# Supplementary material for: Nuclear phylogeography of the temperate tree species Chiranthodendron pentadactylon (Malvaceae): Quaternary relicts in Mesoamerican cloud forests
Source: BMC Evol Biol. 2020 Apr 19;20:44. doi: 10.1186/s12862-020-01605-8 (PMC7168997; doi:10.1186/s12862-020-01605-8)
Supplement: Supplementary file 2 — Additional file 2. RADSeq de novo assembly stats of raw sequences. [file 12862_2020_1605_MOESM2_ESM.xlsx]

## Sheet: Hoja1
Chiranthodendron pentadactylon
RADseq de novo assembly stats
Country	State	Location	Code	Country	Department	Location	Code
México	Chiapas	Motozintla	Chi1	Guatemala	Quetzaltenango	Acatenango volcano	GTM1
		Tacaná volcano	Chi2			Chimaltenango-Quetzaltenango route	GTM2
		San Cristóbal de las Casas	Chi3		Totonicapán	Pologua	GTM3
	Guerrero	Carrizal de Bravo	Gue		Huehuetenango	Sierra de los Cuchumatanes	GTM4
	Oaxaca	Miahuatlán de Porfirio Díaz	Oax
Code/sample	Raw reads	Reads that passed filtering	Total number of clusters	Total number of clusters of high depth of coverage	Estimated heterocigocity	Estimated error	Reads consensus	Total number of loci in assembly
Chi1_1	546079	545673	9776	5246	0.00969	0.003227	4699	70
Chi1_2	489776	489374	8549	4634	0.00927	0.002942	4182	68
Chi1_3	646230	645729	13421	6967	0.00952	0.003352	6194	70
Chi1_4	840221	839641	12634	5927	0.01018	0.003054	5241	70
Chi1_5	1706978	1705859	19587	8078	0.01229	0.00265	7018	68
Chi2_1	1285631	1284726	13385	5527	0.01029	0.002382	4898	70
Chi2_2	865617	865031	13808	6523	0.0111	0.003457	5729	70
Chi2_3	813890	813261	11112	6236	0.00848	0.002741	5692	70
Chi2_4	924608	923895	12215	5765	0.01009	0.00277	5109	70
Chi2_5	697781	697229	9218	4651	0.0095	0.002816	4183	70
Chi3_1	1702335	1700855	21873	9140	0.0078	0.002523	8312	66
Chi3_2	873901	873260	10508	5022	0.00931	0.002292	4514	68
Chi3_3	730845	730333	9128	4535	0.01024	0.002537	4062	70
Chi3_4	774027	773503	11972	6303	0.00932	0.003038	5713	70
Chi3_5	793729	793164	10747	5240	0.01001	0.003082	4708	70
GTM1_1	185872	185737	4172	2695	0.00657	0.00309	2487	64
GTM1_10	787584	786987	12062	5839	0.00948	0.002973	5213	70
GTM1_2	754587	754035	10598	5449	0.00871	0.002992	4939	70
GTM1_3	400025	399803	7275	4372	0.00811	0.002523	3958	69
GTM1_4	581775	581387	9091	4874	0.00639	0.002645	4407	69
GTM1_5	557839	557472	9637	5452	0.00756	0.003161	4989	69
GTM1_6	973189	972392	12610	5403	0.01031	0.00247	4809	70
GTM1_7	1586948	1585662	19984	7039	0.01228	0.002655	6152	69
GTM1_8	940421	939756	12017	5512	0.01024	0.002628	4902	70
GTM1_9	864150	863568	11031	5190	0.01059	0.002459	4612	70
GTM2_1	357762	357489	6795	3821	0.00901	0.002619	3461	65
GTM2_2	776247	775661	14535	6031	0.01074	0.00366	5376	70
GTM2_3	905071	904355	11853	5468	0.00926	0.002682	4896	70
GTM2_4	394718	394418	7236	4284	0.00866	0.002474	3904	69
GTM2_5	438774	438465	8130	4421	0.00874	0.002923	4002	70
GTM2_6	254366	254153	4722	2946	0.00708	0.002824	2733	69
GTM2_7	397926	397634	6654	3608	0.00847	0.003096	3302	70
GTM2_8	293207	293090	5601	3451	0.0092	0.002435	3151	70
GTM2_9	445555	445240	6449	3773	0.00937	0.002379	3414	69
GTM3_1	252717	252538	4914	3030	0.0086	0.002735	2766	68
GTM3_2	341381	341071	6656	3625	0.00823	0.003314	3266	68
GTM3_3	315385	315113	5877	3255	0.01239	0.003414	2918	67
GTM3_4	96634	96551	2407	1570	0.00529	0.002565	1474	54
GTM3_5	64032	63975	1872	1223	0.00622	0.002228	1125	44
GTM4_1	309955	309724	5880	3345	0.00805	0.003104	3056	69
GTM4_10	419083	418768	7223	4344	0.00844	0.002865	3965	68
GTM4_2	514687	514310	7190	4028	0.00896	0.002966	3643	69
GTM4_3	1104390	1103558	12416	5003	0.00965	0.002385	4481	70
GTM4_4	296094	295888	5279	3289	0.00807	0.002673	3025	67
GTM4_5	376992	376742	5961	3569	0.00875	0.00263	3263	67
GTM4_6	290257	290059	5810	3279	0.00905	0.00291	2967	70
GTM4_7	413099	412746	6256	3744	0.00879	0.002388	3392	70
GTM4_8	116993	116901	3684	2092	0.00709	0.002997	1919	59
GTM4_9	987126	986380	16324	7901	0.00814	0.003376	7173	70
Gue_1	404544	404237	7548	4228	0.00983	0.003388	3764	69
Gue_10	241461	241267	4861	3151	0.00672	0.00356	2905	67
Gue_2	216691	216534	4740	2882	0.00812	0.002978	2628	61
Gue_3	275546	275322	5483	3291	0.0085	0.002944	2992	62
Gue_4	464656	464283	7401	4313	0.00916	0.002524	3946	67
Gue_5	433684	433341	8506	4871	0.0087	0.003707	4412	67
Gue_6	343654	343432	6047	3633	0.00886	0.002659	3311	69
Gue_7	201196	201022	4819	3060	0.0077	0.002653	2800	64
Gue_8	254043	253846	6132	3553	0.00875	0.003888	3198	61
Gue_9	403191	402918	7326	4331	0.00883	0.003231	3913	67
Oax_1	288110	287928	5940	3484	0.00819	0.002799	3180	65
Oax_10	206957	206806	4666	2896	0.00809	0.002958	2655	63
Oax_2	603792	603319	11061	5475	0.01124	0.003272	4850	69
Oax_3	361850	361599	6238	3850	0.00937	0.002727	3482	69
Oax_4	289744	289516	5767	3374	0.00807	0.003374	3068	66
Oax_5	323827	323576	6387	3646	0.00833	0.002959	3299	68
Oax_6	165857	165739	4431	2796	0.00809	0.002323	2549	65
Oax_7	492607	492288	10202	5389	0.01056	0.003581	4790	69
Oax_8	745929	745309	11340	5179	0.01074	0.002999	4622	70
Oax_9	846595	846010	14731	6205	0.01377	0.0035	5411	69
Average	565948	565528	8837	4526	0	0	4075
