# Supplementary material for: Nuclear phylogeography of the temperate tree species Chiranthodendron pentadactylon (Malvaceae): Quaternary relicts in Mesoamerican cloud forests
Source: BMC Evol Biol. 2020 Apr 19;20:44. doi: 10.1186/s12862-020-01605-8 (PMC7168997; doi:10.1186/s12862-020-01605-8)
Supplement: Supplementary file 3 — Additional file 3. Sequence matrix of 36 polymorphic nuclear loci. [file 12862_2020_1605_MOESM3_ESM.nex]

#NEXUS
[Written by SequenceMatrix 1.7.8 on Sat Oct 19_12:35:10 CDT 2019]

BEGIN DATA;
	DIMENSIONS NTAX=142 NCHAR=4917;
	FORMAT DATATYPE=DNA GAP=- MISSING=? ;
MATRIX
'Chi1_1_0' TTCTGTGTTCCTAGGGCAGTGGACGCCAGAGAGTGTGGGAGACTATGCAAGTGGGACCAACCATGCTCTTCCAACATATGTCTATGCAAGGATGTATGGTGGGTTATCTCTTGATTCTTTCCTTAAGTACATGA?????AGTAACGCGAGAAGCAGCATCAGGGATGAAATTTTCAGGGACAAGAAAGACTTCAATGGCGTTTACGAAAGCTAGATGTGATCCTTCAGAAGGTATGAAGTTGATTCTAAATCTTCCTACATTGATCGTAACCA?TGAGTAAGCAGAAGCACGAAGATCTTGACATGGATCTGGACCAAGAGCTTGGACAATATCTGACATTTTCTGCCATAAGCCAGTTTTCCGGCTTCCATTAGGAGGCGGAATCAACCCACAAAAACAATTAGGGT?ACAGGTCAGAGAGAAGGAAAGGAGAAATATTACCGGCGTCGTCTCCGAGAAGCATTTTTATTAATCTACCAGTCTGCTTTTCCCNAAATAAACCACCTCCCATCATCACTCCCNNGCTAGCAACATATTCACCTACA?AAGCTTCAGATTACTTGATAACGCCAAAGAGAAAAAGTCGGATAACATTGCTGGAGGAGGATGAAGATGATGATGAAAACCCAGTCAAAATGGCTGACCAGAAACAATTGGATATGTCAAGATTTTCTTTTGGC?AAGATATATGGCTGCCATTGCCACTGCCGATGCTTGTGATTCNAAATCCGGCACTTCTGGCNAGCGGCGACCTGCGCGCTCTCGATCCAATCTTCAAGATTTATGGCCAGCGTCGTNGCATTTTNCNGGGGCCCATTGACAATTTTACGGTTTCCATGGTTCTAGGACTTCACAGTTCCCTCCAGATGNAAAATGGGGTATGAGAAACTCCTTGTATATTAACTGTTTTCTTCTTATTATTTTAATTGTTAATAGTTTTTTCTGNTTTATTCTG?TAATTGCCTTGGAAACCTATTGGCAATGATCCGTAATCAAGCGCCTAACATTGTAACCCTTGTTGAACAAGAAGCAAGCCATAATGGCCCTTACTTCTCAGGCCGTTTCCTCGAGGCATTGCACTATTATTCAG?ACGGGCAGCAACAGCCGGCTACAGGTTATTCATTGGTACTCTCAGTGGTTATCCACAAGCCATGTGTATCTTACAACAGAATTGGCACAACCACCACTTCACAGCTACAGCTACGGTCACGGGCAANTTTTGCTA???????AGCAAGGGAAAACTCGGATTCGGGTGAGTGTCGAATACGCNNNNGTGTTAGACAAGGGTATGCTTTATTTGGAGAATCATACCCTCATACTTTTGTACGAATATGTGTCGGACATGGGTGTCGAACACGAATAT??????TTCAGTTGCATCAAGGTTAGTTAAGTTGTTTTTACTGACTAGTGATTTACNAATACATGTTCTTATAAAGGTTGATTGCACGATTGCTCCGACTCTTCATTTCTCTTGAAGTACCCGTGTCTGACACATATNCCAA?TGTTGTTGCTTCCGAGAACAATAATAAGCAATCTGACCCTCGAATGGGACTACATTTTGTCGACAATGAGGCACTTGTGGGCATTGATTCTTCTCGACAAGTGTTGGCTAGTAGATTGGCAGATGCAGAGCNTCA?TACTCGTGAATTGCATGATCGCGCAATGATTTTTGGATCTTGAACTGACAACTTCACATAATTTACCTAAAAACGCTTACCCGCAAGGCCTTCTTTTTGAATCTATTCATCACAGAAAACTGCTTGAGCCTTGT?TAGCCAATCCATTGACAATCTCTAAACACCACATAAACTGAAAACGGTTTTAAGGATTCTAAAAGAAAAACAAGAGACACCATTGCAAAGTTATTAAAGATAAGTTTACCGAATATCAAATTACAAGCACCGAT??TCAAACCAATCAAATATTAGAAAAANGGGGATAAATGCGAAGAAGCTATCATCTTATTCTAGAGGAAACTTACTGCAACTTCCTGCATTAAATCTGCAGCTTCAGCAATAAGGCCCTGTTCTTCNTTTAATCTTTGATTTCACTAGCTGATTTCGCCATTTTCAGCGGTAAATTGGACAAGAGAATCACGGTCGAGCATCTTATGATCATCTGTTGGAACTTGCATCTTCCCCATATAATGTTGTTGCTGGTGTTGCTCCTTTTCATCCT?ACAGGGGAAAGAAAAATCATAACAATTTTAGACAAGCAACAAGGTATAGATAAGAAAATCATATAAATAGAGAAAATGTTAACGACAGCATGAAATGCCACCTTGGCAACTCTTTACAACAAAGTCTGTTACTC?ANTTTTCAGTTCTGCGTGNAAAATTTGCCGTGGGCATTCGGATGCCCTATCTGAAAATTCNAAAAAATATATCCGTTGGACACGATACTTCATTCCAGAAATGATGATTTTTCNATCCTAGTGTTGCTTCATACTCTATTGTATCTAGCAACAAGTCCCGCGCNAATACCACTCCCAATCACAACNAACATCAGCCGCTGGCTTCCCTGCAAATCATCAAGCAAAGCTCGGTGTTCCATAAAAGNAAATGAAAACGCATNATATAGTAGCTTACCA??ATAATCAGCCTTCATTACAGATGGCTCAATCTGCTTATTAAGTACTTTAAGACTTTTATTATTACAAGTACAAGTATTAATTGGCGAACTCAATGTTCTTACATCAAAATCTTGTAACNTTTAGTAAGCAAATCG?ACTAACTAAGCTGTCCAGATAAGTTTTGAGGACAACTGTTCGAGNAATACTTCTGCCATGGCCTCCCTAAGTATGTTTTAAATGCACGAACCACTGGTTTAAGATCANTTTGCAGCTAAAATTCTTGAATTATGGA??TTCTTCTTGAAGCAGGATAAAGAAGGACCAAATATGGCAGAGGCAGCCGTTACAGCAGCACTCTTTCTGATCGAGAAGGTATCAAGCATGCTTGATAAAGAAGTAAAGCTTAAAAAAGAATTGCAGGATGGTATAAAGAAGTCAAGGANTTTTGAAGAGGGAACCTTATGCATCAAAGAGGTGTGGTTGTGGATTTAGGATTAGGGCAATAGTGCCAATTGCCAATTACNAATGAGAAGGATAAGACATTTGTTTATCAAGAGGAAGGGA??ATTAATTCTATGGTCCAAGCTGCAAAAACTTTGCTCTTCCACCTGCTTGTCTAACATCCCTTCATCGAAGAATAAATTTTCTGGGATGTTTGTGATCCGCCGTTGTAGCCAATATTCGACNAAGATCTTTGAATA?TGAAGGGAACAGACTACAAAACACATGATGGCACTTGCATACGTGATTATATCGATGTTACTGACCTGGTTGATGCTCATGTTAAAGCTCTTCAAAATGCAAAGCCCCGTAAAGTAGGNAATCTACNAATGTTGGC??AAAACCAAGGACCAGCAGTACCTGGAGNAATGAAATTTCAATTAAGTGAATCAAATGCTTTCTTAAGATCTACCTTGATAGCACATCGAGGAGACAAATTTGTCTTATGGTATCCATTCACCAATTCTTGGGTCA?TTCCCAGATAGTAGCAAAGTGAATTACGGTGATCATTGTTGAGTATATTGAGGTAAACGCCATTATTGTAGGAAGAGAGAAGGATGCGAGTAAGCTATGTCAATGGCAAGCACCATCGGTGGGGATAATAAATGTTGATGAGAGGGGCATACGATGGTTTTACACTGGAGACATTGGACGATTTGTCGATTTTANTTTTGATGGATGCCTTGAGATTATTGATAGGNAAAAAAGATATTGTCAAACTTCAACATGGAGAGTATACATCTC??CTGCAAATTCTTGAACTGCTGCTGATCAATGGCGAGGCTGTTGGACTCGCCGCTTCCACTGGTTGGCCCTACCACTGATGCTGAAGAGGATAAGACAGTAGGCTTCAGCTTGGTGGTAGTGGCGGTGGTGGCTG?TGTATATTCTACTACTTCCAGAAGTCAAATCGTCTCTCACCCCTATCACTCGAGGACATGTACGACGATTATGACCACTTTTGCGACAAATCTTGCAACGGTGACGCCTTCTACCAGAGCTTCTATGATTGCTC??CAATTCGGCCATTGGTTCGGATGATCCGCTAAAATCAGAATCGGTCCAAACTGATTCTTTTACTGTATTGAGTTCAGAAACTTTAGGTACAGAATTGATGAGGAATCTCCAAGATACAAAGATAGAGAGCGACT?CAGCAGATGTACACTTTAGTTTTACTACATAACCTTCAACAGATTTTCTTTCATCTGGCGGCNAATCTTAAACCATGTTAGTTTATCCTTTATATTACATCATACCTTTCTTCTTCTTCCCACCAACTTTCTTCC???TTGCCTTAAAATCGTCGCTAGTCATACAATCATGATGTGTCTAATATAAGTGCTCGTTTCCCACTCACCGATTCTCGGATTTCTTATTTTTCTTATGATATTGCCCTTGAACGATAATAGATTGTTTTTTTTT??ATGATTNGGGGGGCCAGCAAGAACAGAACTCATGTTGCAGATTCACTAGTAAAGCAGTCGAGTAGAGTCAGTGACGGAGAAAGCCATCATCGTAATAGACAGAAAAACTCAGGAAACCTGAACCAAGTTTTAGGA??TAGGGTGTGACCAGGCATATTTTGCCGATCAAGTCCAGAATTTATCTGACGAGCCAACTGCTCATCACCTAAAGCTCCTTCTGTGCGAGAATTTGCTTCANTTTTCAGTTCTGCCCAGAAAAAGTGGCTTTCTACTAATCTATTGCTTGTGCCAGTTTCGATGTATGGCGAATCTGAAGTATAATTTATGCCTGTTGTGGTTTCATTGTAGCTTGAACCTTCAGGCAACCCACAATCTAAGCTAATGAAACCTGGGNAAAAAACATGGGG? [4917 bp]
'Chi1_1_1' TTCTGTGTTCCTAGGGCAGTGGACGCCAGAGAGTGTGGGAGACTATGCAAGTGGGACCAACCATGTTCTTCCAACATATGGCTATGCAAGGATGTATGGTGGGTTATCTCTTGATTCTTTCCTTAAGTACATGA?????AGTAACGCGAGAAGCAGCATCAGGGATGAAATTTTCAGGGACAAGAAAGACTTCAATGGCGTTTACGAAAGCTAGATGTGATCCTTCAGAAGGTATGAAGTTGATTCTAAATCTTCCTACATTGATCGTAACCA?TGAGTAAGCAGAAGCACGAAGATCTTGACATGGATCTGGACCAAGAGCTTGGACAATATCTGACATTTTCTGCCATAAGCCAGTTTTCCGGCTTCCATTAGGAGGCGGAATCAACCCACAAAAACAATTAGGGT?ACAGGTCAGAGAGAAGGAAAGGAGAAATATTACCGGCGTCGTCTCCGAGAAGCATTTTTATTAATCTACCAGTCTGCTTTTCCCNAAATAAACCACCTCCCATCATCACTCCCNNGCTAGCAACATATTCACCTACA?AAGCTTCAGATTACTTGATAACGCCAAAGAGAAAAAGTCGGATAACATTGCTGGAGGAGGATGAAGATGATGATGAAAACCCAGTCAAAATGGCTGACCAGAAACAATTGGATATGTCAAGATTTTCTTTTGGC?AAGATATATGGCTGCCATTGCCACTGCCGATGCTTGTGATTCNAAATCCGGCACTTCTGGCNAGCGGCGACCTGCGCGCTCTCGATCCAATCTTCAAGATTTATGGCCAGCGTCGTNGCATTTTNCNGGGGCCCATTGACAATTTTACGGTTTCCATGGTTCTAGGACTTCACAGTTCCCTCCAGATGNAAAATGGGGTATGAGAAACTCCTTGTATATTAACTGTTTTCTTCTTATTATTTTAATTGTTAATAGTTTTTTCTGNTTTATTCTG?TAATTGCCTTGGAAACCTATTGGCAATGATCCGTAATCAAGCGCCTAACATTGTAACCCTTGTTGAACAAGAAGCAAGCCATAATGGCCCTTACTTCTCAGGCCGTTTCCTCGAGGCATTGCACTATTATTCAG?ACGGGCAGCAACAGCCGGCTACAGGTTATTCATTGGTACTCTCAGTGGTTATCCACAAGCCATGTGTATCTTACAACAGAATTGGCACAACCACCACTTCACAGCTACAGCTACGGTCACGGGCAANTTTTGCTA???????AGCAAGGGAAAACTCGGATTCGGGTGAGTGTCGAATACGCNNNNGTGTTAGACAAGGGTATGCTTTATTTGGAGAATCATACCCTCATACTTTTGTACGAATATGTGTCGGACATGGGTGTCGAACACGAATAT??????TTCAGTTGCATCAAGGTTAGTTAAGTTGTTTTTACTGACTAGTGATTTACNAATACATGTTCTTATAAAGGTTGATTGCACGATTGCTCCGACTCTTCATTTCTCTTGAAGTACCCGTGTCTGACACATATNCCAA?TGTTGTTGCTTCCGAGAACAATAATAAGCAATCTGACCCTCGAATGGGACTACATTTTGTTGACAATGAGGCACTTGTGGGCATTGATTCTTCTCGACAAGTGTTGGCTAGTAGATTGGCAGATGCAGAGCNTCA?TACTCGTGAATTGCATGATCGCGCAATGATTTTTGGATCTTGAACTGACAACTTCACATAATTTACCTAAAAACGCTTACCCGCAAGGCCTTCTTTTTGAATCTATTCATCACAGAAAACTGCTTGAGCCTTGT?TAGCCAATCCATTGACAATCTCTAAACACCACATAAACTGAAAACGGTTTTAAGGATTCTAAAAGAAAAACAAGAGACACCATTGCAAAGTTATTAAAGATAAGTTTACCGAATATCAAATTACAAGCACCGAT??TCAAACCAATCAAATATTAGAAAAANGGGGATAAATGCGAAGAAGCTATCATCTTATTCTAGAGGAAACTTACTGCAACTTCCTGCATTAAATCTGCAGCTTCAGCAATAAGGCCCTGTTCTTCNTTTAATCTTTGATTTCACTAGCTGATTTCGCCATTTTCAGCGGTAAATTGGACAAGAGAATCACGGTCGAGCATCTTATGATCATCTGTTGGAACTTGCATCTTCCCCATATAATGTTGTTGCTGGTGTTGCTCCTTTTCATCCT?ACAGGGGAAAGAAAAATCATAACAATTTTAGACAAGCAACAAGGTATAGATAAGAAAATCATATAAATAGAGAAAATGTTAACGACAGCATGAAATGCCACCTTGGCAACTCTTTACAACAAAGTCTGTTACTC?ANTTTTCAGTTCTGCGTGNAAAATTTGCCGTGGGCATTCGGATGCCCTATCTGAAAATTCNAAAAAATATATCCGTTGGACACGATACTTCATTCCAGAAATGATGATTTTTCNATCCTAGTGTTGCTTCATACTCTATTGTATCTAGCAACAAGTCCCGCGCNAATACCACTCCCAATCACAACNAACATCAGCCGCTGGCTTCCCTGCAAATCATCAAGCAAAGCTCGGTGTTCCATAAAAGNAAATGAAAACGCATNATATAGTAGCTTACCA??ATAATCAGCCTTCATTACAGATGGCTCAATCTGCTTATTAAGTACTTTAAGACTTTTATTATTACAAGTACAAGTATTAATTGGCGAACTCAATGTTCTTACATCAAAATCTTGTAACNTTTAGTAAGCAAATCG?ACTAACTAAGCTGTCCAGATAAGTTTTGAGGACAACTGTTCGAGNAATACTTCTGCCATGGCCTCCCTAAGTATGTTTTAAATGCACGAACCACTGGTTTAAGATCANTTTGCAGCTAAAATTCTTGAATTATGGA??TTCTTCTTGAAGCAGGATAAAGAAGGACCAAATATGGCAGAGGCAGCCGTTACAGCAGCACTCTTTCTGATCGAGAAGGTATCAAGCATGCTTGATAAAGAAGTAAAGCTTAAAAAAGAATTGCAGGATGGTATAAAGAAGTCAAGGANTTTTGAAGAGGGAACCTTATGCATCAAAGAGGTGTGGTTGTGGATTTAGGATTAGGGCAATAGTGCCAATTGCCAATTACNAATGAGAAGGATAAGACATTTGTTTATCAAGAGGAAGGGA??ATTAATTCTATGGTCCAAGCTGCAAAAACTTTGCTCTTCCACCTGCTTGTCTAACATCCCTTCATCGAAGAATAAATTTTCTGGGATGTTTGTGATCCGCCGTTGTAGCCAATATTCGACNAAGATCTTTGAATA?TGAAGGGAACAGACTACAAAACACATGATGGCACTTGCATACGTGATTATATCGATGTTACTGACCTGGTTGATGCTCATGTTAAAGCTCTTCAAAATGCAAAGCCCCGTAAAGTAGGNAATCTACNAATGTTGGC??AAAACCAAGGACCAGCAGTACCTGGAGNAATGAAATTTCAATTAAGTGAATCAAATGCTTTCTTAAGATCTACCTTGATAGCACATCGAGGAGACAAATTTGTCTTATGGTATCCATTCACCAATTCTTGGGTCA?TTCCCAGATAGTAGCAAAGTGAATTACGGTGATCATTGTTGAGTATATTGAGGTAAACGCCATTATTGTAGGAAGAGAGAAGGATGCGAGTAAGCTATGTCAATGGCAAGCACCATCGGTGGGGATAATAAATGTTGATGAGAGGGGCATACGATGGTTTTACACTGGAGACATTGGACGATTTGTCGATTTTANTTTTGATGGATGCCTTGAGATTATTGATAGGNAAAAAAGATATTGTCAAACTTCAACATGGAGAGTATACATCTC??CTGCAAATTCTTGAACTGCTGCTGATCAATGGCGAGGCTGTTGGACTCGCCGCTTCCACTGGTTGGCCCTACCACTGATGCTGAAGAGGATAAGACAGTAGGCTTCAGCTTGGTGGTAGTGGCGGTGGTGGCTG?TGTATATTCTACTACTTCCAGAAGTCAAATCGTCTCTCACCCCTATCACTCGAGGACATGTACGACGATTATGACCACTTTTGCGACAAATCTTGCAACGGTGACGCCTTCTACCAGAGCTTCTATGATTGCTC??CAATTCGGCCATTGGTTCGGATGATCCGCTAAAATCAGAATCGGTCCAAACTGATTCTTTTACTGTATTGAGTTCAGAAACTTTAGGTACAGAATTGATGAGGAATCTCCAAGATACAAAGATAGAGAGCGACT?CAGCAGATGTACACTTTAGTTTTACTACATAACCTTCAACAGATTTTCTTTCATCTGGCGGCNAATCTTAAACCATGTTAGTTTATCCTTTATATTACATCATACCTTTCTTCTTCTTCCCACCAACTTTCTTCC???TTGCCTTAAAATCGTCGCTAGTCATACAATCATGATGTGTCTAATATAAGTGCTCGTTTCCCACTCACCGATTCTCGGATTTCTTATTTTTCTTATGATATTGCCCTTGAACGATAATAGATTGTTTTTTTTT??ATGATTNGGGGGGCCAGCAAGAACAGAACTCATGTTGCAGATTCACTAGTAAAGCAGTCGAGTAGAGTCAGTGACGGAGAAAGCCATCATCGTAATAGACAGAAAAACTCAGGAAACCTGAACCAAGTTTTAGGA??TAGGGTGTGACCAGGCATATTTTGCCGATCAAGTCCAGAATTTATCTGACGAGCCAACTGCTCATCACCTAAAGCTCCTTCTGTGCGAAAATTTGCTTCANTTTTCAGTTCTGCCCAGAAAAAGTGGCTTTCTACTAATCTATTGCTTGTGCCAGTTTCGATGTATGGCGAATCTGAAGTATAATTTATGCCTGTTGTGGTTTCATTGTAGCTTGAACCTTCAGGCAACCCACAATCTAAGCTAATGAAACCTGGGNAAAAAACATGGGG? [4917 bp]
'Chi1_2_0' TTCTGTGTTCCTAGGGCAGTGGACGCCAGAGAGTGTGGGAGACTATGCAAGTGGGACCAACCATGCTCTTCCAACATATGGCTATGCAAGGATGTATGGTGGGTTATCTCTTGATTCTTTCCTTAAGTACATGA?????AGTAACGCGAGAAGCAGCATCAGGGATGAAATTTTCAGGGACAAGAAAGACTTCAATGGCGTTTACGAAAGCTAGATGTGATCCTTCAGAAGGTATGAAGTTGATTCTAAATCTTCCTACATTGATCGTAACCA?TGAGTAAGCAGAAGCACGAAGATCTTGACATGGATCTGGACCAAGAGCTTGGACAATATCTGACATTTTCTGCCATAAGCCAGTTTTCCGGCTTCCATTAGGAGGCGGAATCAACCCACAAAAACAATTAGGGT?ACAGGTCAGAGAGAAGGAAAGGAGAAATATTACCGGCGTCGTCTCCGAGAAGCATTTTTATTAATCTACCAGTCTGCTTTTCCCNAAATAAACCACCTCCCATCATCACTCCCNNGCTAGCAACATATTCACCTACA?AAGCTTCAGATTACTTGATAACGCCAAAGAGAAAAAGTCGGATAACATTGCTGGAGGAGGATGAAGATGATGATGAAAACCCAGTCAAAATGGCTGACCAGAAACAATTGGATATGTCAAGATTTTCTTTTGGC?AAGATATATGGCTGCCATTGNCACTGCCGATGCTTGTGATTCNAAATCCGGCACTTCTGGCGAGNGGCGACCTGCGCGCTCTCGATCCAATCTTCAAGATTTATGGCCAGCGTCGTGGCATTTTNCNGGGGCCCATTGACAATTTTACGGTTTCCATGGTTCTAGGACTTCACAGTTCCCTCCAGATGNAAAATGGGGTATGAGAAACTCCTTGTATATTAACTGTTTTCTTCTTATTATTTTAATTGTTAATAGTTTTTTCTGNTTTATTCTG?TAATTGCCTTGGAAACCTATTGGCAATGATCCGTAATCAAGCGCCTAACATTGTAACCCTTGTTGAACAAGAAGCAAGCCATAATGGCCCTTACTTCTCAGGCCGTTTCCTCGAGGCATTGCACTATTATTCAG?ACGGGCAGCAACAGCCGGCTACAGGTTATTCATTGGTACTCTCAGTGGTTATCCACAAGCCATGTGTATCTTACAACAGAATTGGCACAACCACCACTTCACAGCTACAGCTACGGTCACGGGCAANTTTTGCTA???????AGCAAGGGAAAACTCGGATTCGGGTGAGTGTCGAATACGCNNNNGTGTTAGACAAGGGTATGCTTTATTTGGAGAATCATACCCTCATACTTTTGTACGAATATGTGTCGGACATGGGTGTCGAACACGAATAT??????TTCAGTTGCATCAAGGTTAGTTAAGTTGTTTTTACTGACTAGTGATTTACNAATACATGTTCTTATAAAGGTTGATTGCACGATTGCTCCGACTCTTCATTTCTCTTGAAGTACCCGTGTCTGACACATATNCCGA?TGTTGTTGCTTCCGAGAACAATAATAAGCAATCTGACCCTCGAATGGGACTACATTTTGTCGACAATGAGGCACTTGTGGGCATTGATTCTTCTCGACAAGTGTTGGCTAGTAGATTGGCAGATGCAGAGCNTCA?TACTCGTGAATTGCATGATCGCGCAATGATTTTTGGATCTTGAACTGACAACTTCACATAATTTACCTAAAAACGCTTACCCGCAAGGCCTTCTTTTTGAATCTATTCATCACAGAAAACTGCTTGAGCCTTGT?TAGCCAATCCATTGACAATCTCTAAACACCACATAAACTGAAAACGGTTTTAAGGATTCTAAAAGAAAAACAAGAGACACCATTGCAAAGTTATTAAAGATAAGTTTACCGAATATCAAATTACAAGCACCGAT??TCAAACCAATCAAATATTAGAAAAANGGGGATAAATGCGAAGAAGCTATCATCTTATTCTAGAGGAAACTTACTGCAACTTCCTGCATTAAATCTGCAGCTTCAGCAATAAGGCCCTGTTCTTCNTTTAATCTTTGATTTCACTAGCTGATTTCGCCATTTTCAGTGGTAAATTGGACAAGAGAATCACGGTCGAGCATCTTATGATCATCTGTTGGAACTTGCATCTTCCCCATATAATGTTGTTGCTGGTGTTGCTCCTTTTCATCCT?ACAGGGGAAAGAAAAATCATAACAATTTTAGACAAGCAACAAGGTATAGATAAGAAAATCATATAAATAGAGAAAATGTTAACGACAGCATGAAATGCCACCTTGGCAACTCTTTACAACAAAGTCTGTTACTC?ANTTTTCAGTTCTGCGTGNAAAATTTGCCGTGGGCATTCGGATGCCCTATCTGAAAATTCNAAAAAATATATCCGTTGGACACGATACTTCATTCCAGAAATGATGATTTTTCNATCCTAGTGTTGCTTCATACTCTATTGTATCTAGCAACAAGTCCCGCGCNAATACCACTCCCAATCACAACNAACATCAGCCTCTGGCTTCCCTGCAAATCATCAAGCAAAGCTCGGTGTTCCATAAAAGAAAATGAAAACGCATNATATAGTAGCTTACCA??ATAATCAGCCTTCATTACAGATGGCTCAATCTGCTTATTAAGTACTTTAAGACTTTTATTATTACAAGTACAAGTATTAATTGGCGAACTCAATGTTCTTACATCAAAATCTTGTAACNTTTAGTAAGCAAATCG?ACTAACTAAGCTGTCCAGATAAGTTTTGAGGACAACTGTTCGAGNAATACTTCTGCCATGGCCTCCCTAAGTATGTTTTAAATGCACGAACCACTGGTTTAAGATCANTTTGCAGCTAAAATTCTTGAATTATGGA??TTCTTCTTGAAGCAGGATAAAGAAGGACCAAATATGGCAGAGGCAGCCGTTACAGCAGCACTCTTTCTGATCGAGAAGGTATCAAGCATGCTTGATAAAGAAGTAAAGCTTAAAAAAGAATTGCAGGATGGTATAAAGAAGTCAAGGANTTTTGAAGAGGGAACCTTATGCATCAAAGAGGTGTGGTTGTGGATTTAGGATTAGGGCAATAGTGCCAATTGCCAATTACNAATGAGAAGGATAAGACATTTGTTTATCAAGAGGAAGGGA??ATTAATTCTATGGTCCAAGCTGCAAAAACTTTGCTCTTCCACCTGCTTGTCTAACATCCCTTCATCGAAGAATAAATTTTCTGGGATGTTTGTGATCCGCCGTTGTAGCCAATATTCGACNAAGATCTTTGAATA?TGAAGGGAACAGACTACAAAACACATGATGGCACTTGCATACGTGATTATATCGATGTTACTGACCTGGTTGATGCTCATGTTAAAGCTCTTCAAAATGCAAAGCCCCGTAAAGTAGGNAATCTACNAATGTTGGC??AAAACCAAGGACCAGCAGTACCTGGAGNAATGAAATTTCAATTAAGTGAATCAAATGCTTTCTTAAGATCTACCTTGATAGCACATCGAGGAGACAAATTTGTCTTATGGTATCCATTCACCAATTCTTGGGTCA?TTCCCAGATAGTAGCAAAGTGAATTACGGTGATCATTGTTGAGTATATTGAGGTAAACGCCATTATTGTAGGAAGAGAGAAGGATGCGGGTAAGCTATGTCAATGGCAAGCACCATCGGTGGGGATAATAAATGTTGATGAGAGGGGCATACGATGGTTTTACACTGGAGACATTGGACGATTTGTCGATTTTANTTTTGATGGATGCCTTGAGATTATTGATAGGNAAAAAAGATATTGTCAAACTTCAACATGGAGAGTATACATCTC??CTGCAAATTCTTGAACTGCTGCTGATCAATGGCGAGGCTGTTGGACTCGCCGCTTCCACTGGTTGGCCCTACCACTGATGCTGAAGAGGATAAGACAGTAGGCTTCAGCTTGGTGGTAGTGGCGGTGGTGGCTG?TGTATATTCTACTACTTCCAGAAGTCAAATCGTCTCTCACCCCTATCACTCGAGGACATGTACGACGATTATGACCACTTTTGCGACAAATCTTGCAACGGTGACGCCTTCTACCAGAGCTTCTATGATTGCTC??CAATTCGGCCATTGGTTCGGATGATCCGCTAAAATCAGAATCGGTCCAAACTGATTCTTTTACTGTATTGAGTTCAGAAACTTTAGGTACAGAATTGATGAGGAATCTCCAAGATACAAAGATAGAGAGCGACT?CAGCAGATGTACACTTTAGTTTTACTACATAACCTTCAACAGATTTTCTTTCATCTGGCGGCNAATCTTAAACCATGTTAGTTTATCCTTTATATTACATCATACCTTTCTTCTTCTTCCCACCAACTTTCTTCT???TTGCCTTAAAATCGTCGCTAGTCATACAATCATGATGTGTCTAATATAAGTGCTCGTTTCCCACTCACCGATTCTCGGATTTCTTATTTTTCTTATGATATTGCCCTTGAACGATAATAGATTGTTTTTTTTT???????????????????????????????????????????????????????????????????????????????????????????????????????????????????????????????????????????TAGGGTGTGACCAGGCATATTTTGCCGATCAAGTCCAGAATTTATCTGACGAGCCAACTGCTCATCACCTAAAGCTCCTTCTGTGCGAGAATTTGCTTCANTTTTCAGTTCTGCCCAGAAAAAGTGGCTTTCTACTAATCTATTGCTTGTGCCAGTTTCGATGTATGGCGAATCTGAAGTATAATTTATGCCTGTTGTGGTTTCATTGTAGCTTGAACCTTCAGGCAACCCACAATCTAAGCTAATGAAACCTGGGNAAAAAACATGGGG? [4917 bp]
'Chi1_2_1' TTCTGTGTTCCTAGGGCAGTGGACGCCAGAGAGTGTGGGAGACTATGCAAGTGGGACCAACCATGTTCTTCCAACATATGTCTATGCAAGGATGTATGGTGGGTTATCTCTTGATTCTTTCCTTAAGTACATGA?????AGTAACGCGAGAAGCAGCATCAGGGATGAAATTTTCAGGGACAAGAAAGACTTCAATGGCGTTTACGAAAGCTAGATGTGATCCTTCAGAAGGTATGAAGTTGATTCTAAATCTTCCTACATTGATCGTAACCA?TGAGTAAGCAGAAGCACGAAGATCTTGACATGGATCTGGACCAAGAGCTTGGACAATATCTGACATTTTCTGCCATAAGCCAGTTTTCCGGCTTCCATTAGGAGGCGGAATCAACCCACAAAAACAATTAGGGT?ACAGGTCAGAGAGAAGGAAAGGAGAAATATTACCGGCGTCGTCTCCGAGAAGCATTTTTATTAATCTACCAGTCTGCTTTTCCCNAAATAAACCACCTCCCATCATCACTCCCNNGCTAGCAACATATTCACCTACA?AAGCTTCAGATTACTTGATAACGCCAAAGAGAAAAAGTCGGATAACATTGCTGGAGGAGGATGAAGATGATGATGAAAACCCAGTCAAAATGGCTGACCAGAAACAATTGGATATGTCAAGATTTTCTTTTGGC?AAGATATATGGCTGCCATTGNCACTGCCGATGCTTGTGATTCNAAATCCGGCACTTCTGGCGAGNGGCGACCTGCGCGCTCTCGATCCAATCTTCAAGATTTATGGCCAGCGTCGTGGCATTTTNCNGGGGCCCATTGACAATTTTACGGTTTCCATGGTTCTAGGACTTCACAGTTCCCTCCAGATGNAAAATGGGGTATGAGAAACTCCTTGTATATTAACTGTTTTCTTCTTATTATTTTAATTGTTAATAGTTTTTTCTGNTTTATTCTG?TAATTGCCTTGGAAACCTATTGGCAATGATCCGTAATCAAGCGCCTAACATTGTAACCCTTGTTGAACAAGAAGCAAGCCATAATGGCCCTTACTTCTCAGGCCGTTTCCTCGAGGCATTGCACTATTATTCAG?ACGGGCAGCAACAGCCGGCTACAGGTTATTCATTGGTACTCTCAGTGGTTATCCACAAGCCATGTGTATCTTACAACAGAATTGGCACAACCACCACTTCACAGCTACAGCTACGGTCACGGGCAANTTTTGCTA???????AGCAAGGGAAAACTCGGATTCGGGTGAGTGTCGAATACGCNNNNGTGTTAGACAAGGGTATGCTTTATTTGGAGAATCATACCCTCATACTTTTGTACGAATATGTGTCGGACATGGGTGTCGAACACGAATAT??????TTCAGTTGCATCAAGGTTAGTTAAGTTGTTTTTACTGACTAGTGATTTACNAATACATGTTCTTATAAAGGTTGATTGCACGATTGCTCCGACTCTTCATTTCTCTTGAAGTACCCGTGTCTGACACATATNCCGA?TGTTGTTGCTTCCGAGAACAATAATAAGCAATCTGACCCTCGAATGGGACTACATTTTGTCGACAATGAGGCACTTGTGGGCATTGATTCTTCTCGACAAGTGTTGGCTAGTAGATTGGCAGATGCAGAGCNTCA?TACTCGTGAATTGCATGATCGCGCAATGATTTTTGGATCTTGAACTGACAACTTCACATAATTTACCTAAAAACGCTTACCCGCAAGGCCTTCTTTTTGAATCTATTCATCACAGAAAACTGCTTGAGCCTTGT?TAGCCAATCCATTGACAATCTCTAAACACCACATAAACTGAAAACGGTTTTAAGGATTCTAAAAGAAAAACAAGAGACACCATTGCAAAGTTATTAAAGATAAGTTTACCGAATATCAAATTACAAGCACCGAT??TCAAACCAATCAAATATTAGAAAAANGGGGATAAATGCGAAGAAGCTATCATCTTATTCTAGAGGAAACTTACTGCAACTTCCTGCATTAAATCTGCAGCTTCAGCAATAAGGCCCTGTTCTTCNTTTAATCTTTGATTTCACTAGCTGATTTCGCCATTTTCAGTGGTAAATTGGACAAGAGAATCACGGTCGAGCATCTTATGATCATCTGTTGGAACTTGCATCTTCCCCATATAATGTTGTTGCTGGTGTTGCTCCTTTTCATCCT?ACAGGGGAAAGAAAAATCATAACAATTTTAGACAAGCAACAAGGTATAGATAAGAAAATCATATAAATAGAGAAAATGTTAACGACAGCATGAAATGCCACCTTGGCAACTCTTTACAACAAAGTCTGTTACTC?ANTTTTCAGTTCTGCGTGNAAAATTTGCCGTGGGCATTCGGATGCCCTATCTGAAAATTCNAAAAAATATATCCGTTGGACACGATACTTCATTCCAGAAATGATGATTTTTCNATCCTAGTGTTGCTTCATACTCTATTGTATCTAGCAACAAGTCCCGCGCNAATACCACTCCCAATCACAACNAACATCAGCCTCTGGCTTCCCTGCAAATCATCAAGCAAAGCTCGGTGTTCCATAAAAGAAAATGAAAACGCATNATATAGTAGCTTACCA??ATAATCAGCCTTCATTACAGATGGCTCAATCTGCTTATTAAGTACTTTAAGACTTTTATTATTACAAGTACAAGTATTAATTGGCGAACTCAATGTTCTTACATCAAAATCTTGTAACNTTTAGTAAGCAAATCG?ACTAACTAAGCTGTCCAGATAAGTTTTGAGGACAACTGTTCGAGNAATACTTCTGCCATGGCCTCCCTAAGTATGTTTTAAATGCACGAACCACTGGTTTAAGATCANTTTGCAGCTAAAATTCTTGAATTATGGA??TTCTTCTTGAAGCAGGATAAAGAAGGACCAAATATGGCAGAGGCAGCCGTTACAGCAGCACTCTTTCTGATCGAGAAGGTATCAAGCATGCTTGATAAAGAAGTAAAGCTTAAAAAAGAATTGCAGGATGGTATAAAGAAGTCAAGGANTTTTGAAGAGGGAACCTTATGCATCAAAGAGGTGTGGTTGTGGATTTAGGATTAGGGCAATAGTGCCAATTGCCAATTACNAATGAGAAGGATAAGACATTTGTTTATCAAGAGGAAGGGA??ATTAATTCTATGGTCCAAGCTGCAAAAACTTTGCTCTTCCACCTGCTTGTCTAACATCCCTTCATCGAAGAATAAATTTTCTGGGATGTTTGTGATCCGCCGTTGTAGCCAATATTCGACNAAGATCTTTGAATA?TGAAGGGAACAGACTACAAAACACATGATGGCACTTGCATACGTGATTATATCGATGTTACTGACCTGGTTGATGCTCATGTTAAAGCTCTTCAAAATGCAAAGCCCCGTAAAGTAGGNAATCTACNAATGTTGGC??AAAACCAAGGACCAGCAGTACCTGGAGNAATGAAATTTCAATTAAGTGAATCAAATGCTTTCTTAAGATCTACCTTGATAGCACATCGAGGAGACAAATTTGTCTTATGGTATCCATTCACCAATTCTTGGGTCA?TTCCCAGATAGTAGCAAAGTGAATTACGGTGATCATTGTTGAGTATATTGAGGTAAACGCCATTATTGTAGGAAGAGAGAAGGATGCGGGTAAGCTATGTCAATGGCAAGCACCATCGGTGGGGATAATAAATGTTGATGAGAGGGGCATACGATGGTTTTACACTGGAGACATTGGACGATTTGTCGATTTTANTTTTGATGGATGCCTTGAGATTATTGATAGGNAAAAAAGATATTGTCAAACTTCAACATGGAGAGTATACATCTC??CTGCAAATTCTTGAACTGCTGCTGATCAATGGCGAGGCTGTTGGACTCGCCGCTTCCACTGGTTGGCCCTACCACTGATGCTGAAGAGGATAAGACAGTAGGCTTCAGCTTGGTGGTAGTGGCGGTGGTGGCTG?TGTATATTCTACTACTTCCAGAAGTCAAATCGTCTCTCACCCCTATCACTCGAGGACATGTACGACGATTATGACCACTTTTGCGACAAATCTTGCAACGGTGACGCCTTCTACCAGAGCTTCTATGATTGCTC??CAATTCGGCCATTGGTTCGGATGATCCGCTAAAATCAGAATCGGTCCAAACTGATTCTTTTACTGTATTGAGTTCAGAAACTTTAGGTACAGAATTGATGAGGAATCTCCAAGATACAAAGATAGAGAGCGACT?CAGCAGATGTACACTTTAGTTTTACTACATAACCTTCAACAGATTTTCTTTCATCTGGCGGCNAATCTTAAACCATGTTAGTTTATCCTTTATATTACATCATACCTTTCTTCTTCTTCCCACCAACTTTCTTCT???TTGCCTTAAAATCGTCGCTAGTCATACAATCATGATGTGTCTAATATAAGTGCTCGTTTCCCACTCACCGATTCTCGGATTTCTTATTTTTCTTATGATATTGCCCTTGAACGATAATAGATTGTTTTTTTTT???????????????????????????????????????????????????????????????????????????????????????????????????????????????????????????????????????????TAGGGTGTGACCAGGCATATTTTGCCGATCAAGTCCAGAATTTATCTGACGAGCCAACTGCTCATCACCTAAAGCTCCTTCTGTGCGAGAATTTGCTTCANTTTTCAGTTCTGCCCAGAAAAAGTGGCTTTCTACTAATCTATTGCTTGTGCCAGTTTCGATGTATGGCGAATCTGAAGTATAATTTATGCCTGTTGTGGTTTCATTGTAGCTTGAACCTTCAGGCAACCCACAATCTAAGCTAATGAAACCTGGGNAAAAAACATGGGG? [4917 bp]
'Chi1_3_0' TTCTGTGTTCCTAGGGCAGTGGACGCCAGAGAGTGTGGGAGACTATGCAAGTGGGACCAACCATGCTCTTCCAACATATGTCTATGCAAGGATGTATGGTGGGTTATCTCTTGATTCTTTCCTTAAGTACATGA?????AGTAACGCGAGAAGCAGCATCAGGGATGAAATTTTCAGGGACAAGAAAGACTTCAATGGCGTTTACGAAAGCTAGATGTGATCCTTCAGAAGGTATGAAGTTGATTCTAAATCTTCCTACATTGATCGTAACCA?TGAGTAAGCAGAAGCACGAAGATCTTGACATGGATCTGGACCAAGAGCTTGGACAATATCTGACATTTTCTGCCATAAGCCAGTTTTCCGGCTTCCATTAGGAGGCGGAATCAACCCACAAAAACAATTAGGGT?ACAGGTCAGAGAGAAGGAAAGGAGAAATATTACCGGCGTCGTCTCCGAGAAGCATTTTTATTAATCTACCAGTCTGCTTTTCCCNAAATAAACCACCTCCCATCATCACTCCCNNGCTAGCAACATATTCACCTACA?AAGCTTCAGATTACTTGATAACGCCAAAGAGAAAAAGTCGGATAACATTGCTGGAGGAGGATGAAGATGATGATGAAAACCCAGTCAAAATGGCTGACCAGAAACAATTGGATATGTCAAGATTTTCTTTTGGC?AAGATATATGGCTGCCATTGCCACTGCCGATGCTTGTGATTCNAAATCCGGCACTTCTGGCTAGCGGCGACCTGCGCGCTCTCGATCCAATCTTCAAGATTTATGGCCAGCGTCGTNGCATTTTNCNGGGGCCCATTGACAATTTTACGGTTTCCATGGTTCTAGGACTTCACAGTTCCCTCCAGATGNAAAATGGGGTATGAGAAACTCCTTGTATATTAACTGTTTTCTTCTTATTATTTTAATTGTTAATAGTTTTTTCTGNTTTATTCTG?TAATTGCCTTGGAAACCTATTGGCAATGATCCGTAATCAAGCGCCTAACATTGTAACCCTTGTTGAACAAGAAGCAAGCCATAATGGCCCTTACTTCTCAGGCCGTTTCCTCGAGGCATTGCACTATTATTCAG?ACGGGCAGCAACAGCCGGCTACAGGTTATTCATTGGTACTCTCAGTGGTTATCCACAAGCCATGTGTATCTTACAACAGAATTGGCACAACCACCACTTCACAGCTACAGCTACGGTCACGGGCAANTTTTGCTA???????AGCAAGGGAAAACTCGGATTCGGGTGAGTGTCGAATACGCNNNNGTGTTAGACAAGGGTATGCTTTATTTGGAGAATCATACCCTCATACTTTTGTACGAATATGTGTCGGACATGGGTGTCGAACACGAATAT??????TTCAGTTGCATCAAGGTTAGTTAAGTTGTTTTTACTGACTAGTGATTTACNAATACATGTTCTTATAAAGGTTGATTGCACGATTGCTCCGACTCTTCATTTCTCTTGAAGTACCCGTGTCTGACACATATNCCAA?TGTTGTTGCTTCCGAGAACAATAATAAGCAATCTGACCCTCGAATGGGACTACATTTTGTCGACAATGAGGCACTTGTGGGCATTGATTCTTCTCGACAAGTGTTGGCTAGTAGATTGGCAGATGCAGAGCNTCA?TACTCGTGAATTGCATGATCGCGCAATGATTTTTGGATCTTGAACTGACAACTTCACATAATTTACCTAAAAACGCTTACCCGCAAGGCCTTCTTTTTGAATCTATTCATCACAGAAAACTGCTTGAGCCTTGT?TAGCCAATCCATTGACAATCTCTAAACACCACATAAACTGAAAACGGTTTTAAGGATTCTAAAAGAAAAACAAGAGACACCATTGCAAAGTTATTAAAGATAAGTTTACCGAATATCAAATTACAAGCACCGAT??TCAAACCAATCAAATATTAGAAAAANGGGGATAAATGCGAAGAAGCTATCATCTTATTCTAGAGGAAACTTACTGCAACTTCCTGCATTAAATCTGCAGCTTCAGCAATAAGGCCCTGTTCTTCNTTTAATCTTTGATTTCACTAGCTGATTTCGCCATTTTCAGCGGTAAATTGGACAAGAGAATCACGGTCGAGCATCTTATGATCATCTGTTGGAACTTGCATCTTCCCCATATAATGTTGTTGCTGGTGTTGCTCCTTTTCATCCT?ACAGGGGAAAGAAAAATCATAACAATTTTAGACAAGCAACAAGGTATAGATAAGAAAATCATATAAATAGAGAAAATGTTAACGACAGCATGAAATGCCACCTTGGCAACTCTTTACAACGAAGTCTGTTACTC?ANTTTTCAGTTCTGCGTGNAAAATTTGCCGTGGGCATTCGGATGCCCTATCTGAAAATTCNAAAAAATATATCCGTTGGACACGATACTTCATTCCAGAAATGATGATTTTTCNATCCTAGTGTTGCTTCATACTCTATTGTATCTAGCAACAAGTCCCGCGCNAATACCACTCCCAATCACAACNAACATCAGCCGCTGGCTTCCCTGCAAATCATCAAGCAAAGCTCGGTGTTCCATAAAAGNAAATGAAAACGCATNATATAGTAGCTTACCA??ATAATCAGCCTTCATTACAGATGGCTCAATCTGCTTATTAAGTACTTTAAGACTTTTATTATTACAAGTACAAGTATTAATTGGCGAACTCAATGTTCTTACATCAAAATCTTGTAACNTTTAGTAAGCAAATCG?ACTAACTAAGCTGTCCAGATAAGTTTTGAGGACAACTGTTCGAGNAATACTTCTGCCATGGCCTCCCTAAGTATGTTTTAAATGCACGAACCACTGGTTTAAGATCANTTTGCAGCTAAAATTCTTGAATTATGGA??TTCTTCTTGAAGCAGGATAAAGAAGGACCAAATATGGCAGAGGCAGCCGTTACAGCAGCACTCTTTCTGATCGAGAAGGTATCAAGCATGCTTGATAAAGAAGTAAAGCTTAAAAAAGAATTGCAGGATGGTATAAAGAAGTCAAGGANTTTTGAAGAGGGAACCTTATGCATCAAAGAGGTGTGGTTGTGGATTTAGGATTAGGGCAATAGTGCCAATTGCCAATTACNAATGAGAAGGATAAGACATTTGTTTATCAAGAGGAAGGGA??ATTAATTCTATGGTCCAAGCTGCAAAAACTTTGCTCTTCCACCTGCTTGTCTAACATCCCTTCATCGAAGAATAAATTTTCTGGGATGTTTGAGATCCGCCGTTGTAGCCAATATTCGACNAAGATCTTTGAATA?TGAAGGGAACAGACTACAAAACACATGATGGCACTTGCATACGTGATTATATCGATGTTACTGACCTGGTTGATGCTCATGTTAAAGCTCTTCAAAATGCAAAGCCCCGTAAAGTAGGNAATCTACNAATGTTGGC??AAAACCAAGGACCAGCAGTACCTGGAGNAATGAAATTTCAATTAAGTGAATCAAATGCTTTCTTAAGATCTACCTTGATAGCACATCGAGGAGACAAATTTGTCTTATGGTATCCATTCACCAATTCTTGGGTCA?TTCCCAGATAGTAGCAAAGTGAATTACGGTGATCATTGTTGAGTATATTGAGGTAAACGCCATTATTGTAGGAAGAGAGAAGGATGCGAGTAAGCTATGTCAATGGCAAGCACCATCGGTGGGGATAATAAATGTTGATGAGAGGGGCATACGATGGTTTTACACTGGAGACATTGGACGATTTGTCGATTTTANTTTTGATGGATGCCTTGAGATTATTGATAGGNAAAAAAGATATTGTCAAACTTCAACATGGAGAGTATACATCTC??CTGCAAATTCTTGAACTGCTGCTGATCAATGGCGAGGCTGTTGGACTCGCCGCTTCCACTGGTTGGCCCTACCACTGATGCTGAAGAGGATAAGACAGTAGGCTTAAGCTTGGTGGTAGTGGCGGTGGTGGCTG?TGTATATTCTACTACTTCCAGAAGTCAAATCGTCTCTCACCCCTATCACTCGAGGACATGTACGACGATTATGACCACTTTTGCGACAAATCTTGCAACGGTGACGCCTTCTACCAGAGCTTCTATGATTGCTC??CAATTCGGCCATTGGTTCGGATGATCCGCTAAAATCAGAATCGGTCCAAACTGATTCTTTTACTGTATTGAGTTCAGAAACTTTAGGTACAGAATTGATGAGGAATCTCCAAGATACAAAGATAGAGAGCGACT?CAGCAGATGTACACTTTAGTTTTACTACATAACCTTCAACAGATTTTCTTTCATCTGGCGGCNAATCTTAAACCATGTTAGTTTATCCTTTATATTACATCATACCTTTCTTCTTCTTCCCACCAACTTTCTTCC???TTGCCTTAAAATCGTCGCTAGTCATACAATCATGATGTGTCTAATATAAGTGCTCGTTTCCCATTCACCGATTCTCGGATTTCTTATTTTTCTTATGATATTGCCCTTGAACGATAATAGATTGTTTTTTTTT??ATGATTNGGGGGGCCAGCAAGAACAGAACTCATGTTGCAGATTCACTAGTAAAGCAGTCGAGTAGAGTCAGTGACGGAGAAAGCCATCATCGTAATAGACAGAAAAACTCAGGAAACCTGAACCAAGTTTTAGGA??TAGGGTGTGACCAGGCATATTTTGCCGATCAAGTCCAGAATTTATCTGACGAGCCAACTGCTCATCACCTAAAGCTCCTTCTGTGCGAGAATTTGCTTCANTTTTCAGTTCTGCCCAGAAAAAGTGGCTTTCTACTAATCTATTGCTTGTGCCAGTTTCGATGTATGGCGAATCTGAAGTATAATTTATGCCTGTTGTGGTTTCATTGTAGCTTGAACCTTCAGGCAACCCACAATCTAAGCTAATGAAACCTGGGNAAAAAACATGGGG? [4917 bp]
'Chi1_3_1' TTCTGTGTTCCTAGGGCAGTGGACGCCAGAGAGTGTGGGAGACTATGCAAGTGGGACCAACCATGCTCTTCCAACATATGTCTATGCAAGGATGTATGGTGGGTTATCTCTTGATTCTTTCCTTAAGTACATGA?????AGTAACGCGAGAAGCAGCATCAGGGATGAAATTTTCAGGGACAAGAAAGACTTCAATGGCGTTTACGAAAGCTAGATGTGATCCTTCAGAAGGTATGAAGTTGATTCTAAATCTTCCTACATTGATCGTAACCA?TGAGTAAGCAGAAGCACGAAGATCTTGACATGGATCTGGACCAAGAGCTTGGACAATATCTGACATTTTCTGCCATAAGCCAGTTTTCCGGCTTCCATTAGGAGGCGGAATCAACCCACAAAAACAATTAGGGT?ACAGGTCAGAGAGAAGGAAAGGAGAAATATTACCGGCGTCGTCTCCGAGAAGCATTTTTATTAATCTACCAGTCTGCTTTTCCCNAAATAAACCACCTCCCATCATCACTCCCNNGCTAGCAACATATTCACCTACA?AAGCTTCAGATTACTTGATAACGCCAAAGAGAAAAAGTCGGATAACATTGCTGGAGGAGGATGAAGATGATGATGAAAACCCAGTCAAAATGGCTGACCAGAAACAATTGGATATGTCAAGATTTTCTTTTGGC?AAGATATATGGCTGCCATTGCCACTGCCGATGCTTGTGATTCNAAATCCGGCACTTCTGGCTAGCGGCGACCTGCGCGCTCTCGATCCAATCTTCAAGATTTATGGCCAGCGTCGTNGCATTTTNCNGGGGCCCATTGACAATTTTACGGTTTCCATGGTTCTAGGACTTCACAGTTCCCTCCAGATGNAAAATGGGGTATGAGAAACTCCTTGTATATTAACTGTTTTCTTCTTATTATTTTAATTGTTAATAGTTTTTTCTGNTTTATTCTG?TAATTGCCTTGGAAACCTATTGGCAATGATCCGTAATCAAGCGCCTAACATTGTAACCCTTGTTGAACAAGAAGCAAGCCATAATGGCCCTTACTTCTCAGGCCGTTTCCTCGAGGCATTGCACTATTATTCAG?ACGGGCAGCAACAGCCGGCTACAGGTTATTCATTGGTACTCTCAGTGGTTATCCACAAGCCATGTGTATCTTACAACAGAATTGGCACAACCACCACTTCACAGCTACAGCTACGGTCACGGGCAANTTTTGCTA???????AGCAAGGGAAAACTCGGATTCGGGTGAGTGTCGAATACGCNNNNGTGTTAGACAAGGGTATGCTTTATTTGGAGAATCATACCCTCATACTTTTGTACGAATATGTGTCGGACATGGGTGTCGAACACGAATAT??????TTCAGTTGCATCAAGGTTAGTTAAGTTGTTTTTACTGACTAGTGATTTACNAATACATGTTCTTATAAAGGTTGATTGCACGATTGCTCCGACTCTTCATTTCTCTTGAAGTACCCGTGTCTGACACATATNCCAA?TGTTGTTGCTTCCGAGAACAATAATAAGCAATCTGACCCTCGAATGGGACTACATTTTGTCGACAATGAGGCACTTGTGGGCATTGATTCTTCTCGACAAGTGTTGGCTAGTAGATTGGCAGATGCAGAGCNTCA?TACTCGTGAATTGCATGATCGCGCAATGATTTTTGGATCTTGAACTGACAACTTCACATAATTTACCTAAAAACGCTTACCCGCAAGGCCTTCTTTTTGAATCTATTCATCACAGAAAACTGCTTGAGCCTTGT?TAGCCAATCCATTGACAATCTCTAAACACCACATAAACTGAAAACGGTTTTAAGGATTCTAAAAGAAAAACAAGAGACACCATTGCAAAGTTATTAAAGATAAGTTTACCGAATATCAAATTACAAGCACCGAT??TCAAACCAATCAAATATTAGAAAAANGGGGATAAATGCGAAGAAGCTATCATCTTATTCTAGAGGAAACTTACTGCAACTTCCTGCATTAAATCTGCAGCTTCAGCAATAAGGCCCTGTTCTTCNTTTAATCTTTGATTTCACTAGCTGATTTCGCCATTTTCAGCGGTAAATTGGACAAGAGAATCACGGTCGAGCATCTTATGATCATCTGTTGGAACTTGCATCTTCCCCATATAATGTTGTTGCTGGTGTTGCTCCTTTTCATCCT?ACAGGGGAAAGAAAAATCATAACAATTTTAGACAAGCAACAAGGTATAGATAAGAAAATCATATAAATAGAGAAAATGTTAACGACAGCATGAAATGCCACCTTGGCAACTCTTTACAACAAAGTCTGTTACTC?ANTTTTCAGTTCTGCGTGNAAAATTTGCCGTGGGCATTCGGATGCCCTATCTGAAAATTCNAAAAAATATATCCGTTGGACACGATACTTCATTCCAGAAATGATGATTTTTCNATCCTAGTGTTGCTTCATACTCTATTGTATCTAGCAACAAGTCCCGCGCNAATACCACTCCCAATCACAACNAACATCAGCCTCTGGCTTCCCTGCAAATCATCAAGCAAAGCTCGGTGTTCCATAAAAGNAAATGAAAACGCATNATATAGTAGCTTACCA??ATAATCAGCCTTCATTACAGATGGCTCAATCTGCTTATTAAGTACTTTAAGACTTTTATTATTACAAGTACAAGTATTAATTGGCGAACTCAATGTTCTTACATCAAAATCTTGTAACNTTTAGTAAGCAAATCG?ACTAACTAAGCTGTCCAGATAAGTTTTGAGGACAACTGTTCGAGNAATACTTCTGCCATGGCCTCCCTAAGTATGTTTTAAATGCACGAACCACTGGTTTAAGATCANTTTGCAGCTAAAATTCTTGAATTATGGA??TTCTTCTTGAAGCAGGATAAAGAAGGACCAAATATGGCAGAGGCAGCCGTTACAGCAGCACTCTTTCTGATCGAGAAGGTATCAAGCATGCTTGATAAAGAAGTAAAGCTTAAAAAAGAATTGCAGGATGGTATAAAGAAGTCAAGGANTTTTGAAGAGGGAACCTTATGCATCAAAGAGGTGTGGTTGTGGATTTAGGATTAGGGCAATAGTGCCAATTGCCAATTACNAATGAGAAGGATAAGACATTTGTTTATCAAGAGGAAGGGA??ATTAATTCTATGGTCCAAGCTGCAAAAACTTTGCTCTTCCACCTGCTTGTCTAACATCCCATCATCGAAGAATAAATTTTCTGGGATGTTTGTGATCCGCCGTTGTAGCCAATATTCGACNAAGATCTTTGAATA?TGAAGGGAACAGACTACAAAACACATGATGGCACTTGCATACGTGATTATATCGATGTTACTGACCTGGTTGATGCTCATGTTAAAGCTCTTCAAAATGCAAAGCCCCGTAAAGTAGGNAATCTACNAATGTTGGC??AAAACCAAGGACCAGCAGTACCTGGAGNAATGAAATTTCAATTAAGTGAATCAAATGCTTTCTTAAGATCTACCTTGATAGCACATCGAGGAGACAAATTTGTCTTATGGTATCCATTCACCAATTCTTGGGTCA?TTCCCAGATAGTAGCAAAGTGAATTACGGTGATTATTGTTGAGTATATTGAGGTAAACGCCATTATTGTAGGAAGAGAGAAGGATGCGAGTAAGCTATGTCAATGGCAAGCACCATCGGTGGGGATAATAAATGTTGATGAGAGGGGCATACGATGGTTTTACACTGGAGACATTGGACGATTTGTCGATTTTANTTTTGATGGATGCCTTGAGATTATTGATAGGNAAAAAAGATATTGTCAAACTTCAACATGGAGAGTATACATCTC??CTGCAAATTCTTGAACTGCTGCTGATCAATGGCGAGGCTGTTGGACTCGCCGCTTCCACTGGTTGGCCCTACCACTGATGCTGAAGAGGATAAGACAGTAGGCTTCAGCTTGGTGGTAGTGGCGGTGGTGGCTG?TGTATATTCTACTACTTCCAGAAGTCAAATCGTCTCTCACCCCTATCACTCGAGGACATGTACGACGATTATGACCACTTTTGCGACAAATCTTGCAACGGTGACGCCTTCTACCAGAGCTTCTATGATTGCTC??CAATTCGGCCATTGGTTCGGATGATCCGCTAAAATCAGAATCGGTCCAAACTGATTCTTTTACTGTATTGAGTTCAGAAACTTTAGGTACAGAATTGATGAGGACTCTCCAAGATACAAAGATAGAGAGCGACT?CAGCAGATGTACACTTTAGTTTTACTACATAACCTTCAACAGATTTTCTTTCATCTGGCGGCNAATCTTAAACCATGTTAGTTTATCCTTTATATTACATCATACCTTTCTTCTTCTTCCCACCAACTTTCTTCC???TTGCCTTAAAATCGTCGCTAGTCATACAATCATGATGTGTCTAATATAAGTGCTCGTTTCCCACTCACCGATTCTCGGATTTCTTATTTTTCTTATGATATTGCCCTTGAACGATAATAGATTGTTTTTTTTT??ATGATTNGGGGGGCCAGCAAGAACAGAACTCATGTTGCAGATTCACTAGTAAAGCAGTCGAGTAGAGTCAGTGACGGAGAAAGCCATCATCGTAATAGACAGAAAAACTCAGGAAACCTCAACCAAGTTTTAGGA??TAGGGTGTGACCAGGCATATTTTGCCGATCAAGTCCAGAATTTATCTGACGAGCCAACTGCTCATCACCTAAAGCTCCTTCTGTGCGAGAATTTGCTTCANTTTTCAGTTCTGCCCAGAAAAAGTGGCTTTCTACTAATCTATTGCTTGTGCCAGTTTCGATGTATGGCGAATCTGAAGTATAATTTATGCCTGTTGTGGTTTCATTGTAGCTTGAACCTTCAGGCAACCCACAATCTAAGCTAATGAAACCTGGGNAAAAAACATGGGG? [4917 bp]
'Chi1_4_0' TTCTGTGTTCCTAGGGCAGTGGACGCCAGAGAGTGTGGGAGACTATGCAAGTGGGACCAACCATGCTCTTCCAACATATGTCTATGCAAGGATGTATGGTGGGTTATCTCTTGATTCTTTCCTTAAGTACATGA?????AGTAACGCGAGAAGCAGCATCAGGGATGAAATTTTCAGGGACAAGAAAGACTTCAATGGCGTTTACGAAAGCTAGATGTGATCCTTCAGAAGGTATGAAGTTGATTCTAAATCTTCCTACATTGATCGTAACCA?TGAGTAAGCAGAAGCACGAAGATCTTGACATGGATCTGGACCAAGAGCTTGGACAATATCTGACATTTTCTGCCATAAGCCAGTTTTCCGGCTTCCATTAGGAGGCGGAATCAACCCACAAAAACAATTAGGGT?ACAGGTCAGAGAGAAGGAAAGGAGAAATATTACCGGCGTCGTCTCCGAGAAGCATTTTTATTAATCTACCAGTCTGCTTTTCCCNAAATAAACCACCTCCCATCATCACTCCCNNGCTAGCAACATATTCACCTACA?AAGCTTCAGATTACTTGATAACGCCAAAGAGAAAAAGTCGGATAACATTGCTGGAGGAGGATGAAGATGATGATGAAAACCCAGTCAAAATGGCTGACCAGAAACAATTGGATATGTCAAGATTTTCTTTTGGC?AAGATATATGGCTGCCATTGCCACTGCCGATGCTTGTGATTCNAAATCCGGCACTTCTGGCNAGCGGCGACCTGCGCGCTCTCGATCCAATCTTCAAGATTTATGGCCAGCGTCGTNGCATTTTNCNGGGGCCCATTGACAATTTTACGGTTTCCATGGTTCTAGGACTTCACAGTTCCCTCCAGATGNAAAATGGGGTATGAGAAACTCCTTGTATATTAACTGTTTTCTTCTTATTATTTTAATTGTTAATAGTTTTTTCTGNTTTATTCTG?TAATTGCCTTGGAAACCTATTGGCAATGATCCGTAATCAAGCGCCTAACATTGTAACCCTTGTTGAACAAGAAGCAAGCCATAATGGCCCTTACTTCTCAGGCCGTTTCCTCGAGGCATTGCACTATTATTCAG?ACGGGCAGCAACAGCCGGCTACAGGTTATTCATTGGTACTCTCAGTGGTTATCCACAAGCCATGTGTATCTTACAACAGAATTGGCACAACCACCACTTCACAGCTACAGCTACGGTCACGGGCAANTTTTGCTA???????AGCAAGGGAAAACTCGGATTCGGGTGAGTGTCGAATACGCNNNNGTGTTAGACAAGGGTATGCTTTATTTGGAGAATCATACCCTCATACTTTTGTACGAATATGTGTCGGACATGGGTGTCGAACACGAATAT??????TTCAGTTGCATCAAGGTTAGTTAAGTTGTTTTTACTGACTAGTGATTTACNAATACATGTTCTTATAAAGGTTGATTGCACGATTGCTCCGACTCTTCATTTCTCTTGAAGTACCCGTGTCTGACACATATNCCAA?TGTTGTTGCTTCCGAGAACAATAATAAGCAATCTGACCCTCGAATGGGACTACATTTTGTCGACAATGAGGCACTTGTGGGCATTGATTCTTCTCGACAAGTGTTGGCTAGTAGATTGGCAGATGCAGAGCNTCA?TACTCGTGAATTGCATGATCGCGCAATGATTTTTGGATCTTGAACTGACAACTTCACATAATTTACCTAAAAACGCTTACCCGCAAGGCCTTCTTTTTGAATCTATTCATCACAGAAAACTGCTTGAGCCTTGT?TAGCCAATCCATTGACAATCTCTAAACACCACATAAACTGAAAACGGTTTTAAGGATTCTAAAAGAAAAACAAGAGACACCATTGCAAAGTTATTAAAGATAAGTTTACCGAATATCAAATTACAAGCACCGAT??TCAAACCAATCAAATATTAGAAAAAGGGGGATAAATGCGAAGAAGCTATCATCTTATTCTAGAGGAAACTTACTGCAACTTCCTGCATTAAATCTGCAGCTTCAGCAATAAGGCCCTGTTCTTCNTTTAATCTTTGATTTCACTAGCTGATTTCGCCATTTTCAGCGGTAAATTGGACAAGAGAATCACGGTCGAGCATCTTATGATCATCTGTTGGAACTTGCATCTTCCCCATATAATGTTGTTGCTGGTGTTGCTCCTTTTCATCCT?ACAGGGGAAAGAAAAATCATAACAATTTTAGACAAGCAACAAGGTATAGATAAGAAAATCATATAAATAGAGAAAATGTTAACGACAGCATGAAATGCCACCTTGGCAACTCTTTACAACAAAGTCTGTTACTC?ANTTTTCAGTTCTGCGTGNAAAATTTGCCGTGGGCATTCGGATGCCCTATCTGAAAATTCNAAAAAATATATCCGTTGGACACGATACTTCATTCCAGAAATGATGATTTTTCNATCCTAGTGTTGCTTCATACTCTATTGTATCTAGCAACAAGTCCCGCGCNAATACCACTCCCAATCACAACNAACATCAGCCTCTGGCTTCCCTGCAAATCATCAAGCAAAGCTCGGTGTTCCATAAAAGNAAATGAAAACGCATNATATAGTAGCTTACCA??ATAATCAGCCTTCATTACAGATGGCTCAATCTGCTTATTAAGTACTTTAAGACTTTTATTATTACAAGTACAAGTATTAATTGGCGAACTCAATGTTCTTACATCAAAATCTTGTAACNTTTAGTAAGCAAATCG?ACTAACTAAGCTGTCCAGATAAGTTTTGAGGACAACTGTTCGAGNAATACTTCTGCCATGGCCTCCCTAAGTATGTTTTAAATGCACGAACCACTGGTTTAAGATCANTTTGCAGCTAAAATTCTTGAATTATGGA??TTCTTCTTGAAGCAGGATAAAGAAGGACCAAATATGGCAGAGGCAGCCGTTACAGCAGCACTCTTTCTGATCGAGAAGGTATCAAGCATGCTTGATAAAGAAGTAAAGCTTAAAAAAGAATTGCAGGATGGTATAAAGAAGTCAAGGANTTTTGAAGAGGGAACCTTATGCATCAAAGAGGTGTGGTTGTGGATTTAGGATTAGGGCAATAGTGCCAATTGCCAATTACNAATGAGAAGGATAAGACATTTGTTTATCAAGAGGAAGGGA??ATTAATTCTATGGTCCAAGCTGCAAAAACTTTGCTCTTCCACCTGCTTGTCTAACATCCCTTCATCGAAGAATAAATTTTCTGGGATGTTTGTGATCCGCCGTTGTAGCCAATATTCGACNAAGATCTTTGAATA?TGAAGGGAACAGACTACAAAACACATGATGGCACTTGCATACGTGATTATATCGATGTTACTGACCTGGTTGATGCTCATGTTAAAGCTCTTCAAAATGCAAAGCCCCGTAAAGTAGGNAATCTACNAATGTTGGC??AAAACCAAGGACCAGCAGTACCTGGAGNAATGAAATTTCAATTAAGTGAATCAAATGCTTTCTTAAGATCTACCTTGATAGCACATCGAGGAGACAAATTTGTCTTATGGTATCCATTCACCAATTCTTGGGTCA?TTCCCAGATAGTAGCAAAGTGAATTACGGTGATCATTGTTGAGTATATTGAGGTAAACGCCATTATTGTAGGAAGAGAGAAGGATGCGAGTAAGCTATGTCAATGGCAAGCACCATCGGTGGGGATAATAAATGTTGATGAGAGGGGCATACGATGGTTTTACACTGGAGACATTGGACGATTTGTCGATTTTANTTTTGATGGATGCCTTGAGATTATTGATAGGNAAAAAAGATATTGTCAAACTTCAACATGGAGAGTATACATCTC??CTGCAAATTCTTGAACTGCTGCTGATCAATGGCGAGGCTGTTGGACTCGCCGCTTCCACTGGTTGGCCCTACCACTGATGCTGAAGAGGATAAGACAGTAGGCTTCAGCTTGGTGGTAGTGGCGGTGGTGGCTG?TGTATATTCTACTACTTCCAGAAGTCAAATCGTCTCTCACCCCTATCACTCGAGGACATGTACGACGATTATGACCACTTTTGCGACAAATCTTGCAACGGTGACGCCTTCTACCAGAGCTTCTATGATTGCTC??CAATTCGGCCATTGGTTCGGATGATCCGCTAAAATCAGAATCGGTCCAAACTGATTCTTTTACTGTATTGAGTTCAGAAACTTTAGGTACAGAATTGATGAGGAATCTCCAAGATACAAAGATAGAGAGCGACT?CAGCAGATGTACACTTTAGTTTTACTACATAACCTTCAACAGATTTTCTTTCATCTGGCGGCNAATCTTAAACCATGTTAGTTTATCCTTTATATTACATCATACCTTTCTTCTTCTTCCCACCAACTTTCTTCC???TTGCCTTAAAATCGTCGCTAGTCATACAATCATGATGTGTCTAATATAAGTGCTCGTTTCCCACTCACCGATTCTCGGATTTCTTATTTTTCTTATGATATTGCCCTTGAACGATAATAGATTGTTTTTTTTT??ATGATTNGGGGGGCCAGCAAGAACAGAACTCATGTTGCAGATTCACTAGTAAAGCAGTCGAGTAGAGTCAGTGACGGAGAAAGCCATCATCGTAATAGACAGAAAAACTCAGGAAACCTGAACCAAGTTTTAGGA??TAGGGTGTGACCAGGCATATTTTGCCGATCAAGTCCAGAATTTATCTGACGAGCCAACTGCTCATCACCTAAAGCTCCTTCTGTGCGAGAATTTGCTTCANTTTTCAGTTCTGCCCAGAAAAAGTGGCTTTCTACTAATCTATTGCTTGTGCCAGTTTCGATGTATGGCGAATCTGAAGTATAATTTATGCCTGTTGTGGTTTCATTGTAGCTTGAACCTTCAGGCAACCCACAATCTAAGCTAATGAAACCTGGGNAAAAAACATGGGG? [4917 bp]
'Chi1_4_1' TTCTGTGTTCCTAGGGCAGTGGACGCCAGAGAGTGTGGGAGACTATGCAAGTGGGACCAACCATGCTCTTCCAACATATGTCTATGCAAGGATGTATGGTGGGTTATCTCTTGATTCTTTCCTTAAGTACATGA?????AGTAACGCGAGAAGCAGCATCAGGGATGAAATTTTCAGGGACAAGAAAGACTTCAATGGCGTTTACGAAAGCTAGATGTGATCCTTCAGAAGGTATGAAGTTGATTCTAAATCTTCCTACATTGATCGTAACCA?TGAGTAAGCAGAAGCACGAAGATCTTGACATGGATCTGGACCAAGAGCTTGGACAATATCTGACATTTTCTGCCATAAGCCAGTTTTCCGGCTTCCATTAGGAGGCGGAATCAACCCACAAAAACAATTAGGGT?ACAGGTCAGAGAGAAGGAAAGGAGAAATATTACCGGCGTCGTCTCCGAGAAGCATTTTTATTAATCTACCAGTCTGCTTTTCCCNAAATAAACCACCTCCCATCATCACTCCCNNGCTAGCAACATATTCACCTACA?AAGCTTCAGATTACTTGATAACGCCAAAGAGAAAAAGTCGGATAACATTGCTGGAGGAGGATGAAGATGATGATGAAAACCCAGTCAAAATGGCTGACCAGAAACAATTGGATATGTCAAGATTTTCTTTTGGC?AAGATATATGGCTGCCATTGCCACTGCCGATGCTTGTGATTCNAAATCCGGCACTTCTGGCNAGCGGCGACCTGCGCGCTCTCGATCCAATCTTCAAGATTTATGGCCAGCGTCGTNGCATTTTNCNGGGGCCCATTGACAATTTTACGGTTTCCATGGTTCTAGGACTTCACAGTTCCCTCCAGATGNAAAATGGGGTATGAGAAACTCCTTGTATATTAACTGTTTTCTTCTTATTATTTTAATTGTTAATAGTTTTTTCTGNTTTATTCTG?TAATTGCCTTGGAAACCTATTGGCAATGATCCGTAATCAAGCGCCTAACATTGTAACCCTTGTTGAACAAGAAGCAAGCCATAATGGCCCTTACTTCTCAGGCCGTTTCCTCGAGGCATTGCACTATTATTCAG?ACGGGCAGCAACAGCCGGCTACAGGTTATTCATTGGTACTCTCAGTGGTTATCCACAAGCCATGTGTATCTTACAACAGAATTGGCACAACCACCACTTCACAGCTACAGCTACGGTCACGGGCAANTTTTGCTA???????AGCAAGGGAAAACTCGGATTCGGGTGAGTGTCGAATACGCNNNNGTGTTAGACAAGGGTATGCTTTATTTGGAGAATCATACCCTCATACTTTTGTACGAATATGTGTCGGACATGGGTGTCGAACACGAATAT??????TTCAGTTGCATCAAGGTTAGTTAAGTTGTTTTTACTGACTAGTGATTTACNAATACATGTTCTTATAAAGGTTGATTGCACGATTGCTCCGACTCTTCATTTCTCTTGAAGTACCCGTGTCTGACACATATNCCAA?TGTTGTTGCTTCCGAGAACAATAATAAGCAATCTGACCCTCGAATGGGACTACATTTTGTCGACAATGAGGCACTTGTGGGCATTGATTCTTCTCGACAAGTGTTGGCTAGTAGATTGGCAGATGCAGAGCNTCA?TACTCGTGAATTGCATGATGGCGCAATGATTTTTGGATCTTGAACTGACAACTTCACATAATTTACCTAAAAACGCTTACCCGCAAGGCCTTCTTTTTGAATCTATTCATCACAGAAAACTGCTTGAGCCTTGT?TAGCCAATCCATTGACAATCTCTAAACACCACATAAACTGAAAACGGTTTTAAGGATTCTAAAAGAAAAACAAGAGACACCATTGCAAAGTTATTAAAGATAAGTTTACCGAATATCAAATTACAAGCACCGAT??TCAAACCAATCAAATATTAGAAAAAGGGGGATAAATGCGAAGAAGCTATCATCTTATTCTAGAGGAAACTTACTGCAACTTCCTGCATTAAATCTGCAGCTTCAGCAATAAGGCCCTGTTCTTCNTTTAATCTTTGATTTCACTAGCTGATTTCGCCATTTTCAGCGGTAAATTGGACAAGAGAATCACGGTCGAGCATCTTATGATCATCTGTTGGAACTTGCATCTTCCCCATATAATGTTGTTGCTGGTGTTGCTCCTTTTCATCCT?ACAGGGGAAAGAAAAATCATAACAATTTTAGACAAGCAACAAGGTATAGATAAGAAAATCATATAAATAGAGAAAATGTTAACGACAGCATGAAATGCCACCTTGGCAACTCTTTACAACGAAGTCTGTTACTC?ANTTTTCAGTTCTGCGTGNAAAATTTGCCGTGGGCATTCGGATGCCCTATCTGAAAATTCNAAAAAATATATCCGTTGGACACGATACTTCATTCCAGAAATGATGATTTTTCNATCCTAGTGTTGCTTCATACTCTATTGTATCTAGCAACAAGTCCCGCGCNAATACCACTCCCAATCACAACNAACATCAGCCGCTGGCTTCCCTGCAAATCATCAAGCAAAGCTCGGTGTTCCATAAAAGNAAATGAAAACGCATNATATAGTAGCTTACCA??ATAATCAGCCTTCATTACAGATGGCTCAATCTGCTTATTAAGTACTTTAAGACTTTTATTATTACAAGTACAAGTATTAATTGGCGAACTCAATGTTCTTACATCAAAATCTTGTAACNTTTAGTAAGCAAATCG?ACTAACTAAGCTGTCCAGATAAGTTTTGAGGACAACTGTTCGAGNAATACTTCTGCCATGGCCTCCCTAAGTATGTTTTAAATGCACGAACCACTGGTTTAAGATCANTTTGCAGCTAAAATTCTTGAATTATGGA??TTCTTCTTGAAGCAGGATAAAGAAGGACCAAATATGGCAGAGGCAGCCGTTACAGCAGCACTCTTTCTGATCGAGAAGGTATCAAGCATGCTTGATAAAGAAGTAAAGCTTAAAAAAGAATTGCAGGATGGTATAAAGAAGTCAAGGANTTTTGAAGAGGGAACCTTATGCATCAAAGAGGTGTGGTTGTGGATTTAGGATTAGGGCAATAGTGCCAATTGCCAATTACNAATGAGAAGGATAAGACATTTGTTTATCAAGAGGAAGGGA??ATTAATTCTATGGTCCAAGCTGCAAAAACTTTGCTCTTCCACCTGCTTGTCTAACATCCCTTCATCGAAGAATAAATTTTCTGGGATGTTTGTGATCCGCCGTTGTAGCCAATATTCGACNAAGATCTTTGAATA?TGAAGGGAACAGACTACAAAACACATGATGGCACTTGCATACGTGATTATATCGATGTTACTGACCTGGTTGATGCTCATGTTAAAGCTCTTCAAAATGCAAAGCCCCGTAAAGTAGGNAATCTACNAATGTTGGC??AAAACCAAGGACCAGCAGTACCTGGAGNAATGAAATTTCAATTAAGTGAATCAAATGCTTTCTTAAGATCTACCTTGATAGCACATCGAGGAGACAAATTTGTCTTATGGTATCCATTCACCAATTCTTGGGTCA?TTCCCAGATAGTAGCAAAGTGAATTACGGTGATCATTGTTGAGTATATTGAGGTAAACGCCATTATTGTAGGAAGAGAGAAGGATGCGAGTAAGCTATGTCAATGGCAAGCACCATCGGTGGGGATAATAAATGTTGATGAGAGGGGCATACGATGGTTTTACACTGGAGACATTGGACGATTTGTCGATTTTANTTTTGATGGATGCCTTGAGATTATTGATAGGNAAAAAAGATATTGTCAAACTTCAACATGGAGAGTATACATCTC??CTGCAAATTCTTGAACTGCTGCTGATCAATGGCGAGGCTGTTGGACTCGCCGCTTCCACTGGTTGGCCCTACCACTGATGCTGAAGAGGATAAGACAGTAGGCTTCAGCTTGGTGGTAGTGGCGGTGGTGGCTG?TGTATATTCTACTACTTCCAGAAGTCAAATCGTCTCTCACCCCTATCACTCGAGGACATGTACGACGATTATGACCACTTTTGCGACAAATCTTGCAACGGTGACGCCTTCTACCAGAGCTTCTATGATTGCTC??CAATTCGGCCATTGGTTCGGATGATCCGCTAAAATCAGAATCGGTCCAAACTGATTCTTTTACTGTATTGAGTTCAGAAACTTTAGGTACAGAATTGATGAGGAATCTCCAAGATACAAAGATAGAGAGCGACT?CAGCAGATGTACACTTTAGTTTTACTACATAACCTTCAACAGATTTTCTTTCATCTGGCGGCNAATCTTAAACCATGTTAGTTTATCCTTTATATTACATCATACCTTTCTTCTTCTTCCCACCAACTTTCTTCC???TTGCCTTAAAATCGTCGCTAGTCATACAATCATGATGTGTCTAATATAAGTGCTCGTTTCCCACTCACCGATTCTCGGATTTCTTATTTTTCTTATGATATTGCCCTTGAACGATAATAGATTGTTTTTTTTT??ATGATTNGGGGGGCCAGCAAGAACAGAACTCATGTTGCAGATTCACTAGTAAAGCAGTCGAGTAGAGTCAGTGACGGAGAAAGCCATCATCGTAATAGACAGAAAAACTCAGGAAACCTGAACCAAGTTTTAGGA??TAGGGTGTGACCAGGCATATTTTGCCGATCAAGTCCAGAATTTATCTGACGAGCCAACTGCTCATCACCTAAAGCTCCTTCTGTGCGAGAATTTGCTTCANTTTTCAGTTCTGCCCAGAAAAAGTGGCTTTCTACTAATCTATTGCTTGTGCCAGTTTCGATGTATGGCGAATCTGAAGTATAATTTATGCCTGTTGTGGTTTCATTGTAGCTTGAACCTTCAGGCAACCCACAATCTAAGCTAATGAAACCTGGGNAAAAAACATGGGG? [4917 bp]
'Chi1_5_0' TTCTGTGTTCCTAGGGCAGTGGACGCCAGAGAGTGTGGGAGACTATGCAAGTGGGACCAACCATGTTCTTCCAACATATGGCTATGCNNNNATGTATGGTGGGTTATCTCTTGATTCTTTCCTTAAGTACATGA?????AGTAACGCGAGAAGCAGCATCAGGGATGAAATTTTCAGGGACAAGAAAGACTTCAATGGCGTTTACGAAAGCTAGATGTGATCCTTCAGAAGGTATGAAGTTGATTCTAAATCTTCCTACATTGATCGTAACCA?TGAGTAAGCAGAAGCACGAAGATCTTGACATGGATCTGGACCAAGAGCTTGGACAATATCTGACATTTTCTGCCATAAGCCAGTTTTCCGGCTTCCATTAGGAGGCGGAATCAACCCACAAAAACAATTAGGGT?ACAGGTCAGAGAGAAGGAAAGGAGAAATATTACCGGCGTCGTCTCCGAGAAGCATTTTTATTAATCTACCAGTCTGCTTTTCCCNAAATAAACCACCTCCCATCATCACTCCCNNGCTAGCAACATATTCACCTACA?AAGCTTCAGATTACTTGATAACGCCAAAGAGAAAAAGTCGGATAACATTGCTGGAGGAGGATGAAGATGATGATGAAAACCCAGTCAAAATGGCTGACCAGAAACAATTGGATATGTCAAGATTTTCTTTTGGC?AAGATATATGGCTGCCATTGCCACTGCCGATGCTTGTGATTCNAAATCCGGCACTTCTGGCNAGCGGCGACCTGCGCGCTCTCGATCCAATCTTCAAGATTTATGGCCAGCGTCGTGGCATTTTNCNGGGGCCCATTGACAATTTTACGGTTTCCATGGTTCTAGGACTTCACAGTTCCCTCCAGATGNAAAATGGGGTATGAGAAACTCCTTGTATATTAACTGTTTTCTTCTTATTATTTTAATTGTTAATAGTTTTTTCTGNTTTATTCTG?TAATTGCCTTGGAAACCTATTGGCAATGATCCGTAATCAAGCGCCTAACATTGTAACCCTTGTTGAACAAGAAGCAAGCCATAATGGCCCTTACTTCTCAGGCCGTTTCCTCGAGGCATTGCACTATTATTCAG?ACGGGCAGCAACAGCCGGCTACAGGTTATTCATTGGTACTCTCAGTGGTTATCCACAAGCCATGTGTATCTTACAACAGAATTGGCACAACCACCACTTCACAGCTACAGCTACGGTCACGGGCAANTTTTGCTA???????AGCAAGGGAAAACTCGGATTCGGGTGAGTGTCGAATACGCNNNNGTGTTAGACAAGGGTATGCTTTATTTGGAGAATCATACCCTCATACTTTTGTACGAATATGTGTCGGACATGGGTGTCGAACACGAATAT??????TTCAGTTGCATCAAGGTTAGTTAAGTTGTTTTTACTGACTAGTGATTTACNAATACATGTTCTTATAAAGGTTGATTGCACGATTGCTCCGACTCTTCATTTCTCTTGAAGTACCCGTGTCTGACACATATNCCAA?TGTTGTTGCTTCCGAGAACAATAATAAGCAATCTGACCCTCGAATGGGACTACATTTTGTTGACAATGAGGCACTTGTGGGCATTGATTCTTCTCGACAAGTGTTGGCTAGTAGATTGGCAGATGCAGAGCNTCA?TACTCGTGAATTGCATGATGGCGCAATGATTTTTGGATCTTGAACTGACAACTTCACATAATTTACCTAAAAACGCTTACCCGCAAGGCCTTCTTTTTGAATCTATTCATCACAGAAAACTGCTTGAGCCTTGT?TAGCCAATCCATTGACAATCTCTAAACACCACATAAACTGAAAACGGTTTTAAGGATTCTAAAAGAAAAACAAGAGACACCATTGCAAAGTTATTAAAGATAAGTTTACCGAATATCAAATTACAAGCACCGAT??TCAAACCAATCAAATATTAGAAAAANGGGGATAAATGCGAAGAAGCTATCATCTTATTCTAGAGGAAACTTACTGCAACTTCCTGCATTAAATCTGCAGCTTCAGCAATAAGGCCCTGTTCTTCNTTTAATCTTTGATTTCACTAGCTGATTTCGCCATTTTCAGCGGTAAATTGGACAAGAGAATCACGGTCGAGCATCTTATGATCATCTGTTGGAACTTGCATCTTCCCCATATAATGTTGTTGCTGGTGTTGCTCCTTTTCATCCT?ACAGGGGAAAGAAAAATCATAACAATTTTAGACAAGCAACAAGGTATAGATAAGAAAATCATATAAATAGAGAAAATGTTAACGACAGCATGAAATGCCACCTTGGCAACTCTTTACAACAAAGTCTGTTACTC?ATTTTTCAGTTCTGCGTGNAAAATTTGCCGTGGGCATTCGGATGCCCTATCTGAAAATTCNAAAAAATATATCCGTTGGACACGATACTTCATTCCAGAAATGATGATTTTTCNATCCTAGTGTTGCTTCATACTCTATTGTATCTAGCAACAAGTCCCGCGCNAATACCACTCCCAATCACAACNAACATCAGCCTCTGGCTTCCCTGCAAATCATCAAGCAAAGCTCGGTGTTCCATAAAAGNAAATGAAAACGCATNATATAGTAGCTTACCA??ATAATCAGCCTTCATTACAGATGGCTCAATCTGCTTATTAAGTACTTTAAGACTTTTATTATTACAAGTACAAGTATTAATTGGCGAACTCAATGTTCTTACATCAAAATCTTGTAACNTTTAGTAAGCAAATCG?ACTAACTAAGCTGTCCAGATAAGTTTTGAGGACAACTGTTCGAGNAATACTTCTGCCATGGCCTCCCTAAGTATGTTTTAAATGCACGAACCACTGGTTTAAGATCANTTTGCAGCTAAAATTCTTGAATTATGGA??TTCTTCTTGAAGCAGGATAAAGAAGGACCAAATATGGCAGAGGCAGCCGTTACAGCAGCACTCTTTCTGATCGAGAAGGTATCAAGCATGCTTGATAAAGAAGTAAAGCTTAAAAAAGAATTGCAGGATGGTATAAAGAAGTCAAGGANTTTTGAAGAGGGAACCTTATGCATCAAAGAGGTGTGGTTGTGGATTTAGGATTAGGGCAATAGTGCCAATTGCCAATTACNAATGAGAAGGATAAGACATTTGTTTATCAAGAGGAAGGGA??ATTAATTCTATGGTCCAAGCTGCAAAAACTTTGCTCTTCCACCTGCTTGTCTAACATCCCTTCATCGAAGAATAAATTTTCTGGGATGTTTGTGATCCGCCGTTGTAGCCAATATTCGACNAAGATCTTTGAATA?TGAAGGGAACAGACTACAAAACACATGATGGCACTTGCATACGTGATTATATCGATGTTACTGACCTGGTTGATGCTCATGTTAAAGCTCTTCAAAATGCAAAGCCCCGTAAAGTAGGNAATCTACNAATGTTGGC??AAAACCAAGGACCAGCAGTACCTGGAGNAATGAAATTTCAATTAAGTGAATCAAATGCTTTCTTAAGATCTACCTTGATAGCACATCGAGGAGACAAATTTGTCTTATGGTATCCATTCACCAATTCTTGGGTCA?TTCCCAGATAGTAGCAAAGTGAATTACGGTGATCATTGTTGAGTATATTGAGGTAAACGCCATTATTGTAGGAAGAGAGAAGGATGCGAGTAAGCTATGTCAATGGCAAGCACCATCGGTGGGGATAATAAATGTTGATGAGAGGGGCATACGATGGTTTTACACTGGAGACATTGGACGATTTGTCGATTTTANTTTTGATGGATGCCTTGAGATTATTGATAGGNAAAAAAGATATTGTCAAACTTCAACATGGAGAGTATACATCTC??CTGCAAATTCTTGAACTGCTGCTGATCAATGGCGAGGCTGTTGGACTCGCCGCTTCCACTGGTTGGCCCTACCACTGATGCTGAAGAGGATAAGACAGTAGGCTTCAGCTTGGTGGTAGTGGCGGTGGTGGCTG?TGTATATTCTACTACTTCCAGAAGTCAAATCGTCTCTCACCCCTATCACTCGAGGACATGTACGACGATTATGACCACTTTTGCGACAAATCTTGCAACGGTGACGCCTTCTACCAGAGCTTCTATGATTGCTC??CAATTCGGCCATTGGTTCGGATGATCCGCTAAAATCAGAATCGGTCCAAACTGATTCTTTTACTGTATTGAGTTCAGAAACTTTAGGTACAGAATTGATGAGGACTCTCCAAGATACAAAGATAGAGAGCGACT?CAGCAGATGTACACTTTAGTTTTACTACATAACCTTCAACAGATTTTCTTTCATCTGGCGGCNAATCTTAAACCATGTTAGTTTATCCTTTATATTACATCATACCTTTCTTCTTCTTCCCACCAACTTTCTTCC???TTGCCTTAAAATCGTCGCTAGTCATACAATCATGATGTGTCTAATATAAGTGCTCGTTTCCCACTCACCGATTCTCGGATTTCTTATTTTTCTTATGATATTGCCCTTGAACGATAATAGATTGTTTTTTTTT??ATGATTNGGGGGGCCAGCAAGAACAGAACTCATGTTGCAGATTCACTAGTAAAGCAGTCGAGTAGAGTCAGTGACGGAGAAAGCCATCATCGTAATAGACAGAAAAACTCAGGAAACCTGAACCAAGTTTTAGGA??TAGGGTGTGACCAGGCATATTTTGCCGATCAAGTCCAGAATTTATCTGACGAGCCAACTGCTCATCACCTAAAGCTCCTTCTGTGCGAGAATTTGCTTCANTTTTCAGTTCTGCCCAGAAAAAGTGGCTTTCTACTAATCTATTGCTTGTGCCAGTTTCGATGTATGGCGAATCTGAAGTATAATTTATGCCTGTTGTGGTTTCATTGTAGCTTGAACCTTCAGGCAACCCACAATCTAAGCTAATGAAACCTGGGNAAAAAACATGGGG? [4917 bp]
'Chi1_5_1' TTCTGTGTTCCTAGGGCAGTGGACGCCAGAGAGTGTGGGAGACTATGCAAGTGGGACCAACCATGTTCTTCCAACATATGGCTATGCNNNNATGTATGGTGGGTTATCTCTTGATTCTTTCCTTAAGTACATGA?????AGTAACGCGAGAAGCAGCATCAGGGATGAAATTTTCAGGGACAAGAAAGACTTCAATGGCGTTTACGAAAGCTAGATGTGATCCTTCAGAAGGTATGAAGTTGATTCTAAATCTTCCTACATTGATCGTAACCA?TGAGTAAGCAGAAGCACGAAAATCTTGACATGGATCTGGACCAAGAGCTTGGACAATATCTGACATTTTCTGCCATAAGCCAGTTTTCCGGCTTCCATTAGGAGGCGGAATCAACCCACAAAAACAATTAGGGT?ACAGGTCAGAGAGAAGGAAAGGAGAAATATTACCGGCGTCGTCTCCGAGAAGCATTTTTATTAATCTACCAGTCTGCTTTTCCCNAAATAAACCACCTCCCATCATCACTCCCNNGCTAGCAACATATTCACCTACA?AAGCTTCAGATTACTTGATAACGCCAAAGAGAAAAAGTCGGATAACATTGCTGGAGGAGGATGAAGATGATGATGAAAACCCAGTCAAAATGGCTGACCAGAAACAATTGGATATGTCAAGATTTTCTTTTGGC?AAGATATATGGCTGCCATTGCCACTGCCGATGCTTGTGATTCNAAATCCGGCACTTCTGGCNAGCGGCGACCTGCGCGCTCTCGATCCAATCTTCAAGATTTATGGCCAGCGTCGTGGCATTTTNCNGGGGCCCATTGACAATTTTACGGTTTCCATGGTTCTAGGACTTCACAGTTCCCTCCAGATGNAAAATGGGGTATGAGAAACTCCTTGTATATTAACTGTTTTCTTCTTATTATTTTAATTGTTAATAGTTTTTTCTGNTTTATTCTG?TAATTGCCTTGGAAACCTATTGGCAATGATCCGTAATCAAGCGCCTAACATTGTAACCCTTGTTGAACAAGAAGCAAGCCATAATGGCCCTTACTTCTCAGGCCGTTTCCTCGAGGCATTGCACTATTATTCAG?ACGGGCAGCAACAGCCGGCTACAGGTTATTCATTGGTACTCTCAGTGGTTATCCACAAGCCATGTGTATCTTACAACAGAATTGGCACAACCACCACTTCACAGCTACAGCTACGGTCACGGGCAANTTTTGCTA???????AGCAAGGGAAAACTCGGATTCGGGTGAGTGTCGAATACGCNNNNGTGTTAGACAAGGGTATGCTTTATTTGGAGAATCATACCCTCATACTTTTGTACGAATATGTGTCGGACATGGGTGTCGAACACGAATAT??????TTCAGTTGCATCAAGGTTAGTTAAGTTGTTTTTACTGACTAGTGATTTACNAATACATGTTCTTATAAAGGTTGATTGCACGATTGCTCCGACTCTTCATTTCTCTTGAAGTACCCGTGTCTGACACATATNCCAA?TGTTGTTGCTTCCGAGAACAATAATAAGCAATCTGACCCTCGAATGGGACTACATTTTGTCGACAATGAGGCACTTGTGGGCATTGATTCTTCTCGACAAGTGTTGGCTAGTAGATTGGCAGATGCAGAGCNTCA?TACTCGTGAATTGCATGATGGCGCAATGATTTTTGGATCTTGAACTGACAACTTCACATAATTTACCTAAAAACGCTTACCCGCAAGGCCTTCTTTTTGAATCTATTCATCACAGAAAACTGCTTGAGCCTTGT?TAGCCAATCCATTGACAATCTCTAAACACCACATAAACTGAAAACGGTTTTAAGGATTCTAAAAGAAAAACAAGAGACACCATTGCAAAGTTATTAAAGATAAGTTTACCGAATATCAAATTACAAGCACCGAT??TCAAACCAATCAAATATTAGAAAAANGGGGATAAATGCAAAGAAGCTATCATCTTATTCTAGAGGAAACTTACTGCAACTTCCTGCATTAAATCTGCAGCTTCAGCAATAAGGCCCTGTTCTTCNTTTAATCTTTGATTTCACTAGCTGATTTCGCCATTTTCAGCGGTAAATTGGACAAGAGAATCACGGTCGAGCATCTTATGATCATCTGTTGGAACTTGCATCTTCCCCATATAATGTTGTTGCTGGTGTTGCTCCTTTTCATCCT?ACAGGGGAAAGAAAAATCATAACAATTTTAGACAAGCAACAAGGTATAGATAAGAAAATCATATAAATAGAGAAAATGTTAACGACAGCATGAAATGCCACCTTGGCAACTCTTTACAACAAAGTCTGTTACTC?ATTTTTCAGTTCTGCGTGNAAAATTTGCCGTGGGCATTCGGATGCCCTATCTGAAAATTCNAAAAAATATATCCGTTGGACACGATACTTCATTCCAGAAATGATGATTTTTCNATCCTAGTGTTGCTTCATACTCTATTGTATCTAGCAACAAGTCCCGCGCNAATACCACTCCCAATCACAACNAACATCAGCCGCTGGCTTCCCTGCAAATCATCAAGCAAAGCTCGGTGTTCCATAAAAGNAAATGAAAACGCATNATATAGTAGCTTACCA??ATAATCAGCCTTCATTACAGATGGCTCAATCTGCTTATTAAGTACTTTAAGACTTTTATTATTACAAGTACAAGTATTAATTGGCGAACTCAATGTTCTTACATCAAAATCTTGTAACNTTTAGTAAGCAAATCG?ACTAACTAAGCTGTCCAGATAAGTTTTGAGGACAACTGTTCGAGNAATACTTCTGCCATGGCCTCCCTAAGTATGTTTTAAATGCACGAACCACTGGTTTAAGATCANTTTGCAGCTAAAATTCTTGAATTATGGA??TTCTTCTTGAAGCAGGATAAAGAAGGACCAAATATGGCAGAGGCAGCCGTTACAGCAGCACTCTTTCTGATCGAGAAGGTATCAAGCATGCTTGATAAAGAAGTAAAGCTTAAAAAAGAATTGCAGGATGGTATAAAGAAGTCAAGGANTTTTGAAGAGGGAACCTTATGCATCAAAGAGGTGTGGTTGTGGATTTAGGATTAGGGCAATAGTGCCAATTGCCAATTACNAATGAGAAGGATAAGACATTTGTTTATCAAGAGGAAGGGA??ATTAATTCTATGGTCCAAGCTGCAAAAACTTTGCTCTTCCACCTGCTTGTCTAACATCCCTTCATCGAAGAATAAATTTTCTGGGATGTTTGTGATCCGCCGTTGTAGCCAATATTCGACNAAGATCTTTGAATA?TGAAGGGAACAGACTACAAAACACATGATGGCACTTGCATACGTGATTATATCGATGTTACTGACCTGGTTGATGCTCATGTTAAAGCTCTTCAAAATGCAAAGCCCCGTAAAGTAGGNAATCTACNAATGTTGGC??AAAACCAAGGACCAGCAGTACCTGGAGNAATGAAATTTCAATTAAGTGAATCAAATGCTTTCTTAAGATCTACCTTGATAGCACATCGAGGAGACAAATTTGTCTTATGGTATCCATTCACCAATTCTTGGGTCA?TTCCCAGATAGTAGCAAAGTGAATTACGGTGATCATTGTTGAGTATATTGAGGTAAACGCCATTATTGTAGGAAGAGAGAAGGATGCGAGTAAGCTATGTCAATGGCAAGCACCATCGGTGGGGATAATAAATGTTGATGAGAGGGGCATACGATGGTTTTACACTGGAGACATTGGACGATTTGTCGATTTTANTTTTGATGGATGCCTTGAGATTATTGATAGGNAAAAAAGATATTGTCAAACTTCAACATGGAGAGTATACATCTC??CTGCAAATTCTTGAACTGCTGCTGATCAATGGCGAGGCTGTTGGACTCGCCGCTTCCACTGGTTGGCCCTACCACTGATGCTGAAGAGGATAAGACAGTAGGCTTCAGCTTGGTGGTAGTGGCGGTGGTGGCTG?TGTATATTCTACTACTTCCAGAAGTCAAATCGTCTCTCACCCCTATCACTCGAGGACATGTACGACGATTATGACCACTTTTGCGACAAATCTTGCAACGGTGACGCCTTCTACCAGAGCTTCTATGATTGCTC??CAATTCGGCCATTGGTTCGGATGATCCGCTAAAATCAGAATCGGTCCAAACTGATTCTTTTACTGTATTGAGTTCAGAAACTTTAGGTACAGAATTGATGAGGAATCTCCAAGATACAAAGATAGAGAGCGACT?CAGCAGATGTACACTTTAGTTTTACTACATAACCTTCAACAGATTTTCTTTCATCTGGCGGCNAATCTTAAACCATGTTAGTTTATCCTTTATATTACATCATACCTTTCTTCTTCTTCCCACCAACTTTCTTCC???TTGCCTTAAAATCGTCGCTAGTCATACAATCATGATGTGTCTAATATAAGTGCTCGTTTCCCACTCACCGATTCTCGGATTTCTTATTTTTCTTATGATATTGCCCTTGAACGATAATAGATTGTTTTTTTTT??ATGATTNGGGGGGCCAGCAAGAACAGAACTCATGTTGCAGATTCACTAGTAAAGCAGTCGAGTAGAGTCAGTGACGGAGAAAGCCATCATCGTAATAGACAGAAAAACTCAGGAAACCTGAACCAAGTTTTAGGA??TAGGGTGTGACCAGGCATATTTTGCCGATCAAGTCCAGAATTTATCTGACGAGCCAACTGCTCATCACCTAAAGCTCCTTCTGTGCGAGAATTTGCTTCANTTTTCAGTTCTGCCCAGAAAAAGTGGCTTTCTACTAATCTATTGCTTGTGCCAGTTTCGATGTATGGCGAATCTGAAGTATAATTTATGCCTGTTGTGGTTTCATTGTAGCTTGAACCTTCAGGCAACCCACAATCTAAGCTAATGAAACCTGGGNAAAAAACATGGGG? [4917 bp]
'Chi2_1_0' TTCTGTGTTCCTAGGGCAGTGGACGCCAGAGAGTGTGGGAGACTATGCAAGTGGGACCAACCATGCTCTTCCAACATATGTCTATGCAAGGATGTATGGTGGGTTATCTCTTGATTCTTTCCTTAAGTACATGA?????AGTAACGCGAGAAGCAGCATCAGGGATGAAATTTTCAGGGACAAGAAAGACTTCAATGGCGTTTACGAAAGCTAGATGTGATCCTTCAGAAGGTATGAAGTTGATTCTAAATCTTCCTACATTGATCGTAACCA?TGAGTAAGCAGAAGCACGAAGATCTTGACATGGATCTGGACCAAGAGCTTGGACAATATCTGACATTTTCTGCCATAAGCCAGTTTTCCGGCTTCCATTAGGAGGCGGAATCAACCCACAAAAACAATTAGGGT?ACAGGTCAGAGAGAAGGAAAGGAGAAATATTACCGGCGTCGTCTCCGAGAAGCATTTTTATTAATCTACCAGTCTGCTTTTCCCNAAATAAACCACCTCCCATCATCACTCCCNNGCTAGCAACATATTCACCTACA?AAGCTTCAGATTACTTGATAACGCCAAAGAGAAAAAGTCGGATAACATTGCTGGAGGAGGATGAAGATGATGATGAAAACCCAGTCAAAATGGCTGACCAGAAACAATTGGATATGTCAAGATTTTCTTTTGGC?AAGATATATGGCTGCCATTGCCACTGCCGATGCTTGTGATTCNAAATCCGGCACTTCTGGCTAGCGGCGACCTGCGCGCTCTCGATCCAATCTTCAAGATTTATGGCCAGCGTCGTNGCATTTTNCNGGGGCCCATTGACAATTTTACGGTTTCCATGGTTCTAGGACTTCACAGTTCCCTCCAGATGNAAAATGGGGTATGAGAAACTCCTTGTATATTAACTGTTTTCTTCTTATTATTTTAATTGTTAATAGTTTTTTCTGNTTTATTCTG?TAATTGCCTTGGAAACCTATTGGCAATGATCCGTAATCAAGCGCCTAACATTGTAACCCTTGTTGAACAAGAAGCAAGCCATAATGGCCCTTACTTCTCAGGCCGTTTCCTCGAGGCATTGCACTATTATTCAG?ACGGGCAGCAACAGCCGGCTACAGGTTATTCATTGGTACTCTCAGTGGTTATCCACAAGCCATGTGTATCTTACAACAGAATTGGCACAACCACCACTTCACAGCTACAGCTACGGTCACGGGCAANTTTTGCTA???????AGCAAGGGAAAACTCGGATTCGGGTGAGTGTCGAATACGCNNNNGTGTTAGACAAGGGTATGCTTTATTTGGAGAATCATACCCTCATACTTTTGTACGAATATGTGTCGGACATGGGTGTCGAACACGAATAT??????TTCAGTTGCATCAAGGTTAGTTAAGTTGTTTTTACTGACTAGTGATTTACNAATACATGTTCTTATAAAGGTTGATTGCACGATTGCTCCGACTCTTCATTTCTCTTGAAGTACCCGTGTCTGACACATATNCCAA?TGTTGTTGCTTCCGAGAACAATAATAAGCAATCTGACCCTCGAATGGGACTACATTTTGTCGACAATGAGGCACTTGTGGGCATTGATTCTTCTCGACAAGTGTTGGCTAGTAGATTGGCAGATGCAGAGCNTCA?TACTCGTGAATTGCATGATCGCGCAATGATTTTTGGATCTTGAACTGACAACTTCACATAATTTACCTAAAAACGCTTACCCGCAAGGCCTTCTTTTTGAATCTATTCATCACAGAAAACTGCTTGAGCCTTGT?TAGCCAATCCATTGACAATCTCTAAACACCACATAAACTGAAAACGGTTTTAAGGATTCTAAAAGAAAAACAAGAGACACCATTGCAAAGTTATTAAAGATAAGTTTACCGAATATCAAATTACAAGCACCGAT??TCAAACCAATCAAATATTAGAAAAANGGGGATAAATGCGAAGAAGCTATCATCTTATTCTAGAGGAAACTTACTGCAACTTCCTGCATTAAATCTGCAGCTTCAGCAATAAGGCCCTGTTCTTCNTTTAATCTTTGATTTCACTAGCTGATTTCGCCATTTTCAGCGGTAAATTGGACAAGAGAATCACGGTCGAGCATCTTATGATCATCTGTTGGAACTTGCATCTTCCCCATATAATGTTGTTGCTGGTGTTGCTCCTTTTCATCCT?ACAGGGGAAAGAAAAATCATAACAATTTTAGACAAGCAACAAGGTATAGATAAGAAAATCATATAAATAGAGAAAATGTTAACGACAGCATGAAATGCCACCTTGGCAACTCTTTACAACAAAGTCTGTTACTC?ANTTTTCAGTTCTGCGTGNAAAATTTGCCGTGGGCATTCGGATGCCCTATCTGAAAATTCNAAAAAATATATCCGTTGGACACGATACTTCATTCCAGAAATGATGATTTTTCNATCCTAGTGTTGCTTCATACTCTATTGTATCTAGCAACAAGTCCCGCGCNAATACCACTCCCAATCACAACNAACATCAGCCGCGGGCTTCCCTGCAAATCATCAAGCAAAGCTCGGTGTTCCATAAAAGNAAATGAAAACGCATNATATAGTAGCTTACCA??ATAATCAGCCTTCATTACAGATGGCTCAATCTGCTTATTAAGTACTTTAAGACTTTTATTATTACAAGTACAAGTATTAATTGGCGAACTCAATGTTCTTACATCAAAATCTTGTAACNTTTAGTAAGCAAATCG?ACTAACTAAGCTGTCCAGATAAGTTTTGAGGACAACTGTTCGAGNAATACTTCTGCCATGGCCTCCCTAAGTATGTTTTAAATGCACGAACCACTGGTTTAAGATCANTTTGCAGCTAAAATTCTTGAATTATGGA??TTCTTCTTGAAGCAGGATAAAGAAGGACCAAATATGGCAGAGGCAGCCGTTACAGCAGCACTCTTTCTGATCGAGAAGGTATCAAGCATGCTTGATAAAGAAGTAAAGCTTAAAAAAGAATTGCAGGATGGTATAAAGAAGTCAAGGANTTTTGAAGAGGGAACCTTATGCATCAAAGAGGTGTGGTTGTGGATTTAGGATTAGGGCAATAGTGCCAATTGCCAATTACAAATGAGAAGGATAAGACATTTGTTTATCAAGAGGAAGGGA??ATTAATTCTATGGTCCAAGCTGCAAAAACTTTGCTCTTCCACCTGCTTGTCTAACATCCCTTCATCGAAGAATAAATTTTCTGGGATGTTTGTGATCCGCCGTTGTAGCCAATATTCGACNAAGATCTTTGAATA?TGAAGGGAACAGACTACAAAACACATGATGGCACTTGCATACGTGATTATATCGATGTTACTGACCTGGTTGATGCTCATGTTAAAGCTCTTCAAAATGCAAAGCCCCGTAAAGTAGGNAATCTACNAATGTTGGC??AAAACCAAGGACCAGCAGTACCTGGAGNAATGAAATTTCAATTAAGTGAATCAAATGCTTTCTTAAGATCTACCTTGATAGCACATCGAGGAGACAAATTTGTCTTATGGTATCCATTCACCAATTCTTGGGTCA?TTCCCAGATAGTAGCAAAGTGAATTACGGTGATCATTGTTGAGTATATTGAGGTAAACGCCATTATTGTAGGAAGAGAGAAGGATGCGAGTAAGCTATGTCAATGGCAAGCACCATCGGTGGGGATAATAAATGTTGATGAGAGGGGCATACGATGGTTTTACACTGGAGACATTGGACGATTTGTCGATTTTANTTTTGATGGATGCCTTGAGATTATTGATAGGNAAAAAAGATATTGTCAAACTTCAACATGGAGAGTATACATCTC??CTGCAAATTCTTGAACTGCTGCTGATCAATGGCGAGGCTGTTGGACTCGCCGCTTCCACTGGTTGGCCCTACCACTGATGCTGAAGAGGATAAGACAGTAGGCTTCAGCTTGGTGGTAGTGGCGGTGGTGGCTG?TGTATATTCTACTACTTCCAGAAGTCAAATCGTCTCTCACCCCTATCACTCGAGGACATGTACGACGATTATGACCACTTTTGCGACAAATCTTGCAACGGTGACGCCTTCTACCAGAGCTTCTATGATTGCTC??CAATTCGGCCATTGGTTCGGATGATCCGCTAAAATCAGAATCGGTCCAAACTGATTCTTTTACTGTATTGAGTTCAGAAACTTTAGGTACAGAATTGATGAGGACTCTCCAAGATACAAAGATAGAGAGCGACT?CAGCAGATGTACACTTTAGTTTTACTACATAACCTTCAACAGATTTTCTTTCATCTGGCGGCNAATCTTAAACCATGTTAGTTTATCCTTTATATTACATCATACCTTTCTTCTTCTTCCCACCAACTTTCTTCC???TTGCCTTAAAATCGTCGCTAGTCATACAATCATGATGTGTCTAATATAAGTGCTCGTTTCCCACTCACCGATTCTCGGATTTCTTATTTTTCTTATGATATTGCCCTTGAACGATAATAGATTGTTTTTTTTT??ATGATTNGGGGGGCCAGCAAGAACAGAACTCATGTTGCAGATTCACTAGTAAAGCAGTCGAGTAGAGTCAGTGACGGAGAAAGCCATCATCGTAATAGACAGAAAAACTCAGGAAACCTGAACCAAGTTTTAGGA??TAGGGTGTGACCAGGCATATTTTGCCGATCAAGTCCAGAATTTATCTGACGAGCCAACTGCTCATCACCTAAAGCTCCTTCTGTGCGAGAATTTGCTTCANTTTTCAGTTCTGCCCAGAAAAAGTGGCTTTCTACTAATCTATTGCTTGTGCCAGTTTCGATGTATGGCGAATCTGAAGTATAATTTATGCCTGTTGTGGTTTCATTGTAGCTTGAACCTTCAGGCAACCCACAATCTAAGCTAATGAAACCTGGGNAAAAAACATGGGG? [4917 bp]
'Chi2_1_1' TTCTGTGTTCCTAGGGCAGTGGACGCCAGAGAGTGTGGGAGACTATGCAAGTGGGACCAACCATGTTCTTCCAACATATGGCTATGCAAGGATGTATGGTGGGTTATCTCTTGATTCTTTCCTTAAGTACATGA?????AGTAACGCGAGAAGCAGCATCAGGGATGAAATTTTCAGGGACAAGAAAGACTTCAATGGCGTTTACGAAAGCTAGATGTGATCCTTCAGAAGGTATGAAGTTGATTCTAAATCTTCCTACATTGATCGTAACCA?TGAGTAAGCAGAAGCACGAAGATCTTGACATGGATCTGGACCAAGAGCTTGGACAATATCTGACATTTTCTGCCATAAGCCAGTTTTCCGGCTTCCATTAGGAGGCGGAATCAACCCACAAAAACAATTAGGGT?ACAGGTCAGAGAGAAGGAAAGGAGAAATATTACCGGCGTCGTCTCCGAGAAGCATTTTTATTAATCTACCAGTCTGCTTTTCCCNAAATAAACCACCTCCCATCATCACTCCCNNGCTAGCAACATATTCACCTACA?AAGCTTCAGATTACTTGATAACGCCAAAGAGAAAAAGTCGGATAACATTGCTGGAGGAGGATGAAGATGATGATGAAAACCCAGTCAAAATGGCTGACCAGAAACAATTGGATATGTCAAGATTTTCTTTTGGC?AAGATATATGGCTGCCATTGCCACTGCCGATGCTTGTGATTCNAAATCCGGCACTTCTGGCTAGCGGCGACCTGCGCGCTCTCGATCCAATCTTCAAGATTTATGGCCAGCGTCGTNGCATTTTNCNGGGGCCCATTGACAATTTTACGGTTTCCATGGTTCTAGGACTTCACAGTTCCCTCCAGATGNAAAATGGGGTATGAGAAACTCCTTGTATATTAACTGTTTTCTTCTTATTATTTTAATTGTTAATAGTTTTTTCTGNTTTATTCTG?TAATTGCCTTGGAAACCTATTGGCAATGATCCGTAATCAAGCGCCTAACATTGTAACCCTTGTTGAACAAGAAGCAAGCCATAATGGCCCTTACTTCTCAGGCCGTTTCCTCGAGGCATTGCACTATTATTCAG?ACGGGCAGCAACAGCCGGCTACAGGTTATTCATTGGTACTCTCAGTGGTTATCCACAAGCCATGTGTATCTTACAACAGAATTGGCACAACCACCACTTCACAGCTACAGCTACGGCCACGGGCAANTTTTGCTA???????AGCAAGGGAAAACTCGGATTCGGGTGAGTGTCGAATACGCNNNNGTGTTAGACAAGGGTATGCTTTATTTGGAGAATCATACCCTCATACTTTTGTACGAATATGTGTCGGACATGGGTGTCGAACACGAATAT??????TTCAGTTGCATCAAGGTTAGTTAAGTTGTTTTTACTGACTAGTGATTTACNAATACATGTTCTTATAAAGGTTGATTGCACGATTGCTCCGACTCTTCATTTCTCTTGAAGTACCCGTGTCTGACACATATNCCAA?TGTTGTTGCTTCCGAGAACAATAATAAGCAATCTGACCCTCGAATGGGACTACATTTTGTCGACAATGAGGCACTTGTGGGCATTGATTCTTCTCGACAAGTGTTGGCTAGTAGATTGGCAGATGCAGAGCNTCA?TACTCGTGAATTGCATGATCGCGCAATGATTTTTGGATCTTGAACTGACAACTTCACATAATTTACCTAAAAACGCTTACCCGCAAGGCCTTCTTTTTGAATCTATTCATCACAGAAAACTGCTTGAGCCTTGT?TAGCCAATCCATTGACAATCTCTAAACACCACATAAACTGAAAACGGTTTTAAGGATTCTAAAAGAAAAACAAGAGACACCATTGCAAAGTTATTAAAGATAAGTTTACCGAATATCAAATTACAAGCACCGAT??TCAAACCAATCAAATATTAGAAAAANGGGGATAAATGCGAAGAAGCTATCATCTTATTCTAGAGGAAACTTACTGCAACTTCCTGCATTAAATCTGCAGCTTCAGCAATAAGGCCCTGTTCTTCNTTTAATCTTTGATTTCACTAGCTGATTTCGCCATTTTCAGCGGTAAATTGGACAAGAGAATCACGGTCGAGCATCTTATGATCATCTGTTGGAACTTGCATCTTCCCCATATAATGTTGTTGCTGGTGTTGCTCCTTTTCATCCT?ACAGGGGAAAGAAAAATCATAACAATTTTAGACAAGCAACAAGGTATAGATAAGAAAATCATATAAATAGAGAAAATGTTAACGACAGCATGAAATGCCACCTTGGCAACTCTTTACAACAAAGTCTGTTACTC?ANTTTTCAGTTCTGCGTGNAAAATTTGCCGTGGGCATTCGGATGCCCTATCTGAAAATTCNAAAAAATATATCCGTTGGACACGATACTTCATTCCAGAAATGATGATTTTTCNATCCTAGTGTTGCTTCATACTCTATTGTATCTAGCAACAAGTCCCGCGCNAATACCACTCCCAATCACAACNAACATCAGCCGCGGGCTTCCCTGCAAATCATCAAGCAAAGCTCGGTGTTCCATAAAAGNAAATGAAAACGCATNATATAGTAGCTTACCA??ATAATCAGCCTTCATTACAGATGGCTCAATCTGCTTATTAAGTACTTTAAGACTTTTATTATTACAAGTACAAGTATTAATTGGCGAACTCAATGTTCTTACATCAAAATCTTGTAACNTTTAGTAAGCAAATCG?ACTAACTAAGCTGTCCAGATAAGTTTTGAGGACAACTGTTCGAGNAATACTTCTGCCATGGCCTCCCTAAGTATGTTTTAAATGCACGAACCACTGGTTTAAGATCANTTTGCAGCTAAAATTCTTGAATTATGGA??TTCTTCTTGAAGCAGGATAAAGAAGGACCAAATATGGCAGAGGCAGCCGTTACAGCAGCACTCTTTCTGATCGAGAAGGTATCAAGCATGCTTGATAAAGAAGTAAAGCTTAAAAAAGAATTGCAGGATGGTATAAAGAAGTCAAGGANTTTTGAAGAGGGAACCTTATGCATCAAAGAGGTGTGGTTGTGGATTTAGGATTAGGGCAATAGTGCCAATTGCCAATTACAAATGAGAAGGATAAGACATTTGTTTATCAAGAGGAAGGGA??ATTAATTCTATGGTCCAAGCTGCAAAAACTTTGCTCTTCCACCTGCTTGTCTAACATCCCTTCATCGAAGAATAAATTTTCTGGGATGTTTGTGATCCGCCGTTGTAGCCAATATTCGACNAAGATCTTTGAATA?TGAAGGGAACAGACTACAAAACACATGATGGCACTTGCATACGTGATTATATCGATGTTACTGACCTGGTTGATGCTCATGTTAAAGCTCTTCAAAATGCAAAGCCCCGTAAAGTAGGNAATCTACNAATGTTGGC??AAAACCAAGGACCAGCAGTACCTGGAGNAATGAAATTTCAATTAAGTGAATCAAATGCTTTCTTAAGATCTACCTTGATAGCACATCGAGGAGACAAATTTGTCTTATGGTATCCATTCACCAATTCTTGGGTCA?TTCCCAGATAGTAGCAAAGTGAATTACGGTGATCATTGTTGAGTATATTGAGGTAAACGCCATTATTGTAGGAAGAGAGAAGGATGCGAGTAAGCTATGTCAATGGCAAGCACCATCGGTGGGGATAATAAATGTTGATGAGAGGGGCATACGATGGTTTTACACTGGAGACATTGGACGATTTGTCGATTTTANTTTTGATGGATGCCTTGAGATTATTGATAGGNAAAAAAGATATTGTCAAACTTCAACATGGAGAGTATACATCTC??CTGCAAATTCTTGAACTGCTGCTGATCAATGGCGAGGCTGTTGGACTCGCCGCTTCCACTGGTTGGCCCTACCACTGATGCTGAAGAGGATAAGACAGTAGGCTTCAGCTTGGTGGTAGTGGCGGTGGTGGCTG?TGTATATTCTACTACTTCCAGAAGTCAAATCGTCTCTCACCCCTATCACTCGAGGACATGTACGACGATTATGACCACTTTTGCGACAAATCTTGCAACGGTGACGCCTTCTACCAGAGCTTCTATGATTGCTC??CAATTCGGCCATTGGTTCGGATGATCCGCTAAAATCAGAATCGGTCCAAACTGATTCTTTTACTGTATTGAGTTCAGAAACTTTAGGTACAGAATTGATGAGGAATCTCCAAGATACAAAGATAGAGAGCGACT?CAGCAGATGTACACTTTAGTTTTACTACATAACCTTCAACAGATTTTCTTTCATCTGGCGGCNAATCTTAAACCATGTTAGTTTATCCTTTATATTACATCATACCTTTCTTCTTCTTCCCACCAACTTTCTTCC???TTGCCTTAAAATCGTCGCTAGTCATACAATCATGATGTGTCTAATATAAGTGCTCGTTTCCCACTCACCGATTCTCGGATTTCTTATTTTTCTTATGATATTGCCCTTGAACGATAATAGATTGTTTTTTTTT??ATGATTNGGGGGGCCAGCAAGAACAGAACTCATGTTGCAGATTCACTAGTAAAGCAGTCGAGTAGAGTCAGTGACGGAGAAAGCCATCATCGTAATAGACAGAAAAACTCAGGAAACCTGAACCAAGTTTTAGGA??TAGGGTGTGACCAGGCATATTTTGCCGATCAAGTCCAGAATTTATCTGACGAGCCAACTGCTCATCACCTAAAGCTCCTTCTGTGCGAGAATTTGCTTCANTTTTCAGTTCTGCCCAGAAAAAGTGGCTTTCTACTAATCTATTGCTTGTGCCAGTTTCGATGTATGGCGAATCTGAAGTATAATTTATGCCTGTTGTGGTTTCATTGTAGCTTGAACCTTCAGGCAACCCACAATCTAAGCTAATGAAACCTGGGNAAAAAACATGGGG? [4917 bp]
'Chi2_2_0' TTCTGTGTTCCTAGGGCAGTGGACGCCAGAGAGTGTGGGAGACTATGCAAGTGGGACCAACCATGCTCTTCCAACATATGTCTATGCAAGGATGTATGGTGGGTTATCTCTTGATTCTTTCCTTAAGTACATGA?????AGTAACGCGAGAAGCAGCATCAGGGATGAAATTTTCAGGGACAAGAAAGACTTCAATGGCGTTTACGAAAGCTAGATGTGATCCTTCAGAAGGTATGAAGTTGATTCTAAATCTTCCTACATTGATCGTAACCA?TGAGTAAGCAGAAGCACGAAGATCTTGACATGGATCTGGACCAAGAGCTTGGACAATATCTGACATTTTCTGCCATAAGCCAGTTTTCCGGCTTCCATTAGGAGGCGGAATCAACCCACAAAAACAATTAGGGT?ACAGGTCAGAGAGAAGGAAAGGAGAAATATTACCGGCGTCGTCTCCGAGAAGCATTTTTATTAATCTACCAGTCTGCTTTTCCCNAAATAAACCACCTCCCATCATCACTCCCNNGCTAGCAACATATTCACCTACA?AAGCTTCAGATTACTTGATAACGCCAAAGAGAAAAAGTCGGATAACATTGCTGGAGGAGGATGAAGATGATGATGAAAACCCAGTCAAAATGGCTGACCAGAAACAATTGGATATGTCAAGATTTTCTTTTGGC?AAGATATATGGCTGCCATTGCCACTGCCGATGCTTGTGATTCNAAATCCGGCACTTCTGGCTAGCGGCGACCTGCGCGCTCTCGATCCAATCTTCAAGATTTATGGCCAGCGTCGTNGCATTTTNCNGGGGCCCATTGACAATTTTACGGTTTCCATGGTTCTAGGACTTCACAGTTCCCTCCAGATGNAAAATGGGGTATGAGAAACTCCTTGTATATTAACTGTTTTCTTCTTATTATTTTAATTGTTAATAGTTTTTTCTGNTTTATTCTG?TAATTGCCTTGGAAACCTATTGGCAATGATCCGTAATCAAGCGCCTAACATTGTAACCCTTGTTGAACAAGAAGCAAGCCATAATGGCCCTTACTTCTCAGGCCGTTTCCTCGAGGCATTGCACTATTATTCAG?ACGGGCAGCAACAGCCGGCTACAGGTTATTCATTGGTACTCTCAGTGGTTATCCACAAGCCATGTGTATCTTACAACAGAATTGGCACAACCACCACTTCACAGCTACAGCTACGGTCACGGGCAATTTTTGCTA???????AGCAAGGGAAAACTCGGATTCGGGTGAGTGTCGAATACGCNNNNGTGTTAGACAAGGGTATGCTTTATTTGGAGAATCATACCCTCATACTTTTGTACGAATATGTGTCGGACATGGGTGTCGAACACGAATAT??????TTCAGTTGCATCAAGGTTAGTTAAGTTGTTTTTACTGACTAGTGATTTACNAATACATGTTCTTATAAAGGTTGATTGCACGATTGCTCCGACTCTTCATTTCTCTTGAAGTACCCGTGTCTGACACATATNCCAA?TGTTGTTGCTTCCGAGAACAATAATAAGCAATCTGACCCTCGAATGGGACTACATTTTGTCGACACTGAGGCACTTGTGGGCATTGATTCTTCTCGACAAGTGTTGGCTAGTAGATTGGCAGATGCAGAGCNTCA?TACTCGTGAATTGCATGATCGCGCAATGATTTTTGGATCTTGAACTGACAACTTCACATAATTTACCTAAAAACGCTTACCCGCAAGGCCTTCTTTTTGAATCTATTCATCACAGAAAACTGCTTGAGCCTTGT?TAGCCAATCCATTGACAATCTCTAAACACCACATAAACTGAAAACGGTTTTAAGGATTCTAAAAGAAAAACAAGAGACACCATTGCAAAGTTATTAAAGATAAGTTTACCGAATATCAAATTACAAGCACCGAT??TCAAACCAATCAAATATTAGAAAAANGGGGATAAATGCGAAGAAGCTATCATCTTATTCTAGAGGAAACTTACTGCAACTTCCTGCATTAAATCTGCAGCTTCAGCAATAAGGCCCTGTTCTTCNTTTAATCTTTGATTTCACTAGCTGATTTCGCCATTTTCAGCGGTAAATTGGACAAGAGAATCACGGTCGAGCATCTTATGATCATCTGTTGGAACTTGCATCTTCCCCATATAATGTTGTTGCTGGTGTTGCTCCTTTTCATCCT?ACAGGGGAAAGAAAAATCATAACAATTTTAGACAAGCAACAAGGTATAGATAAGAAAATCATATAAATAGAGAAAATGTTAACGACAGCATGAAATGCCACCTTGGCAACTCTTTACAACAAAGTCTGTTACTC?ANTTTTCAGTTCTGCGTGNAAAATTTGCCGTGGGCATTCGGATGCCCTATCTGAAAATTCNAAAAAATATATCCGTTGGACACGATACTTCATTCCAGAAATGATGATTTTTCNATCCTAGTGTTGCTTCATACTCTATTGTATCTAGCAACAAGTCCCGCGCNAATACCACTCCCAATCACAACNAACATCAGCCGCGGGCTTCCCTGCAAATCATCAAGCAAAGCTCGGTGTTCCATAAAAGNAAATGAAAACGCATNATATAGTAGCTTACCA??ATAATCAGCCTTCATTACAGATGGCTCAATCTGCTTATTAAGTACTTTAAGACTTTTATTATTACAAGTACAAGTATTAATTGGCGAACTCAATGTTCTTACATCAAAATCTTGTAACNTTTAGTAAGCAAATCG?ACTAACTAAGCTGTCCAGATAAGTTTTGAGGACAACTGTTCGAGNAATACTTCTGCCATGGCCTCCCTAAGTATGTTTTAAATGCACGAACCACTGGTTTAAGATCATTTTGCAGCTAAAATTCTTGAATTATGGA??TTCTTCTTGAAGCAGGATAAAGAAGGACCAAATATGGCAGAGGCAGCCGTTACAGCAGCACTCTTTCTGATCGAGAAGGTATCAAGCATGCTTGATAAAGAAGTAAAGCTTAAAAAAGAATTGCAGGATGGTATAAAGAAGTCAAGGANTTTTGAAGAGGGAACCTTATGCATCAAAGAGGTGTGGTTGTGGATTTAGGATTAGGGCAATAGTGCCAATTGCCAATTACNAATGAGAAGGATAAGACATTTGTTTATCAAGAGGAAGGGA??ATTAATTCTATGGTCCAAGCTGCAAAAACTTTGCTCTTCCACCTGCTTGTCTAACATCCCTTCATCGAAGAATAAATTTTCTGGGATGTTTGTGATCCGCCGTTGTAGCCAATATTCGACNAAGATCTTTGAATA?TGAAGGGAACAGACTACAAAACACATGATGGCACTTGCATACGTGATTATATCGATGTTACTGACCTGGTTGATGCTCATGTTAAAGCTCTTCAAAATGCAAAGCCCCGTAAAGTAGGNAATCTACNAATGTTGGC??AAAACCAAGGACCAGCAGTACCTGGAGNAATGAAATTTCAATTAAGTGAATCAAATGCTTTCTTAAGATCTACCTTGATAGCACATCGAGGAGACAAATTTGTCTTATGGTATCCATTCACCAATTCTTGGGTCA?TTCCCAGATAGTAGCAAAGTGAATTACGGTGATCATTGTTGAGTATATTGAGGTAAACGCCATTATTGTAGGAAGAGAGAAGGATGCGAGTAAGCTATGTCAATGGCAAGCACCATCGGTGGGGATAATAAATGTTGATGAGAGGGGCATACGATGGTTTTACACTGGAGACATTGGACGATTTGTCGATTTTANTTTTGATGGATGCCTTGAGATTATTGATAGGNAAAAAAGATATTGTCAAACTTCAACATGGAGAGTATACATCTC??CTGCAAATTCTTGAACTGCTGCTGATCAATGGCGAGGCTGTTGGACTCGCCGCTTCCACTGGTTGGCCCTACCACTGATGCTGAAGAGGATAAGACAGTAGGCTTCAGCTTGGTGGTAGTGGCGGTGGTGGCTG?TGTATATTCTACTACTTCCAGAAGTCAAATCGTCTCTCACCCCTATCACTCGAGGACATGTACGACGATTATGACCACTTTTGCGACAAATCTTGCAACGGTGACGCCTTCTACCAGAGCTTCTATGATTGCTC??CAATTCGGCCATTGGTTCGGATGATCCGCTAAAATCAGAATCGGTCCAAACTGATTCTTTTACTGTATTGAGTTCAGAAACTTTAGGTACAGAATTGATGAGGAATCTCCAAGATACAAAGATAGAGAGCGACT?CAGCAGATGTACACTTTAGTTTTACTACATAACCTTCAACAGATTTTCTTTCATCTGGCGGCNAATCTTAAACCATGTTAGTTTATCCTTTATATTACATCATACCTTTCTTCTTCTTCCCACCAACTTTCTTCC???TTGCCTTAAAATCGTCGCTAGTCATACAATCATGATGTGTCTAATATAAGTGCTCGTTTCCCACTCACCGATTCTCGGATTTCTTATTTTTCTTATGATATTGCCCTTGAACGATAATAGATTGTTTTTTTTT??ATGATTNGGGGGGCCAGCAAGAACAGAACTCATGTTGCAGATTCACTAGTAAAGCAGTCGAGTAGAGTCAGTGACGGAGAAAGCCATCATCGTAATAGACAGAAAAACTCAGGAAACCTGAACCAAGTTTTAGGA??TAGGGTGTGACCAGGCATATTTTGCCGATCAAGTCCAGAATTTATCTGACGAGCCAACTGCTCATCACCTAAAGCTCCTTCTGTGCGAGAATTTGCTTCANTTTTCAGTTCTGCCCAGAAAAAGTGGCTTTCTACTAATCTATTGCTTGTGCCAGTTTCGATGTATGGCGAATCTGAAGTATAATTTATGCCTGTTGTGGTTTCATTGTAGCTTGAACCTTCAGGCAACCCACAATCTAAGCTAATGAAACCTGGGNAAAAAACATGGGG? [4917 bp]
'Chi2_2_1' TTCTGTGTTCCTAGGGCAGTGGACGCCAGAGAGTGTGGGAGACTATGCAAGTGGGACCAACCATGCTCTTCCAACATATGTCTATGCAAGGATGTATGGTGGGTTATCTCTTGATTCTTTCCTTAAGTACATGA?????AGTAACGCGAGAAGCAGCATCAGGGATGAAATTTTCAGGGACAAGAAAGACTTCAATGGCGTTTACGAAAGCTAGATGTGATCCTTCAGAAGGTATGAAGTTGATTCTAAATCTTCCTACATTGATCGTAACCA?TGAGTAAGCAGAAGCACGAAGATCTTGACATGGATCTGGACCAAGAGCTTGGACAATATCTGACATTTTCTGCCATAAGCCAGTTTTCCGGCTTCCATTAGGAGGCGGAATCAACCCACAAAAACAATTAGGGT?ACAGGTCAGAGAGAAGGAAAGGAGAAATATTACCGGCGTCGTCTCCGAGAAGCATTTTTATTAATCTACCAGTCTGCTTTTCCCNAAATAAACCACCTCCCATCATCACTCCCNNGCTAGCAACATATTCACCTACA?AAGCTTCAGATTACTTGATAACGCCAAAGAGAAAAAGTCGGATAACATTGCTGGAGGAGGATGAAGATGATGATGAAAACCCAGTCAAAATGGCTGACCAGAAACAATTGGATATGTCAAGATTTTCTTTTGGC?AAGATATATGGCTGCCATTGCCACTGCCGATGCTTGTGATTCNAAATCCGGCACTTCTGGCTAGCGGCGACCTGCGCGCTCTCGATCCAATCTTCAAGATTTATGGCCAGCGTCGTNGCATTTTNCNGGGGCCCATTGACAATTTTACGGTTTCCATGGTTCTAGGACTTCACAGTTCCCTCCAGATGNAAAATGGGGTATGAGAAACTCCTTGTATATTAACTGTTTTCTTCTTATTATTTTAATTGTTAATAGTTTTTTCTGNTTTATTCTG?TAATTGCCTTGGAAACCTATTGGCAATGATCCGTAATCAAGCGCCTAACATTGTAACCCTTGTTGAACAAGAAGCAAGCCATAATGGCCCTTACTTCTCAGGCCGTTTCCTCGAGGCATTGCACTATTATTCAG?ACGGGCAGCAACAGCCGGCTACAGGTTATTCATTGGTACTCTCAGTGGTTATCCACAAGCCATGTGTATCTTACAACAGAATTGGCACAACCACCACTTCACAGCTACAGCTACGGTCACGGGCAATTTTTGCTA???????AGCAAGGGAAAACTCGGATTCGGGTGAGTGTCGAATACGCNNNNGTGTTAGACAAGGGTATGCTTTATTTGGAGAATCATACCCTCATACTTTTGTACGAATATGTGTCGGACATGGGTGTCGAACACGAATAT??????TTCAGTTGCATCAAGGTTAGTTAAGTTGTTTTTACTGACTAGTGATTTACNAATACATGTTCTTATAAAGGTTGATTGCACGATTGCTCCGACTCTTCATTTCTCTTGAAGTACCCGTGTCTGACACATATNCCAA?TGTTGTTGCTTCCGAGAACAATAATAAGCAATCTGACCCTCGAATGGGACTACATTTTGTCGACACTGAGGCACTTGTGGGCATTGATTCTTCTCGACAAGTGTTGGCTAGTAGATTGGCAGATGCAGAGCNTCA?TACTCGTGAATTGCATGATCGCGCAATGATTTTTGGATCTTGAACTGACAACTTCACATAATTTACCTAAAAACGCTTACCCGCAAGGCCTTCTTTTTGAATCTATTCATCACAGAAAACTGCTTGAGCCTTGT?TAGCCAATCCATTGACAATCTCTAAACACCACATAAACTGAAAACGGTTTTAAGGATTCTAAAAGAAAAACAAGAGACACCATTGCAAAGTTATTAAAGATAAGTTTACCGAATATCAAATTACAAGCACCGAT??TCAAACCAATCAAATATTAGAAAAANGGGGATAAATGCGAAGAAGCTATCATCTTATTCTAGAGGAAACTTACTGCAACTTCCTGCATTAAATCTGCAGCTTCAGCAATAAGGCCCTGTTCTTCNTTTAATCTTTGATTTCACTAGCTGATTTCGCCATTTTCAGCGGTAAATTGGACAAGAGAATCACGGTCGAGCATCTTATGATCATCTGTTGGAACTTGCATCTTCCCCATATAATGTTGTTGCTGGTGTTGCTCCTTTTCATCCT?ACAGGGGAAAGAAAAATCATAACAATTTTAGACAAGCAACAAGGTATAGATAAGAAAATCATATAAATAGAGAAAATGTTAACGACAGCATGAAATGCCACCTTGGCAACTCTTTACAACGAAGTCTGTTACTC?ANTTTTCAGTTCTGCGTGNAAAATTTGCCGTGGGCATTCGGATGCCCTATCTGAAAATTCNAAAAAATATATCCGTTGGACACGATACTTCATTCCAGAAATGATGATTTTTCNATCCTAGTGTTGCTTCATACTCTATTGTATCTAGCAACAAGTCCCGCGCNAATACCACTCCCAATCACAACNAACATCAGCCGCGGGCTTCCCTGCAAATCATCAAGCAAAGCTCGGTGTTCCATAAAAGNAAATGAAAACGCATNATATAGTAGCTTACCA??ATAATCAGCCTTCATTACAGATGGCTCAATCTGCTTATTAAGTACTTTAAGACTTTTATTATTACAAGTACAAGTATTAATTGGCGAACTCAATGTTCTTACATCAAAATCTTGTAACNTTTAGTAAGCAAATCG?ACTAACTAAGCTGTCCAGATAAGTTTTGAGGACAACTGTTCGAGNAATACTTCTGCCATGGCCTCCCTAAGTATGTTTTAAATGCACGAACCACTGGTTTAAGATCATTTTGCAGCTAAAATTCTTGAATTATGGA??TTCTTCTTGAAGCAGGATAAAGAAGGACCAAATATGGCAGAGGCAGCCGTTACAGCAGCACTCTTTCTGATCGAGAAGGTATCAAGCATGCTTGATAAAGAAGTAAAGCTTAAAAAAGAATTGCAGGATGGTATAAAGAAGTCAAGGANTTTTGAAGAGGGAACCTTATGCATCAAAGAGGTGTGGTTGTGGATTTAGGATTAGGGCAATAGTGCCAATTGCCAATTACNAATGAGAAGGATAAGACATTTGTTTATCAAGAGGAAGGGA??ATTAATTCTATGGTCCAAGCTGCAAAAACTTTGCTCTTCCACCTGCTTGTCTAACATCCCTTCATCGAAGAATAAATTTTCTGGGATGTTTGTGATCCGCCGTTGTAGCCAATATTCGACNAAGATCTTTGAATA?TGAAGGGAACAGACTACAAAACACATGATGGCACTTGCATACGTGATTATATCGATGTTACTGACCTGGTTGATGCTCATGTTAAAGCTCTTCAAAATGCAAAGCCCCGTAAAGTAGGNAATCTACNAATGTTGGC??AAAACCAAGGACCAGCAGTACCTGGAGNAATGAAATTTCAATTAAGTGAATCAAATGCTTTCTTAAGATCTACCTTGATAGCACATCGAGGAGACAAATTTGTCTTATGGTATCCATTCACCAATTCTTGGGTCA?TTCCCAGATAGTAGCAAAGTGAATTACGGTGATCATTGTTGAGTATATTGAGGTAAACGCCATTATTGTAGGAAGAGAGAAGGATGCGAGTAAGCTATGTCAATGGCAAGCACCATCGGTGGGGATAATAAATGTTGATGAGAGGGGCATACGATGGTTTTACACTGGAGACATTGGACGATTTGTCGATTTTANTTTTGATGGATGCCTTGAGATTATTGATAGGNAAAAAAGATATTGTCAAACTTCAACATGGAGAGTATACATCTC??CTGCAAATTCTTGAACTGCTGCTGATCAATGGCGAGGCTGTTGGACTCGCCGCTTCCACTGGTTGGCCCTACCACTGATGCTGAAGAGGATAAGACAGTAGGCTTCAGCTTGGTGGTAGTGGCGGTGGTGGCTG?TGTATATTCTACTACTTCCAGAAGTCAAATCGTCTCTCACCCCTATCACTCGAGGACATGTACGACGATTATGACCACTTTTGCGACAAATCTTGCAACGGTGACGCCTTCTACCAGAGCTTCTATGATTGCTC??CAATTCGGCCATTGGTTCGGATGATCCGCTAAAATCAGAATCGGTCCAAACTGATTCTTTTACTGTATTGAGTTCAGAAACTTTAGGTACAGAATTGATGAGGACTCTCCAAGATACAAAGATAGAGAGCGACT?CAGCAGATGTACACTTTAGTTTTACTACATAACCTTCAACAGATTTTCTTTCATCTGGCGGCNAATCTTAAACCATGTTAGTTTATCCTTTATATTACATCATACCTTTCTTCTTCTTCCCACCAACTTTCTTCC???TTGCCTTAAAATCGTCGCTAGTCATACAATCATGATGTGTCTAATATAAGTGCTCGTTTCCCACTCACCGATTCTCGGATTTCTTATTTTTCTTATGATATTGCCCTTGAACGATAATAGATTGTTTTTTTTT??ATGATTNGGGGGGCCAGCAAGAACAGAACTCATGTTGCAGATTCACTAGTAAAGCAGTCGAGTAGAGTCAGTGACGGAGAAAGCCATCATCGTAATAGACAGAAAAACTCAGGAAACCTGAACCAAGTTTTAGGA??TAGGGTGTGACCAGGCATATTTTGCCGATCAAGTCCAGAATTTATCTGACGAGCCAACTGCTCATCACCTAAAGCTCCTTCTGTGCGAGAATTTGCTTCANTTTTCAGTTCTGCCCAGAAAAAGTGGCTTTCTACTAATCTATTGCTTGTGCCAGTTTCGATGTATGGCGAATCTGAAGTATAATTTATGCCTGTTGTGGTTTCATTGTAGCTTGAACCTTCAGGCAACCCACAATCTAAGCTAATGAAACCTGGGNAAAAAACATGGGG? [4917 bp]
'Chi2_3_0' TTCTGTGTTCCTAGGGCAGTGGACGCCAGAGAGTGTGGGAGACTATGCAAGTGGGACCAACCATGTTCTTCCAACATATGGCTATGCAAGGATGTATGGTGGGTTATCTCTTGATTCTTTCCTTAAGTACATGA?????AGTAACGCGAGAAGCAGCATCAGGGATGAAATTTTCAGGGACAAGAAAGACTTCAATGGCGTTTACGAAAGCTAGATGTGATCCTTCAGAAGGTATGAAGTTGATTCTAAATCTTCCTACATTGATCGTAACCA?TGAGTAAGCAGAAGCACGAAGATCTTGACATGGATCTGGACCAAGAGCTTGGACAATATCTGACATTTTCTGCCATAAGCCAGTTTTCCGGCTTCCATTAGGAGGCGGAATCAACCCACAAAAACAATTAGGGT?ACAGGTCAGAGAGAAGGAAAGGAGAAATATTACCGGCGTCGTCTCCGAGAAGCATTTTTATTAATCTACCAGTCTGCTTTTCCCNAAATAAACCACCTCCCATCATCACTCCCNNGCTAGCAACATATTCACCTACA?AAGCTTCAGATTACTTGATAACGCCAAAGAGAAAAAGTCGGATAACATTGCTGGAGGAGGATGAAGATGATGATGAAAACCCAGTCAAAATGGCTGACCAGAAACAATTGGATATGTCAAGATTTTCTTTTGGC?AAGATATATGGCTGCCATTGCCACTGCCGATGCTTGTGATTCNAAATCCGGCACTTCTGGCGAGCGGCGACCTGCGCGCTCTCGATCCAATCTTCAAGATTTATGGCCAGCGTCGTNGCATTTTNCNGGGGCCCATTGACAATTTTACGGTTTCCATGGTTCTAGGACTTCACAGTTCCCTCCAGATGNAAAATGGGGTATGAGAAACTCCTTGTATATTAACTGTTTTCTTCTTATTATTTTAATTGTTAATAGTTTTTTCTGNTTTATTCTG?TAATTGCCTTGGAAACCTATTGGCAATGATCCGTAATCAAGCGCCTAACATTGTAACCCTTGTTGAACAAGAAGCAAGCCATAATGGCCCTTACTTCTCAGGCCGTTTCCTCGAGGCATTGCACTATTATTCAG?ACGGGCAGCAACAGCCGGCTACAGGTTATTCATTGGTACTCTCAGTGGTTATCCACAAGCCATGTGTATCTTACAACAGAATTGGCACAACCACCACTTCACAGCTACAGCTACGGTCACGGGCAANTTTTGCTA???????AGCAAGGGAAAACTCGGATTCGGGTGAGTGTCGAATACGCNNNNGTGTTAGACAAGGGTATGCTTTATTTGGAGAATCATACCCTCATACTTTTGTACGAATATGTGTCGGACATGGGTGTCGAACACGAATAT??????TTCAGTTGCATGAAGGTTAGTTAAGTTGTTTTTACTGACTAGTGATTTACNAATACATGTTCTTATAAAGGTTGATTGCACGATTGCTCCGACTCTTCATTTCTCTTGAAGTACCCGTGTCTGACACATATACCAA?TGTTGTTGCTTCCGAGAACAATAATAAGCAATCTGACCCTCGAATGGGACTACATTTTGTCGACAATGAGGCACTTGTGGGCATTGATTCTTCTCGACAAGTGTTGGCTAGTAGATTGGCAGATGCAGAGCNTCA?TACTCGTGAATTGCATGATCGCGCAATGATTTTTGGATCTTGAACTGACAACTTCACATAATTTACCTAAAAACGCTTACCCGCAAGGCCTTCTTTTTGAATCTATTCATCACAGAAAACTGCTTGAGCCTTGT?TAGCCAATCCATTGACAATCTCTAAACACCACATAAACTGAAAACGGTTTTAAGGATTCTAAAAGAAAAACAAGAGACACCATTGCAAAGTTATTAAAGATAAGTTTACCGAATATCAAATTACAAGCACCGAT??TCAAACCAATCAAATATTAGAAAAANGGGGATAAATGCGAAGAAGCTATCATCTTATTCTAGAGGAAACTTACTGCAACTTCCTGCATTAAATCTGCAGCTTCAGCAATAAGGCCCTGTTCTTCNTTTAATCTTTGATTTCACTAGCTGATTTCGCCATTTTCAGCGGTAAATTGGACAAGAGAATCACGGTCGAGCATCTTATGATCATCTGTTGGAACTTGCATCTTCCCCATATAATGTTGTTGCTGGTGTTGCTCCTTTTCATCCT?ACAGGGGAAAGAAAAATCATAACAATTTTAGACAAGCAACAAGGTATAGATAAGAAAATCATATAAATAGAGAAAATGTTAACGACAGCATGAAATGCCACCTTGGCAACTCTTTACAACAAAGTCTGTTACTC?ANTTTTCAGTTCTGCGTGNAAAATTTGCCGTGGGCATTCGGATGCCCTATCTGAAAATTCAAAAAAATATATCCGTTGGACACGATACTTCATTCCAGAAATGATGATTTTTCNATCCTAGTGTTGCTTCATACTCTATTGTATCTAGCAACAAGTCCCGCGCNAATACCACTCCCAATCACAACNAACATCAGCCGCGGGCTTCCCTGCAAATCATCAAGCAAAGCTCGGTGTTCCATAAAAGNAAATGAAAACGCATNATATAGTAGCTTACCA??ATAATCAGCCTTCATTACAGATGGCTCAATCTGCTTATTAAGTACTTTAAGACTTTTATTATTACAAGTACAAGTATTAATTGGCGAACTCAATGTTCTTACATCAAAATCTTGTAACNTTTAGTAAGCAAATCG?ACTAACTAAGCTGTCCAGATAAGTTTTGAGGACAACTGTTCGAGNAATACTTCTGCCATGGCCTCCCTAAGTATGTTTTAAATGCACGAACCACTGGTTTAAGATCANTTTGCAGCTAAAATTCTTGAATTATGGA??TTCTTCTTGAAGCAGGATAAAGAAGGACCAAATATGGCAGAGGCAGCCGTTACAGCAGCACTCTTTCTGATCGAGAAGGTATCAAGCATGCTTGATAAAGAAGTAAAGCTTAAAAAAGAATTGCAGGATGGTATAAAGAAGTCAAGGANTTTTGAAGAGGGAACCTTATGCATCAAAGAGGTGTGGTTGTGGATTTAGGATTAGGGCAATAGTGCCAATTGCCAATTACNAATGAGAAGGATAAGACATTTGTTTATCAAGAGGAAGGGA??ATTAATTCTATGGTCCAAGCTGCAAAAACTTTGCTCTTCCACCTGCTTGTCTAACATCCCTTCATCGAAGAATAAATTTTCTGGGATGTTTGTGATCCGCCGTTGTAGCCAATATTCGACNAAGATCTTTGAATA?TGAAGGGAACAGACTACAAAACACATGATGGCACTTGCATACGTGATTATATCGATGTTACTGACCTGGTTGATGCTCATGTTAAAGCTCTTCAAAATGCAAAGCCCCGTAAAGTAGGNAATCTACNAATGTTGGC??AAAACCAAGGACCAGCAGTACCTGGAGNAATGAAATTTCAATTAAGTGAATCAAATGCTTTCTTAAGATCTACCTTGATAGCACATCGAGGAGACAAATTTGTCTTATGGTATCCATTCACCAATTCTTGGGTCA?TTCCCAGATAGTAGCAAAGTGAATTACGGTGATCATTGTTGAGTATATTGAGGTAAACGCCATTATTGTAGGAAGAGAGAAGGATGCGAGTAAGCTATGTCAATGGCAAGCACCATCGGTGGGGATAATAAATGTTGATGAGAGGGGCATACGATGGTTTTACACTGGAGACATTGGACGATTTGTCGATTTTATTTTTGATGGATGCCTTGAGATTATTGATAGGNAAAAAAGATATTGTCAAACTTCAACATGGAGAGTATACATCTC??CTGCAAATTCTTGAACTGCTGCTGATCAATGGCGAGGCTGTTGGACTCGCCGCTTCCACTGGTTGGCCCTACCACTGATGCTGAAGAGGATAAGACAGTAGGCTTCAGCTTGGTGGTAGTGGCGGTGGTGGCTG?TGTATATTCTACTACTTCCAGAAGTCAAATCGTCTCTCACCCCTATCACTCGAGGACATGTACGACGATTATGACCACTTTTGCGACAAATCTTGCAACGGTGACGCCTTCTACCAGAGCTTCTATGATTGCTC??CAATTCGGCCATTGGTTCGGATGATCCGCTAAAATCAGAATCGGTCCAAACTGATTCTTTTACTGTATTGAGTTCAGAAACTTTAGGTACAGAATTGATGAGGAATCTCCAAGATACAAAGATAGAGAGCGACT?CAGCAGATGTACACTTTAGTTTTACTACATAACCTTCAACAGATTTTCTTTCATCTGGCGGCNAATCTTAAACCATGTTAGTTTATCCTTTATATTACATCATACCTTTCTTCTTCTTCCCACCAACTTTCTTCT???TTGCCTTAAAATCGTCGCTAGTCATACAATCATGATGTGTCTAATATAAGTGCTCGTTTCCCATTCACCGATTCTCGGATTTCTTATTTTTCTTATGATATTGCCCTTGAACGATAATAGATTGTTTTTTTTT??ATGATTNGGGGGGCCAGCAAGAACAGAACTCATGTTGCAGATTCACTAGTAAAGCAGTCGAGTAGAGTCAGTGACGGAGAAAGCCATCATCGTAATAGACAGAAAAACTCAGGAAACCTGAACCAAGTTTTAGGA??TAGGGTGTGACCAGGCATATTTTGCCGATCAAGTCCAGAATTTATCTGACGAGCCAACTGCTCATCACCTAAAGCTCCTTCTGTGCGAGAATTTGCTTCANTTTTCAGTTCTGCCCAGAAAAAGTGGCTTTCTACTAATCTATTGCTTGTGCCAGTTTCGATGTATGGCGAATCTGAAGTATAATTTATGCCTGTTGTGGTTTCATTGTAGCTTGAACCTTCAGGCAACCCACAATCTAAGCTAATGAAACCTGGGNAAAAAACATGGGG? [4917 bp]
'Chi2_3_1' TTCTGTGTTCCTAGGGCAGTGGACGCCAGAGAGTGTGGGAGACTATGCAAGTGGGACCAACCATGCTCTTCCAACATATGTCTATGCAAGGATGTATGGTGGGTTATCTCTTGATTCTTTCCTTAAGTACATGA?????AGTAACGCGAGAAGCAGCATCAGGGATGAAATTTTCAGGGACAAGAAAGACTTCAATGGCGTTTACGAAAGCTAGATGTGATCCTTCAGAAGGTATGAAGTTGATTCTAAATCTTCCTACATTGATCGTAACCA?TGAGTAAGCAGAAGCACGAAGATCTTGACATGGATCTGGACCAAGAGCTTGGACAATATCTGACATTTTCTGCCATAAGCCAGTTTTCCGGCTTCCATTAGGAGGCGGAATCAACCCACAAAAACAATTAGGGT?ACAGGTCAGAGAGAAGGAAAGGAGAAATATTACCGGCGTCGTCTCCGAGAAGCATTTTTATTAATCTACCAGTCTGCTTTTCCCNAAATAAACCACCTCCCATCATCACTCCCNNGCTAGCAACATATTCACCTACA?AAGCTTCAGATTACTTGATAACGCCAAAGAGAAAAAGTCGGATAACATTGCTGGAGGAGGATGAAGATGATGATGAAAACCCAGTCAAAATGGCTGACCAGAAACAATTGGATATGTCAAGATTTTCTTTTGGC?AAGATATATGGCTGCCATTGCCACTGCCGATGCTTGTGATTCNAAATCCGGCACTTCTGGCGAGCGGCGACCTGCGCGCTCTCGATCCAATCTTCAAGATTTATGGCCAGCGTCGTNGCATTTTNCNGGGGCCCATTGACAATTTTACGGTTTCCATGGTTCTAGGACTTCACAGTTCCCTCCAGATGNAAAATGGGGTATGAGAAACTCCTTGTATATTAACTGTTTTCTTCTTATTATTTTAATTGTTAATAGTTTTTTCTGNTTTATTCTG?TAATTGCCTTGGAAACCTATTGGCAATGATCCGTAATCAAGCGCCTAACATTGTAACCCTTGTTGAACAAGAAGCAAGCCATAATGGCCCTTACTTCTCAGGCCGTTTCCTCGAGGCATTGCACTATTATTCAG?ACGGGCAGCAACAGCCGGCTACAGGTTATTCATTGGTACTCTCAGTGGTTATCCACAAGCCATGTGTATCTTACAACAGAATTGGCACAACCACCACTTCACAGCTACAGCTACGGTCACGGGCAANTTTTGCTA???????AGCAAGGGAAAACTCGGATTCGGGTGAGTGTCGAATACGCNNNNGTGTTAGACAAGGGTATGCTTTATTTGGAGAATCATACCCTCATACTTTTGTACGAATATGTGTCGGACATGGGTGTCGAACACGAATAT??????TTCAGTTGCATCAAGGTTAGTTAAGTTGTTTTTACTGACTAGTGATTTACNAATACATGTTCTTATAAAGGTTGATTGCACGATTGCTCCGACTCTTCATTTCTCTTGAAGTACCCGTGTCTGACACATATACCAA?TGTTGTTGCTTCCGAGAACAATAATAAGCAATCTGACCCTCGAATGGGACTACATTTTGTCGACAATGAGGCACTTGTGGGCATTGATTCTTCTCGACAAGTGTTGGCTAGTAGATTGGCAGATGCAGAGCNTCA?TACTCGTGAATTGCATGATCGCGCAATGATTTTTGGATCTTGAACTGACAACTTCACATAATTTACCTAAAAACGCTTACCCGCAAGGCCTTCTTTTTGAATCTATTCATCACAGAAAACTGCTTGAGCCTTGT?TAGCCAATCCATTGACAATCTCTAAACACCACATAAACTGAAAACGGTTTTAAGGATTCTAAAAGAAAAACAAGAGACACCATTGCAAAGTTATTAAAGATAAGTTTACCGAATATCAAATTACAAGCACCGAT??TCAAACCAATCAAATATTAGAAAAANGGGGATAAATGCGAAGAAGCTATCATCTTATTCTAGAGGAAACTTACTGCAACTTCCTGCATTAAATCTGCAGCTTCAGCAATAAGGCCCTGTTCTTCNTTTAATCTTTGATTTCACTAGCTGATTTCGCCATTTTCAGCGGTAAATTGGACAAGAGAATCACGGTCGAGCATCTTATGATCATCTGTTGGAACTTGCATCTTCCCCATATAATGTTGTTGCTGGTGTTGCTCCTTTTCATCCT?ACAGGGGAAAGAAAAATCATAACAATTTTAGACAAGCAACAAGGTATAGATAAGAAAATCATATAAATAGAGAAAATGTTAACGACAGCATGAAATGCCACCTTGGCAACTCTTTACAACAAAGTCTGTTACTC?ANTTTTCAGTTCTGCGTGNAAAATTTGCCGTGGGCATTCGGATGCCCTATCTGAAAATTCAAAAAAATATATCCGTTGGACACGATACTTCATTCCAGAAATGATGATTTTTCNATCCTAGTGTTGCTTCATACTCTATTGTATCTAGCAACAAGTCCCGCGCNAATACCACTCCCAATCACAACNAACATCAGCCGCTGGCTTCCCTGCAAATCATCAAGCAAAGCTCGGTGTTCCATAAAAGNAAATGAAAACGCATNATATAGTAGCTTACCA??ATAATCAGCCTTCATTACAGATGGCTCAATCTGCTTATTAAGTACTTTAAGACTTTTATTATTACAAGTACAAGTATTAATTGGCGAACTCAATGTTCTTACATCAAAATCTTGTAACNTTTAGTAAGCAAATCG?ACTAACTAAGCTGTCCAGATAAGTTTTGAGGACAACTGTTCGAGNAATACTTCTGCCATGGCCTCCCTAAGTATGTTTTAAATGCACGAACCACTGGTTTAAGATCANTTTGCAGCTAAAATTCTTGAATTATGGA??TTCTTCTTGAAGCAGGATAAAGAAGGACCAAATATGGCAGAGGCAGCCGTTACAGCAGCACTCTTTCTGATCGAGAAGGTATCAAGCATGCTTGATAAAGAAGTAAAGCTTAAAAAAGAATTGCAGGATGGTATAAAGAAGTCAAGGANTTTTGAAGAGGGAACCTTATGCATCAAAGAGGTGTGGTTGTGGATTTAGGATTAGGGCAATAGTGCCAATTGCCAATTACNAATGAGAAGGATAAGACATTTGTTTATCAAGAGGAAGGGA??ATTAATTCTATGGTCCAAGCTGCAAAAACTTTGCTCTTCCACCTGCTTGTCTAACATCCCTTCATCGAAGAATAAATTTTCTGGGATGTTTGTGATCCGCCGTTGTAGCCAATATTCGACNAAGATCTTTGAATA?TGAAGGGAACAGACTACAAAACACATGATGGCACTTGCATACGTGATTATATCGATGTTACTGACCTGGTTGATGCTCATGTTAAAGCTCTTCAAAATGCAAAGCCCCGTAAAGTAGGNAATCTACNAATGTTGGC??AAAACCAAGGACCAGCAGTACCTGGAGNAATGAAATTTCAATTAAGTGAATCAAATGCTTTCTTAAGATCTACCTTGATAGCACATCGAGGAGACAAATTTGTCTTATGGTATCCATTCACCAATTCTTGGGTCA?TTCCCAGATAGTAGCAAAGTGAATTACGGTGATCATTGTTGAGTATATTGAGGTAAACGCCATTATTGTAGGAAGAGAGAAGGATGCGAGTAAGCTATGTCAATGGCAAGCACCATCGGTGGGGATAATAAATGTTGATGAGAGGGGCATACGATGGTTTTACACTGGAGACATTGGACGATTTGTCGATTTTATTTTTGATGGATGCCTTGAGATTATTGATAGGNAAAAAAGATATTGTCAAACTTCAACATGGAGAGTATACATCTC??CTGCAAATTCTTGAACTGCTGCTGATCAATGGCGAGGCTGTTGGACTCGCCGCTTCCACTGGTTGGCCCTACCACTGATGCTGAAGAGGATAAGACAGTAGGCTTCAGCTTGGTGGTAGTGGCGGTGGTGGCTG?TGTATATTCTACTACTTCCAGAAGTCAAATCGTCTCTCACCCCTATCACTCGAGGACATGTACGACGATTATGACCACTTTTGCGACAAATCTTGCAACGGTGACGCCTTCTACCAGAGCTTCTATGATTGCTC??CAATTCGGCCATTGGTTCGGATGATCCGCTAAAATCAGAATCGGTCCAAACTGATTCTTTTACTGTATTGAGTTCAGAAACTTTAGGTACAGAATTGATGAGGAATCTCCAAGATACAAAGATAGAGAGCGACT?CAGCAGATGTACACTTTAGTTTTACTACATAACCTTCAACAGATTTTCTTTCATCTGGCGGCNAATCTTAAACCATGTTAGTTTATCCTTTATATTACATCATACCTTTCTTCTTCTTCCCACCAACTTTCTTCC???TTGCCTTAAAATCGTCGCTAGTCATACAATCATGATGTGTCTAATATAAGTGCTCGTTTCCCATTCACCGATTCTCGGATTTCTTATTTTTCTTATGATATTGCCCTTGAACGATAATAGATTGTTTTTTTTT??ATGATTNGGGGGGCCAGCAAGAACAGAACTCATGTTGCAGATTCACTAGTAAAGCAGTCGAGTAGAGTCAGTGACGGAGAAAGCCATCATCGTAATAGACAGAAAAACTCAGGAAACCTGAACCAAGTTTTAGGA??TAGGGTGTGACCAGGCATATTTTGCCGATCAAGTCCAGAATTTATCTGACGAGCCAACTGCTCATCACCTAAAGCTCCTTCTGTGCGAGAATTTGCTTCANTTTTCAGTTCTGCCCAGAAAAAGTGGCTTTCTACTAATCTATTGCTTGTGCCAGTTTCGATGTATGGCGAATCTGAAGTATAATTTATGCCTGTTGTGGTTTCATTGTAGCTTGAACCTTCAGGCAACCCACAATCTAAGCTAATGAAACCTGGGNAAAAAACATGGGG? [4917 bp]
'Chi2_4_0' TTCTGTGTTCCTAGGGCAGTGGACGCCAGAGAGTGTGGGAGACTATGCAAGTGGGACCAACCATGTTCTTCCAACATATGGCTATGCAAGGATGTATGGTGGGTTATCTCTTGATTCTTTCCTTAAGTACATGA?????AGTAACGCGAGAAGCAGCATCAGGGATGAAATTTTCAGGGACAAGAAAGACTTCAATGGCGTTTACGAAAGCTAGATGTGATCCTTCAGAAGGTATGAAGTTGATTCTAAATCTTCCTACATTGATCGTAACCA?TGAGTAAGCAGAAGCACGAAGATCTTGACATGGATCTGGACCAAGAGCTTGGACAATATCTGACATTTTCTGCCATAAGCCAGTTTTCCGGCTTCCATTAGGAGGCGGAATCAACCCACAAAAACAATTAGGGT?ACAGGTCAGAGAGAAGGAAAGGAGAAATATTACCGGCGCCGTCTCCGAGAAGCATTTTTATTAATCTACCAGTCTGCTTTTCCCNAAATAAACCACCTCCCATCATCACTCCCNNGCTAGCAACATATTCACCTACA?AAGCTTCAGATTACTTGATAACGCCAAAGAGAAAAAGTCGGATAACATTGCTGGAGGAGGATGAAGATGATGATGAAAACCCAGTCAAAATGGCTGACCAGAAACAATTGGATATGTCAAGATTTTCTTTTGGC?AAGATATATGGCTGCCATTGCCACTGCCGATGCTTGTGATTCNAAATCCGGCACTTCTGGCTAGCGGCGACCTGCGCGCTCTCGATCCAATCTTCAAGATTTATGGCCAGCGTCGTNGCATTTTNCNGGGGCCCATTGACAATTTTACGGTTTCCATGGTTCTAGGACTTCACAGTTCCCTCCAGATGNAAAATGGGGTATGAGAAACTCCTTGTATATTAACTGTTTTCTTCTTATTATTTTAATTGTTAATAGTTTTTTCTGNTTTATTCTG?TAATTGCCTTGGAAACCTATTGGCAATGATCCGTAATCAAGCGCCTAACATTGTAACCCTTGTTGAACAAGAAGCAAGCCATAATGGCCCTTACTTCTCAGGCCGTTTCCTCGAGGCATTGCACTATTATTCAG?ACGGGCAGCAACAGCCGGCTACAGGTTATTCATTGGTACTCTCAGTGGTTATCCACAAGCCATGTGTATCTTACAACAGAATTGGCACAACCACCACTTCACAGCTACAGCTACGGTCACGGGCAANTTTTGCTA???????AGCAAGGGAAAACTCGGATTCGGGTGAGTGTCGAATACGCNNNNGTGTTAGACAAGGGTATGCTTTATTTGGAGAATCATACCCTCATACTTTTGTACGAATATGTGTCGGACATGGGTGTCGAACACGAATAT??????TTCAGTTGCATCAAGGTTAGTTAAGTTGTTTTTACTGACTAGTGATTTACNAATACATGTTCTTATAAAGGTTGATTGCACGATTGCTCCGACTCTTCATTTCTCTTGAAGTACCCGTGTCTGACACATATNCCAA?TGTTGTTGCTTCCGAGAACAATAATAAGCAATCTGACCCTCGAATGGGACTACATTTTGTCGACAATGAGGCACTTGTGGGCATTGATTCTTCTCGACAAGTGTTGGCTAGTAGATTGGCAGATGCAGAGCNTCA?TACTCGTGAATTGCATGATCGCGCAATGATTTTTGGATCTTGAACTGACAACTTCACATAATTTACCTAAAAACGCTTACCCGCAAGGCCTTCTTTTTGAATCTATTCATCACAGAAAACTGCTTGAGCCTTGT?TAGCCAATCCATTGACAATCTCTAAACACCACATAAACTGAAAACGGTTTTAAGGATTCTAAAAGAAAAACAAGAGACACCATTGCAAAGTTATTAAAGATAAGTTTACCGAATATCAAATTACAAGCACCGAT??TCAAACCAATCAAATATTAGAAAAANGGGGATAAATGCGAAGAAGCTATCATCTTATTCTAGAGGAAACTTACTGCAACTTCCTGCATTAAATCTGCAGCTTCAGCAATAAGGCCCTGTTCTTCNTTTAATCTTTGATTTCACTAGCTGATTTCGCCATTTTCAGTGGTAAATTGGACAAGAGAATCACGGTCGAGCATCTTATGATCATCTGTTGGAACTTGCATCTTCCCCATATAATGTTGTTGCTGGTGTTGCTCCTTTTCATCCT?ACAGGGGAAAGAAAAATCATAACAATTTTAGACAAGCAACAAGGTATAGATAAGAAAATCATATAAATAGAGAAAATGTTAACGACAGCATGAAATGCCACCTTGGCAACTCTTTACAACAAAGTCTGTTACTC?ANTTTTCAGTTCTGCGTGNAAAATTTGCCGTGGGCATTCGGATGCCCTATCTGAAAATTCNAAAAAATATATCCGTTGGACACGATACTTCATTCCAGAAATGATGATTTTTCNATCCTAGTGTTGCTTCATACTCTATTGTATCTAGCAACAAGTCCCGCGCNAATACCACTCCCAATCACAACNAACATCAGCCGCTGGCTTCCCTGCAAATCATCAAGCAAAGCTCGGTGTTCCATAAAAGNAAATGAAAACGCATNATATAGTAGCTTACCA??ATAATCAGCCTTCATTACAGATGGCTCAATCTGCTTATTAAGTACTTTAAGACTTTTATTATTACAAGTACAAGTATTAATTGGCGAACTCAATGTTCTTACATCAAAATCTTGTAACNTTTAGTAAGCAAATCG?ACTAACTAAGCTGTCCAGATAAGTTTTGAGGACAACTGTTCGAGNAATACTTCTGCCATGGCCTCCCTAAGTATGTTTTAAATGCACGAACCACTGGTTTAAGATCANTTTGCAGCTAAAATTCTTGAATTATGGA??TTCTTCTTGAAGCAGGATAAAGAAGGACCAAATATGGCAGAGGCAGCCGTTACAGCAGCACTCTTTCTGATCGAGAAGGTATCAAGCATGCTTGATAAAGAAGTAAAGCTTAAAAAAGAATTGCAGGATGGTATAAAGAAGTCAAGGANTTTTGAAGAGGGAACCTTATGCATCAAAGAGGTGTGGTTGTGGATTTAGGATTAGGGCAATAGTGCCAATTGCCAATTACNAATGAGAAGGATAAGACATTTGTTTATCAAGAGGAAGGGA??ATTAATTCTATGGTCCAAGCTGCAAAAACTTTGCTCTTCCACCTGCTTGTCTAACATCCCTTCATCGAAGAATAAATTTTCTGGGATGTTTGTGATCCGCCGTTGTAGCCAATATTCGACNAAGATCTTTGAATA?TGAAGGGAACAGACTACAAAACACATGATGGCACTTGCATACGTGATTATATCGATGTTACTGACCTGGTTGATGCTCATGTTAAAGCTCTTCAAAATGCAAAGCCCCGTAAAGTAGGNAATCTACNAATGTTGGC??AAAACCAAGGACCAGCAGTACCTGGAGNAATGAAATTTCAATTAAGTGAATCAAATGCTTTCTTAAGATCTACCTTGATAGCACATCGAGGAGACAAATTTGTCTTATGGTATCCATTCACCAATTCTTGGGTCA?TTCCCAGATAGTAGCAAAGTGAATTACGGTGATCATTGTTGAGTATATTGAGGTAAACGCCATTATTGTAGGAAGAGAGAAGGATGCGAGTAAGCTATGTCAATGGCAAGCACCATCGGTGGGGATAATAAATGTTGATGAGAGGGGCATACGATGGTTTTACACTGGAGACATTGGACGATTTGTCGATTTTANTTTTGATGGATGCCTTGAGATTATTGATAGGNAAAAAAGATATTGTCAAACTTCAACATGGAGAGTATACATCTC??CTGCAAATTCTTGAACTGCTGCTGATCAATGGCGAGGCTGTTGGACTCGCCGCTTCCACTGGTTGGCCCTACCACTGATGCTGAAGAGGATAAGACAGTAGGCTTCAGCTTGGTGGTAGTGGCGGTGGTGGCTG?TGTATATTCTACTACTTCCAGAAGTCAAATCGTCTCTCACCCCTATCACTCGAGGACATGTACGACGATTATGACCACTTTTGCGACAAATCTTGCAACGGTGACGCCTTCTACCAGAGCTTCTATGATTGCTC??CAATTCGGCCATTGGTTCGGATGATCCGCTAAAATCAGAATCGGTCCAAACTGATTCTTTTACTGTATTGAGTTCAGAAACTTTAGGTACAGAATTGATGAGGAATCTCCAAGATACAAAGATAGAGAGCGACT?CAGCAGATGTACACTTTAGTTTTACTACATAACCTTCAACAGATTTTCTTTCATCTGGCGGCNAATCTTAAACCATGTTAGTTTATCCTTTATATTACATCATACCTTTCTTCTTCTTCCCACCAACTTTCTTCC???TTGCCTTAAAATCGTCGCTAGTCATACAATCATGATGTGTCTAATATAAGTGCTCGTTTCCCACTCACCGATTCTCGGATTTCTTATTTTTCTTATGATATTGCCCTTGAACGATAATAGATTGTTTTTTTTT??ATGATTNGGGGGGCCAGCAAGAACAGAACTCATGTTGCAGATTCACTAGTAAAGCAGTCGAGTAGAGTCAGTGACGGAGAAAGCCATCATCGTAATAGACAGAAAAACTCAGGAAACCTGAACCAAGTTTTAGGA??TAGGGTGTGACCAGGCATATTTTGCCGATCAAGTCCAGAATTTATCTGACGAGCCAACTGCTCATCACCTAAAGCTCCTTCTGTGCGAGAATTTGCTTCANTTTTCAGTTCTGCCCAGAAAAAGTGGCTTTCTACTAATCTATTGCTTGTGCCAGTTTCGATGTATGGCGAATCTGAAGTATAATTTATGCCTGTTGTGGTTTCATTGTAGCTTGAACCTTCAGGCAACCCACAATCTAAGCTAATGAAACCTGGGNAAAAAACATGGGG? [4917 bp]
'Chi2_4_1' TTCTGTGTTCCTAGGGCAGTGGACGCCAGAGAGTGTGGGAGACTATGCAAGTGGGACCAACCATGCTCTTCCAACATATGTCTATGCAAGGATGTATGGTGGGTTATCTCTTGATTCTTTCCTTAAGTACATGA?????AGTAACGCGAGAAGCAGCATCAGGGATGAAATTTTCAGGGACAAGAAAGACTTCAATGGCGTTTACGAAAGCTAGATGTGATCCTTCAGAAGGTATGAAGTTGATTCTAAATCTTCCTACATTGATCGTAACCA?TGAGTAAGCAGAAGCACGAAGATCTTGACATGGATCTGGACCAAGAGCTTGGACAATATCTGACATTTTCTGCCATAAGCCAGTTTTCCGGCTTCCATTAGGAGGCGGAATCAACCCACAAAAACAATTAGGGT?ACAGGTCAGAGAGAAGGAAAGGAGAAATATTACCGGCGTCGTCTCCGAGAAGCATTTTTATTAATCTACCAGTCTGCTTTTCCCNAAATAAACCACCTCCCATCATCACTCCCNNGCTAGCAACATATTCACCTACA?AAGCTTCAGATTACTTGATAACGCCAAAGAGAAAAAGTCGGATAACATTGCTGGAGGAGGATGAAGATGATGATGAAAACCCAGTCAAAATGGCTGACCAGAAACAATTGGATATGTCAAGATTTTCTTTTGGC?AAGATATATGGCTGCCATTGCCACTGCCGATGCTTGTGATTCNAAATCCGGCACTTCTGGCTAGCGGCGACCTGCGCGCTCTCGATCCAATCTTCAAGATTTATGGCCAGCGTCGTNGCATTTTNCNGGGGCCCATTGACAATTTTACGGTTTCCATGGTTCTAGGACTTCACAGTTCCCTCCAGATGNAAAATGGGGTATGAGAAACTCCTTGTATATTAACTGTTTTCTTCTTATTATTTTAATTGTTAATAGTTTTTTCTGNTTTATTCTG?TAATTGCCTTGGAAACCTATTGGCAATGATCCGTAATCAAGCGCCTAACATTGTAACCCTTGTTGAACAAGAAGCAAGCCATAATGGCCCTTACTTCTCAGGCCGTTTCCTCGAGGCATTGCACTATTATTCAG?ACGGGCAGCAACAGCCGGCTACAGGTTATTCATTGGTACTCTCAGTGGTTATCCACAAGCCATGTGTATCTTACAACAGAATTGGCACAACCACCACTTCACAGCTACAGCTACGGTCACGGGCAANTTTTGCTA???????AGCAAGGGAAAACTCGGATTCGGGTGAGTGTCGAATACGCNNNNGTGTTAGACAAGGGTATGCTTTATTTGGAGAATCATACCCTCATACTTTTGTACGAATATGTGTCGGACATGGGTGTCGAACACGAATAT??????TTCAGTTGCATCAAGGTTAGTTAAGTTGTTTTTACTGACTAGTGATTTACNAATACATGTTCTTATAAAGGTTGATTGCACGATTGCTCCGACTCTTCATTTCTCTTGAAGTACCCGTGTCTGACACATATNCCAA?TGTTGTTGCTTCCGAGAACAATAATAAGCAATCTGACCCTCGAATGGGACTACATTTTGTCGACAATGAGGCACTTGTGGGCATTGATTCTTCTCGACAAGTGTTGGCTAGTAGATTGGCAGATGCAGAGCNTCA?TACTCGTGAATTGCATGATCGCGCAATGATTTTTGGATCTTGAACTGACAACTTCACATAATTTACCTAAAAACGCTTACCCGCAAGGCCTTCTTTTTGAATCTATTCATCACAGAAAACTGCTTGAGCCTTGT?TAGCCAATCCATTGACAATCTCTAAACACCACATAAACTGAAAACGGTTTTAAGGATTCTAAAAGAAAAACAAGAGACACCATTGCAAAGTTATTAAAGATAAGTTTACCGAATATCAAATTACAAGCACCGAT??TCAAACCAATCAAATATTAGAAAAANGGGGATAAATGCGAAGAAGCTATCATCTTATTCTAGAGGAAACTTACTGCAACTTCCTGCATTAAATCTGCAGCTTCAGCAATAAGGCCCTGTTCTTCNTTTAATCTTTGATTTCACTAGCTGATTTCGCCATTTTCAGTGGTAAATTGGACAAGAGAATCACGGTCGAGCATCTTATGATCATCTGTTGGAACTTGCATCTTCCCCATATAATGTTGTTGCTGGTGTTGCTCCTTTTCATCCT?ACAGGGGAAAGAAAAATCATAACAATTTTAGACAAGCAACAAGGTATAGATAAGAAAATCATATAAATAGAGAAAATGTTAACGACAGCATGAAATGCCACCTTGGCAACTCTTTACAACGAAGTCTGTTACTC?ANTTTTCAGTTCTGCGTGNAAAATTTGCCGTGGGCATTCGGATGCCCTATCTGAAAATTCNAAAAAATATATCCGTTGGACACGATACTTCATTCCAGAAATGATGATTTTTCNATCCTAGTGTTGCTTCATACTCTATTGTATCTAGCAACAAGTCCCGCGCNAATACCACTCCCAATCACAACNAACATCAGCCGCTGGCTTCCCTGCAAATCATCAAGCAAAGCTCGGTGTTCCATAAAAGNAAATGAAAACGCATNATATAGTAGCTTACCA??ATAATCAGCCTTCATTACAGATGGCTCAATCTGCTTATTAAGTACTTTAAGACTTTTATTATTACAAGTACAAGTATTAATTGGCGAACTCAATGTTCTTACATCAAAATCTTGTAACNTTTAGTAAGCAAATCG?ACTAACTAAGCTGTCCAGATAAGTTTTGAGGACAACTGTTCGAGNAATACTTCTGCCATGGCCTCCCTAAGTATGTTTTAAATGCACGAACCACTGGTTTAAGATCANTTTGCAGCTAAAATTCTTGAATTATGGA??TTCTTCTTGAAGCAGGATAAAGAAGGACCAAATATGGCAGAGGCAGCCGTTACAGCAGCACTCTTTCTGATCGAGAAGGTATCAAGCATGCTTGATAAAGAAGTAAAGCTTAAAAAAGAATTGCAGGATGGTATAAAGAAGTCAAGGANTTTTGAAGAGGGAACCTTATGCATCAAAGAGGTGTGGTTGTGGATTTAGGATTAGGGCAATAGTGCCAATTGCCAATTACNAATGAGAAGGATAAGACATTTGTTTATCAAGAGGAAGGGA??ATTAATTCTATGGTCCAAGCTGCAAAAACTTTGCTCTTCCACCTGCTTGTCTAACATCCCTTCATCGAAGAATAAATTTTCTGGGATGTTTGTGATCCGCCGTTGTAGCCAATATTCGACNAAGATCTTTGAATA?TGAAGGGAACAGACTACAAAACACATGATGGCACTTGCATACGTGATTATATCGATGTTACTGACCTGGTTGATGCTCATGTTAAAGCTCTTCAAAATGCAAAGCCCCGTAAAGTAGGNAATCTACNAATGTTGGC??AAAACCAAGGACCAGCAGTACCTGGAGNAATGAAATTTCAATTAAGTGAATCAAATGCTTTCTTAAGATCTACCTTGATAGCACATCGAGGAGACAAATTTGTCTTATGGTATCCATTCACCAATTCTTGGGTCA?TTCCCAGATAGTAGCAAAGTGAATTACGGTGATCATTGTTGAGTATATTGAGGTAAACGCCATTATTGTAGGAAGAGAGAAGGATGCGAGTAAGCTATGTCAATGGCAAGCACCATCGGTGGGGATAATAAATGTTGATGAGAGGGGCATACGATGGTTTTACACTGGAGACATTGGACGATTTGTCGATTTTANTTTTGATGGATGCCTTGAGATTATTGATAGGNAAAAAAGATATTGTCAAACTTCAACATGGAGAGTATACATCTC??CTGCAAATTCTTGAACTGCTGCTGATCAATGGCGAGGCTGTTGGACTCGCCGCTTCCACTGGTTGGCCCTACCACTGATGCTGAAGAGGATAAGACAGTAGGCTTCAGCTTGGTGGTAGTGGCGGTGGTGGCTG?TGTATATTCTACTACTTCCAGAAGTCAAATCGTCTCTCACCCCTATCACTCGAGGACATGTACGACGATTATGACCACTTTTGCGACAAATCTTGCAACGGTGACGCCTTCTACCAGAGCTTCTATGATTGCTC??CAATTCGGCCATTGGTTCGGATGATCCGCTAAAATCAGAATCGGTCCAAACTGATTCTTTTACTGTATTGAGTTCAGAAACTTTAGGTACAGAATTGATGAGGAATCTCCAAGATACAAAGATAGAGAGCGACT?CAGCAGATGTACACTTTAGTTTTACTACATAACCTTCAACAGATTTTCTTTCATCTGGCGGCNAATCTTAAACCATGTTAGTTTATCCTTTATATTACATCATACCTTTCTTCTTCTTCCCACCAACTTTCTTCT???TTGCCTTAAAATCGTCGCTAGTCATACAATCATGATGTGTCTAATATAAGTGCTCGTTTCCCATTCACCGATTCTCGGATTTCTTATTTTTCTTATGATATTGCCCTTGAACGATAATAGATTGTTTTTTTTT??ATGATTNGGGGGGCCAGCAAGAACAGAACTCATGTTGCAGATTCACTAGTAAAGCAGTCGAGTAGAGTCAGTGACGGAGAAAGCCATCATCGTAATAGACAGAAAAACTCAGGAAACCTGAACCAAGTTTTAGGA??TAGGGTGTGACCAGGCATATTTTGCCGATCAAGTCCAGAATTTATCTGACGAGCCAACTGCTCATCACCTAAAGCTCCTTCTGTGCGAGAATTTGCTTCANTTTTCAGTTCTGCCCAGAAAAAGTGGCTTTCTACTAATCTATTGCTTGTGCCAGTTTCGATGTATGGCGAATCTGAAGTATAATTTATGCCTGTTGTGGTTTCATTGTAGCTTGAACCTTCAGGCAACCCACAATCTAAGCTAATGAAACCTGGGNAAAAAACATGGGG? [4917 bp]
'Chi2_5_0' TTCTGTGTTCCTAGGGCAGTGGACGCCAGAGAGTGTGGGAGACTATGCAAGTGGGACCAACCATGTTCTTCCAACATATGGCTATGCNNNNATGTATGGTGGGTTATCTCTTGATTCTTTCCTTAAGTACATGA?????AGTAACGCGAGAAGCAGCATCAGGGATGAAATTTTCAGGGACAAGAAAGACTTCAATGGCGTTTACGAAAGCTAGATGTGATCCTTCAGAAGGTATGAAGTTGATTCTAAATCTTCCTACATTGATCGTAACCA?TGAGTAAGCAGAAGCACGAAGATCTTGACATGGATCTGGACCAAGAGCTTGGACAATATCTGACATTTTCTGCCATAAGCCAGTTTTCCGGCTTCCATTAGGAGGCGGAATCAACCCACAAAAACAATTAGGGT?ACAGGTCAGAGAGAAGGAAAGGAGAAATATTACCGGCGTCGTCTCCGAGAAGCATTTTTATTAATCTACCAGTCTGCTTTTCCCNAAATAAACCACCTCCCATCATCACTCCCNNGCTAGCAACATATTCACCTACA?AAGCTTCAGATTACTTGATAACGCCAAAGAGAAAAAGTCGGATAACATTGCTGGAGGAGGATGAAGATGATGATGAAAACCCAGTCAAAATGGCTGACCAGAAACAATTGGATATGTCAAGATTTTCTTTTGGC?AAGATATATGGCTGCCATTGCCACTGCCGATGCTTGTGATTCNAAATCCGGCACTTCTGGCNAGCGGCGACCTGCGCGCTCTCGATCCAATCTTCAAGATTTATGGCCAGCGTCGTNGCATTTTNCNGGGGCCCATTGACAATTTTACGGTTTCCATGGTTCTAGGACTTCACAGTTCCCTCCAGATGNAAAATGGGGTATGAGAAACTCCTTGTATATTAACTGTTTTCTTCTTATTATTTTAATTGTTAATAGTTTTTTCTGTTTTATTCTG?TAATTGCCTTGGAAACCTATTGGCAATGATCCGTAATCAAGCGCCTAACATTGTAACCCTTGTTGAACAAGAAGCAAGCCATAATGGCCCTTACTTCTCAGGCCGTTTCCTCGAGGCATTGCACTATTATTCAG?ACGGGCAGCAACAGCCGGCTACAGGTTATTCATTGGTACTCTCAGTGGTTATCCACAAGCCATGTGTATCTTACAACAGAATTGGCACAACCACCACTTCACAGCTACAGCTACGGTCACGGGCAANTTTTGCTA???????AGCAAGGGAAAACTCGGATTCGGGTGAGTGTCGAATACGCNNNNGTGTTAGACAAGGGTATGCTTTATTTGGAGAATCATACCCTCATACTTTTGTACGAATATGTGTCGGACATGGGTGTCGAACACGAATAT??????TTCAGTTGCATCAAGGTTAGTTAAGTTGTTTTTACTGACTAGTGATTTACNAATACATGTTCTTATAAAGGTTGATTGCACGATTGCTCCGACTCTTCATTTCTCTTGAAGTACCCGTGTCTGACACATATNCCAA?TGTTGTTGCTTCCGAGAACAATAATAAGCAATCTGACCCTCGAATGGGACTACATTTTGTCGACAATGAGGCACTTGTGGGCATTGATTCTTCTCGACAAGTGTTGGCTAGTAGATTGGCAGATGCAGAGCGTCA?TACTCGTGAATTGCATGATCGCGCAATGATTTTTGGATCTTGAACTGACAACTTCACATAATTTACCTAAAAACGCTTACCCGCAAGGCCTTCTTTTTGAATCTATTCATCACAGAAAACTGCTTGAGCCTTGT?TAGCCAATCCATTGACAATCTCTAAACACCACATAAACTGAAAACGGTTTTAAGGATTCTAAAAGAAAAACAAGAGACACCATTGCAAAGTTATTAAAGATAAGTTTACCGAATATCAAATTACAAGCACCGAT??TCAAACCAATCAAATATTAGAAAAANGGGGATAAATGCGAAGAAGCTATCATCTTATTCTAGAGGAAACTTACTGCAACTTCCTGCATTAAATCTGCAGCTTCAGCAATAAGGCCCTGTTCTTCNTTTAATCTTTGATTTCACTAGCTGATTTCGCCATTTTCAGTGGTAAATTGGACAAGAGAATCACGGTCGAGCATCTTATGATCATCTGTTGGAACTTGCATCTTCCCCATATAATGTTGTTGCTGGTGTTGCTCCTTTTCATCCT?ACAGGGGAAAGAAAAATCATAACAATTTTAGACAAGCAACAAGGTATAGATAAGAAAATCATATAAATAGAGAAAATGTTAACGACAGCATGAAATGCCACCTTGGCAACTCTTTACAACGAAGTCTGTTACTC?ANTTTTCAGTTCTGCGTGNAAAATTTGCCGTGGGCATTCGGATGCCCTATCTGAAAATTCAAAAAAATATATCCGTTGGACACGATACTTCATTCCAGAAATGATGATTTTTCNATCCTAGTGTTGCTTCATACTCTATTGTATCTAGCAACAAGTCCCGCGCNAATACCACTCCCAATCACAACNAACATCAGCCGCTGGCTTCCCTGCAAATCATCAAGCAAAGCTCGGTGTTCCATAAAAGNAAATGAAAACGCATNATATAGTAGCTTACCA??ATAATCAGCCTTCATTACAGATGGCTCAATCTGCTTATTAAGTACTTTAAGACTTTTATTATTACAAGTACAAGTATTAATTGGCGAACTCAATGTTCTTACATCAAAATCTTGTAACNTTTAGTAAGCAAATCG?ACTAACTAAGCTGTCCAGATAAGTTTTGAGGACAACTGTTCGAGNAATACTTCTGCCATGGCCTCCCTAAGTATGTTTTAAATGCACGAACCACTGGTTTAAGATCANTTTGCAGCTAAAATTCTTGAATTATGGA??TTCTTCTTGAAGCAGGATAAAGAAGGACCAAATATGGCAGAGGCAGCCGTTACAGCAGCACTCTTTCTGATCGAGAAGGTATCAAGCATGCTTGATAAAGAAGTAAAGCTTAAAAAAGAATTGCAGGATGGTATAAAGAAGTCAAGGANTTTTGAAGAGGGAACCTTATGCATCAAAGAGGTGTGGTTGTGGATTTAGGATTAGGGCAATAGTGCCAATTGCCAATTACNAATGAGAAGGATAAGACATTTGTTTATCAAGAGGAAGGGA??ATTAATTCTATGGTCCAAGCTGCAAAAACTTTGCTCTTCCACCTGCTTGTCTAACATCCCTTCATCGAAGAATAAATTTTCTGGGATGTTTGTGATCCGCCGTTGTAGCCAATATTCGACNAAGATCTTTGAATA?TGAAGGGAACAGACTACAAAACACATGATGGCACTTGCATACGTGATTATATCGATGTTACTGACCTGGTTGATGCTCATGTTAAAGCTCTTCAAAATGCAAAGCCCCGTAAAGTAGGNAATCTACNAATGTTGGC??AAAACCAAGGACCAGCAGTACCTGGAGNAATGAAATTTCAATTAAGTGAATCAAATGCTTTCTTAAGATCTACCTTGATAGCACATCGAGGAGACAAATTTGTCTTATGGTATCCATTCACCAATTCTTGGGTCA?TTCCCAGATAGTAGCAAAGTGAATTACGGTGATCATTGTTGAGTATATTGAGGTAAACGCCATTATTGTAGGAAGAGAGAAGGATGCGAGTAAGCTATGTCAATGGCAAGCACCATCGGTGGGGATAATAAATGTTGATGAGAGGGGCATACGATGGTTTTACACTGGAGACATTGGACGATTTGTCGATTTTANTTTTGATGGATGCCTTGAGATTATTGATAGGNAAAAAAGATATTGTCAAACTTCAACATGGAGAGTATACATCTC??CTGCAAATTCTTGAACTGCTGCTGATCAATGGCGAGGCTGTTGGACTCGCCGCTTCCACTGGTTGGCCCTACCACTGATGCTGAAGAGGATAAGACAGTAGGCTTCAGCTTGGTGGTAGTGGCGGTGGTGGCTG?TGTATATTCTACTACTTCCAGAAGTCAAATCGTCTCTCACCCCTATCACTCGAGGACATGTACGACGATTATGACCACTTTTGCGACAAATCTTGCAACGGTGACGCCTTCTACCAGAGCTTCTATGATTGCTC??CAATTCGGCCATTGGTTCGGATGATCCGCTAAAATCAGAATCGGTCCAAACTGATTCTTTTACTGTATTGAGTTCAGAAACTTTAGGTACAGAATTGATGAGGAATCTCCAAGATACAAAGATAGAGAGCGACT?CAGCAGATGTACACTTTAGTTTTACTACATAACCTTCAACAGATTTTCTTTCATCTGGCGGCNAATCTTAAACCATGTTAGTTTATCCTTTATATTACATCATACCTTTCTTCTTCTTCCCACCAACTTTCTTCC???TTGCCTTAAAATCGTCGCTAGTCATACAATCATGATGTGTCTAATATAAGTGCTCGTTTCCCACTCACCGATTCTCGGATTTCTTATTTTTCTTATGATATTGCCCTTGAACGATAATAGATTGTTTTTTTTT??ATGATTNGGGGGGCCAGCAAGAACAGAACTCATGTTGCAGATTCACTAGTAAAGCAGTCGAGTAGAGTCAGTGACGGAGAAAGCCATCATCGTAATAGACAGAAAAACTCAGGAAACCTGAACCAAGTTTTAGGA??TAGGGTGTGACCAGGCATATTTTGCCGATCAAGTCCAGAATTTATCTGACGAGCCAACTGCTCATCACCTAAAGCTCCTTCTGTGCGAGAATTTGCTTCANTTTTCAGTTCTGCCCAGAAAAAGTGGCTTTCTACTAATCTATTGCTTGTGCCAGTTTCGATGTATGGCGAATCTGAAGTATAATTTATGCCTGTTGTGGTTTCATTGTAGCTTGAACCTTCAGGCAACCCACAATCTAAGCTAATGAAACCTGGGNAAAAAACATGGGG? [4917 bp]
'Chi2_5_1' TTCTGTGTTCCTAGGGCAGTGGACGCCAGAGAGTGTGGGAGACTATGCAAGTGGGACCAACCATGTTCTTCCAACATATGGCTATGCNNNNATGTATGGTGGGTTATCTCTTGATTCTTTCCTTAAGTACATGA?????AGTAACGCGAGAAGCAGCATCAGGGATGAAATTTTCAGGGACAAGAAAGACTTCAATGGCGTTTACGAAAGCTAGATGTGATCCTTCAGAAGGTATGAAGTTGATTCTAAATCTTCCTACATTGATCGTAACCA?TGAGTAAGCAGAAGCACGAAGATCTTGACATGGATCTGGACCAAGAGCTTGGACAATATCTGACATTTTCTGCCATAAGCCAGTTTTCCGGCTTCCATTAGGAGGCGGAATCAACCCACAAAAACAATTAGGGT?ACAGGTCAGAGAGAAGGAAAGGAGAAATATTACCGGCGTCGTCTCCGAGAAGCATTTTTATTAATCTACCAGTCTGCTTTTCCCNAAATAAACCACCTCCCATCATCACTCCCNNGCTAGCAACATATTCACCTACA?AAGCTTCAGATTACTTGATAACGCCAAAGAGAAAAAGTCGGATAACATTGCTGGAGGAGGATGAAGATGATGATGAAAACCCAGTCAAAATGGCTGACCAGAAACAATTGGATATGTCAAGATTTTCTTTTGGC?AAGATATATGGCTGCCATTGCCACTGCCGATGCTTGTGATTCNAAATCCGGCACTTCTGGCNAGCGGCGACCTGCGCGCTCTCGATCCAATCTTCAAGATTTATGGCCAGCGTCGTNGCATTTTNCNGGGGCCCATTGACAATTTTACGGTTTCCATGGTTCTAGGACTTCACAGTTCCCTCCAGATGNAAAATGGGGTATGAGAAACTCCTTGTATATTAACTGTTTTCTTCTTATTATTTTAATTGTTAATAGTTTTTTCTGTTTTATTCTG?TAATTGCCTTGGAAACCTATTGGCAATGATCCGTAATCAAGCGCCTAACATTGTAACCCTTGTTGAACAAGAAGCAAGCCATAATGGCCCTTACTTCTCAGGCCGTTTCCTCGAGGCATTGCACTATTATTCAG?ACGGGCAGCAACAGCCGGCTACAGGTTATTCATTGGTACTCTCAGTGGTTATCCACAAGCCATGTGTATCTTACAACAGAATTGGCACAACCACCACTTCACAGCTACAGCTACGGTCACGGGCAANTTTTGCTA???????AGCAAGGGAAAACTCGGATTCGGGTGAGTGTCGAATACGCNNNNGTGTTAGACAAGGGTATGCTTTATTTGGAGAATCATACCCTCATACTTTTGTACGAATATGTGTCGGACATGGGTGTCGAACACGAATAT??????TTCAGTTGCATCAAGGTTAGTTAAGTTGTTTTTACTGACTAGTGATTTACNAATACATGTTCTTATAAAGGTTGATTGCACGATTGCTCCGACTCTTCATTTCTCTTGAAGTACCCGTGTCTGACACATATNCCAA?TGTTGTTGCTTCCGAGAACAATAATAAGCAATCTGACCCTCGAATGGGACTACATTTTGTCGACAATGAGGCACTTGTGGGCATTGATTCTTCTCGACAAGTGTTGGCTAGTAGATTGGCAGATGCAGAGCGTCA?TACTCGTGAATTGCATGATCGCGCAATGATTTTTGGATCTTGAACTGACAACTTCACATAATTTACCTAAAAACGCTTACCCGCAAGGCCTTCTTTTTGAATCTATTCATCACAGAAAACTGCTTGAGCCTTGT?TAGCCAATCCATTGACAATCTCTAAACACCACATAAACTGAAAACGGTTTTAAGGATTCTAAAAGAAAAACAAGAGACACCATTGCAAAGTTATTAAAGATAAGTTTACCGAATATCAAATTACAAGCACCGAT??TCAAACCAATCAAATATTAGAAAAANGGGGATAAATGCGAAGAAGCTATCATCTTATTCTAGAGGAAACTTACTGCAACTTCCTGCATTAAATCTGCAGCTTCAGCAATAAGGCCCTGTTCTTCNTTTAATCTTTGATTTCACTAGCTGATTTCGCCATTTTCAGCGGTAAATTGGACAAGAGAATCACGGTCGAGCATCTTATGATCATCTGTTGGAACTTGCATCTTCCCCATATAATGTTGTTGCTGGTGTTGCTCCTTTTCATCCT?ACAGGGGAAAGAAAAATCATAACAATTTTAGACAAGCAACAAGGTATAGATAAGAAAATCATATAAATAGAGAAAATGTTAACGACAGCATGAAATGCCACCTTGGCAACTCTTTACAACAAAGTCTGTTACTC?ANTTTTCAGTTCTGCGTGNAAAATTTGCCGTGGGCATTCGGATGCCCTATCTGAAAATTCAAAAAAATATATCCGTTGGACACGATACTTCATTCCAGAAATGATGATTTTTCNATCCTAGTGTTGCTTCATACTCTATTGTATCTAGCAACAAGTCCCGCGCNAATACCACTCCCAATCACAACNAACATCAGCCGCGGGCTTCCCTGCAAATCATCAAGCAAAGCTCGGTGTTCCATAAAAGNAAATGAAAACGCATNATATAGTAGCTTACCA??ATAATCAGCCTTCATTACAGATGGCTCAATCTGCTTATTAAGTACTTTAAGACTTTTATTATTACAAGTACAAGTATTAATTGGCGAACTCAATGTTCTTACATCAAAATCTTGTAACNTTTAGTAAGCAAATCG?ACTAACTAAGCTGTCCAGATAAGTTTTGAGGACAACTGTTCGAGNAATACTTCTGCCATGGCCTCCCTAAGTATGTTTTAAATGCACGAACCACTGGTTTAAGATCANTTTGCAGCTAAAATTCTTGAATTATGGA??TTCTTCTTGAAGCAGGATAAAGAAGGACCAAATATGGCAGAGGCAGCCGTTACAGCAGCACTCTTTCTGATCGAGAAGGTATCAAGCATGCTTGATAAAGAAGTAAAGCTTAAAAAAGAATTGCAGGATGGTATAAAGAAGTCAAGGANTTTTGAAGAGGGAACCTTATGCATCAAAGAGGTGTGGTTGTGGATTTAGGATTAGGGCAATAGTGCCAATTGCCAATTACNAATGAGAAGGATAAGACATTTGTTTATCAAGAGGAAGGGA??ATTAATTCTATGGTCCAAGCTGCAAAAACTTTGCTCTTCCACCTGCTTGTCTAACATCCCTTCATCGAAGAATAAATTTTCTGGGATGTTTGTGATCCGCCGTTGTAGCCAATATTCGACNAAGATCTTTGAATA?TGAAGGGAACAGACTACAAAACACATGATGGCACTTGCATACGTGATTATATCGATGTTACTGACCTGGTTGATGCTCATGTTAAAGCTCTTCAAAATGCAAAGCCCCGTAAAGTAGGNAATCTACNAATGTTGGC??AAAACCAAGGACCAGCAGTACCTGGAGNAATGAAATTTCAATTAAGTGAATCAAATGCTTTCTTAAGATCTACCTTGATAGCACATCGAGGAGACAAATTTGTCTTATGGTATCCATTCACCAATTCTTGGGTCA?TTCCCAGATAGTAGCAAAGTGAATTACGGTGATCATTGTTGAGTATATTGAGGTAAACGCCATTATTGTAGGAAGAGAGAAGGATGCGAGTAAGCTATGTCAATGGCAAGCACCATCGGTGGGGATAATAAATGTTGATGAGAGGGGCATACGATGGTTTTACACTGGAGACATTGGACGATTTGTCGATTTTANTTTTGATGGATGCCTTGAGATTATTGATAGGNAAAAAAGATATTGTCAAACTTCAACATGGAGAGTATACATCTC??CTGCAAATTCTTGAACTGCTGCTGATCAATGGCGAGGCTGTTGGACTCGCCGCTTCCACTGGTTGGCCCTACCACTGATGCTGAAGAGGATAAGACAGTAGGCTTCAGCTTGGTGGTAGTGGCGGTGGTGGCTG?TGTATATTCTACTACTTCCAGAAGTCAAATCGTCTCTCACCCCTATCACTCGAGGACATGTACGACGATTATGACCACTTTTGCGACAAATCTTGCAACGGTGACGCCTTCTACCAGAGCTTCTATGATTGCTC??CAATTCGGCCATTGGTTCGGATGATCCGCTAAAATCAGAATCGGTCCAAACTGATTCTTTTACTGTATTGAGTTCAGAAACTTTAGGTACAGAATTGATGAGGAATCTCCAAGATACAAAGATAGAGAGCGACT?CAGCAGATGTACACTTTAGTTTTACTACATAACCTTCAACAGATTTTCTTTCATCTGGCGGCNAATCTTAAACCATGTTAGTTTATCCTTTATATTACATCATACCTTTCTTCTTCTTCCCACCAACTTTCTTCC???TTGCCTTAAAATCGTCGCTAGTCATACAATCATGATGTGTCTAATATAAGTGCTCGTTTCCCATTCACCGATTCTCGGATTTCTTATTTTTCTTATGATATTGCCCTTGAACGATAATAGATTGTTTTTTTTT??ATGATTNGGGGGGCCAGCAAGAACAGAACTCATGTTGCAGATTCACTAGTAAAGCAGTCGAGTAGAGTCAGTGACGGAGAAAGCCATCATCGTAATAGACAGAAAAACTCAGGAAACCTGAACCAAGTTTTAGGA??TAGGGTGTGACCAGGCATATTTTGCCGATCAAGTCCAGAATTTATCTGACGAGCCAACTGCTCATCACCTAAAGCTCCTTCTGTGCGAGAATTTGCTTCANTTTTCAGTTCTGCCCAGAAAAAGTGGCTTTCTACTAATCTATTGCTTGTGCCAGTTTCGATGTATGGCGAATCTGAAGTATAATTTATGCCTGTTGTGGTTTCATTGTAGCTTGAACCTTCAGGCAACCCACAATCTAAGCTAATGAAACCTGGGNAAAAAACATGGGG? [4917 bp]
'Chi3_1_0' TTCTGTGTTCCTAGGGCAGTGGACGCCAGAGAGTGTGGGAGACTATGCAAGTGGGACCAACCATGTTCTTCCAACATATGGCTATGCNNNNATGTATGGTGGGTTATCTCTTGATTCTTTCCTTAAGTACATGA?????AGTAACGCGAGAAGCAGCATCAGGGATGAAATTTTCAGGGACAAGAAAGACTTCAATGGCGTTTACGAAAGCTAGATGTGATCCTTCAGAAGGTATGAAGTTGATTCTAAATCTTCCTACATTGATCGTAACCA?TGAGTAAGCAGAAGCACGAAGATCTTGACATGGATCTGGACCAAGAGCTTGGACAATATCTGACATTTTCTGCCATAAGCCAGTTTTCCGGCTTCCATTAGGAGGCGGAATCAACCCACAAAAACAATTAGGGT?ACAGGTCAGAGAGAAGGAAAGGAGAAATATTACCGGCGCCGTCTCCGAGAAGCATTTTTATTAATCTACCAGTCTGCTTTTCCCNAAATAAACCACCTCCCATCATCACTCCCNNGCTAGCAACATATTCACCTACA?AAGCTTCAGATTACTTGATAACGCCAAAGAGAAAAAGTCGGATAACATTGCTGGAGGAGGATGAAGATGATGATGAAAACCCAGTCAAAATGGCTGACCAGAAACAATTGGATATGTCAAGATTTTCTTTTGGC?AAGATATATGGCTGCCATTGCCACTGCCGATGCTTGTGATTCNAAATCCGGCACTTCTGGCGAGCGGCGACCTGCGCGCTCTCGATCCAATCTTCAAGATTTATGGCCAGCGTCGTNGCATTTTNCNGGGGCCCATTGACAATTTTACGGTTTCCATGGTTCTAGGACTTCACAGTTCCCTCCAGATGNAAAATGGGGTATGAGAAACTCCTTGTATATTAACTGTTTTCTTCTTATTATTTTAATTGTTAATAGTTTTTTCTGNTTTATTCTG?TAATTGCCTTGGAAACCTATTGGCAATGATCCGTAATCAAGCGCCTAACATTGTAACCCTTGTTGAACAAGAAGCAAGCCATAATGGCCCTTACTTCTCAGGCCGTTTCCTCGAGGCATTGCACTATTATTCAG?ACGGGCAGCAACAGCCGGCTACAGGTTATTCATTGGTACTCTCAGTGGTTATCCACAAGCCATGTGTATCTTACAACAGAATTGGCACAACCACCACTTCACAGCTACAGCTACGGTCACGGGCAANTTTTGCTA???????AGCAAGGGAAAACTCGGATTCGGGTGAGTGTCGAATACGCGTATGTGTTCGACAAGGGTATGCTTTATTTGGAGAATCATACCCTCATACCTTTGTACGAATATGCGTCGGACATGGGTGTCGAACACGAATAC??????TTCAGTTGCATCAAGGTTAGTTAAGTTGTTTTTACTGACTAGTGATTTACNAATACATGTTCTTATAAAGGTTGATTGCACGATTGCTCCGACTCTTCATTTCTCTTGAAGTACCCGTGTCTGACACATATNCCAA?TGTTGTTGCTTCCGAGAACAATAATAAGCAATCTGACCCTCGAATGGGACTACATTTTGTCGACACTGAGGCACTTGTGGGCATTGATTCTTCTCGACAAGTGTTGGCTAGTAGATTGGCAGATGCAGAGCNTCA?TACTCGTGAATTGCATGATCGCGCAATGATTTTTGGATCTTGAACTGACAACTTCACATAATTTACCTAAAAACGCTTACCCGCAAGGCCTTCTTTTTGAATCTATTCATCACAGAAAACTGCTTGAGCCTTGT?TAGCCAATCCATTGACAATCTCTAAACACCACATAAACTGAAAACGGTTTTAAGGATTCTAAAAGAAAAACAAGAGACACCATTGCAAAGTTATTAAAGATAAGTTTACCGAATATCAAATTACAAGCACCGAT??TCAAACCAATCAAATATTAGAAAAANGGGGATAAATGCGAAGAAGCTATCATCTTATTCTAGAGGAAACTTACTGCAACTTCCTGCATTAAATCTGCAGCTTCAGCAATAAGGCCCTGTTCTTCNTTTAATCTTTGATTTCACTAGCTGATTTCGCCATTTTCAGCGGTAAATTGGACAAGAGAATCACGGTCGAGCATCTTATGATCATCTGTTGGAACTTGCATCTTCCCCATATAATGTTGTTGCTGGTGTTGCTCCTTTTCATCCT?ACAGGGGAAAGAAAAATCATAACAATTTTAGACAAGCAACAAGGTATAGATAAGAAAATCATATAAATAGAGAAAATGTTAACGACAGCATGAAATGCCACCTTGGCAACTCTTTACAACAAAGTCTGTTACTC?ANTTTTCAGTTCTGCGTGNAAAATTTGCCGTGGGCATTCGGATGCCCTATCTGAAAATTCNAAAAAATATATCCGTTGGACACGATACTTCATTCCAGAAATGATGATTTTTCNATCCTAGTGTTGCTTCATACTCTATTGTATCTAGCAACAAGTCCCGCGCNAATACCACTCCCAATCACAACAAACATCAGCCGCTGGCTTCCCTGCAAATCATCAAGCAAAGCTCGGTGTTCCATAAAAGNAAATGAAAACGCATNATATAGTAGCTTACCA??ATAATCAGCCTTCATTACAGATGGCTCAATCTGCTTATTAAGTACTTTAAGACTTTTATTATTACAAGTACAAGTATTAATTGGCGAACTCAATGTTCTTACATCAAAATCTTGTAACNTTTAGTAAGCAAATCG?ACTAACTAAGCTGTCCAGATAAGTTTTGAGGACAACTGTTCGAGAAATACTTCTGCCATGGCCTCCCTAAGTATGTTTTAAATGCACGAACCACTGGTTTAAGATCANTTTGCAGCTAAAATTCTTGAATTATGGA??TTCTTCTTGAAGCAGGATAAAGAAGGACCAAATATGGCAGAGGCAGCCGTTACAGCAGCACTCTTTCTGATCGAGAAGGTATCAAGCATGCTTGATAAAGAAGTAAAGCTTAAAAAAGAATTGCAGGATGGTATAAAGAAGTCAAGGANTTTTGAAGAGGGAACCTTATGCATCAAAGAGGTGTGGTTGTGGATTTAGGATTAGGGCAATAGTGCCAATTGCCAATTACNAATGAGAAGGATAAGACATTTGTTTATCAAGAGGAAGGGA??ATTAATTCTATGGTCCAAGCTGCAAAAACTTTGCTCTTCCACCTGCTTGTCTAACATCCCTTCATCGAAGAATAAATTTTCTGGGATGTTTGTGATCCGCCGTTGTAGCCAATATTCGACNAAGATCTTTGAATA?TGAAGGGAACAGACTACAAAACACATGATGGCACTTGCATACGTGATTATATCGATGTTACTGACCTGGTTGATGCTCATGTTAAAGCTCTTCAAAATGCAAAGCCCCGTAAAGTAGGNAATCTACNAATGTTGGC??AAAACCAAGGACCAGCAGTACCTGGAGNAATGAAATTTCAATTAAGTGAATCAAATGCTTTCTTAAGATCTACCTTGATAGCACATCGAGGAGACAAATTTGTCTTATGGTATCCATTCACCAATTCTTGGGTCA?TTCCCAGATAGTAGCAAAGTGAATTACGGTGATCATTGTTGAGTATATTGAGGTAAACGCCATTATTGTAGGAAGAGAGAAGGATGCGGGTAAGCTATGTCAATGGCAAGCACCATCGGTGGGGATAATAAATGTTGATGAGAGGGGCATACGATGGTTTTACACTGGAGACATTGGACGATTTGTCGATTTTANTTTTGATGGATGCCTTGAGATTATTGATAGGNAAAAAAGATATTGTCAAACTTCAACATGGAGAGTATACATCTC??CTGCAAATTCTTGAACTGCTGCTGATCAATGGCGAGGCTGTTGGACTCGCCGCTTCCACTGGTTGGCCCTACCACTGATGCTGAAGAGGATAAGACAGTAGGCTTCAGCTTGGTGGTAGTGGCGGTGGTGGCTG?TGTATATTCTACTACTTCCAGAAGTCAAATCGTCTCTCACCCCTATCACTCGAGGACATGTACGACGATTATGACCACTTTTGCGACAAATCTTGCAACGGTGACGCCTTCTACCAGAGCTTCTATGATTGCTC??CAATTCGGCCATTGGTTCGGATGATCCGCTAAAATCAGAATCGGTCCAAACTGATTCTTTTACTGTATTGAGTTCAGAAACTTTAGGTACAGAATTGATGAGGACTCTCCAAGATACAAAGATAGAGAGCGACT?CAGCAGATGTACACTTTAGTTTTACTACATAACCTTCAACAGATTTTCTTTCATCTGGCGGCNAATCTTAAACCATGTTAGTTTATCCTTTATATTACATCATACCTTTCTTCTTCTTCCCACCAACTTTCTTCC???TTGCCTTAAAATCGTCGCTAGTCATACAATCATGATGTGTCTAATATAAGTGCTCGTTTCCCACTCACCGATTCTCGGATTTCTTATTTTTCTTATGATATTGCCCTTGAACGATAATAGATTGTTTTTTTTT??ATGATTNGGGGGGCCAGCAAGAACAGAACTCATGTTGCAGATTCACTAGTAAAGCAGTCGAGTAGAGTCAGTGACGGAGAAAGCCATCATCGTAATAGACAGAAAAACTCAGGAAACCTGAACCAAGTTTTAGGA??TAGGGTGTGACCAGGCATATTTTGCCGATCAAGTCCAGAATTTATCTGACGAGCCAACTGCTCATCACCTAAAGCTCCTTCTGTGCGAAAATTTGCTTCANTTTTCAGTTCTGCCCAGAAAAAGTGGCTTTCTACTAATCTATTGCTTGTGCCAGTTTCGATGTATGGCGAATCTGAAGTATAATTTATGCCTGTTGTGGTTTCATTGTAGCTTGAACCTTCAGGCAACCCACAATCTAAGCTAATGAAACCTGGGNAAAAAACATGGGG? [4917 bp]
'Chi3_1_1' TTCTGTGTTCCTAGGGCAGTGGACGCCAGAGAGTGTGGGAGACTATGCAAGTGGGACCAACCATGTTCTTCCAACATATGGCTATGCNNNNATGTATGGTGGGTTATCTCTTGATTCTTTCCTTAAGTACATGA?????AGTAACGCGAGAAGCAGCATCAGGGATGAAATTTTCAGGGACAAGAAAGACTTCAATGGCGTTTACGAAAGCTAGATGTGATCCTTCAGAAGGTATGAAGTTGATTCTAAATCTTCCTACATTGATCGTAACCA?TGAGTAAGCAGAAGCACGAAGATCTTGACATGGATCTGGACCAAGAGCTTGGACAATATCTGACATTTTCTGCCATAAGCCAGTTTTCCGGCTTCCATTAGGAGGCGGAATCAACCCACAAAAACAATTAGGGT?ACAGGTCAGAGAGAAGGAAAGGAGAAATATTACCGGCGCCGTCTCCGAGAAGCATTTTTATTAATCTACCAGTCTGCTTTTCCCNAAATAAACCACCTCCCATCATCACTCCCNNGCTAGCAACATATTCACCTACA?AAGCTTCAGATTACTTGATAACGCCAAAGAGAAAAAGTCGGATAACATTGCTGGAGGAGGATGAAGATGATGATGAAAACCCAGTCAAAATGGCTGACCAGAAACAATTGGATATGTCAAGATTTTCTTTTGGC?AAGATATATGGCTGCCATTGCCACTGCCGATGCTTGTGATTCNAAATCCGGCACTTCTGGCGAGCGGCGACCTGCGCGCTCTCGATCCAATCTTCAAGATTTATGGCCAGCGTCGTNGCATTTTNCNGGGGCCCATTGACAATTTTACGGTTTCCATGGTTCTAGGACTTCACAGTTCCCTCCAGATGNAAAATGGGGTATGAGAAACTCCTTGTATATTAACTGTTTTCTTCTTATTATTTTAATTGTTAATAGTTTTTTCTGNTTTATTCTG?TAATTGCCTTGGAAACCTATTGGCAATGATCCGTAATCAAGCGCCTAACATTGTAACCCTTGTTGAACAAGAAGCAAGCCATAATGGCCCTTACTTCTCAGGCCGTTTCCTCGAGGCATTGCACTATTATTCAG?ACGGGCAGCAACAGCCGGCTACAGGTTATTCATTGGTACTCTCAGTGGTTATCCACAAGCCATGTGTATCTTACAACAGAATTGGCACAACCACCACTTCACAGCTACAGCTACGGTCACGGGCAANTTTTGCTA???????AGCAAGGGAAAACTCGGATTCGGGTGAGTGTCGAATACGCGTATGTGTTCGACAAGGGTATGCTTTATTTGGAGAATCATACCCTCATACCTTTGTACGAATATGCGTCGGACATGGGTGTCGAACACGAATAC??????TTCAGTTGCATCAAGGTTAGTTAAGTTGTTTTTACTGACTAGTGATTTACNAATACATGTTCTTATAAAGGTTGATTGCACGATTGCTCCGACTCTTCATTTCTCTTGAAGTACCCGTGTCTGACACATATNCCAA?TGTTGTTGCTTCCGAGAACAATAATAAGCAATCTGACCCTCGAATGGGACTACATTTTGTCGACAATGAGGCACTTGTGGGCATTGATTCTTCTCGACAAGTGTTGGCTAGTAGATTGGCAGATGCAGAGCNTCA?TACTCGTGAATTGCATGATCGCGCAATGATTTTTGGATCTTGAACTGACAACTTCACATAATTTACCTAAAAACGCTTACCCGCAAGGCCTTCTTTTTGAATCTATTCATCACAGAAAACTGCTTGAGCCTTGT?TAGCCAATCCATTGACAATCTCTAAACACCACATAAACTGAAAACGGTTTTAAGGATTCTAAAAGAAAAACAAGAGACACCATTGCAAAGTTATTAAAGATAAGTTTACCGAATATCAAATTACAAGCACCGAT??TCAAACCAATCAAATATTAGAAAAANGGGGATAAATGCGAAGAAGCTATCATCTTATTCTAGAGGAAACTTACTGCAACTTCCTGCATTAAATCTGCAGCTTCAGCAATAAGGCCCTGTTCTTCNTTTAATCTTTGATTTCACTAGCTGATTTCGCCATTTTCAGCGGTAAATTGGACAAGAGAATCACGGTCGAGCATCTTATGATCATCTGTTGGAACTTGCATCTTCCCCATATAATGTTGTTGCTGGTGTTGCTCCTTTTCATCCT?ACAGGGGAAAGAAAAATCATAACAATTTTAGACAAGCAACAAGGTATAGATAAGAAAATCATATAAATAGAGAAAATGTTAACGACAGCATGAAATGCCACCTTGGCAACTCTTTACAACAAAGTCTGTTACTC?ANTTTTCAGTTCTGCGTGNAAAATTTGCCGTGGGCATTCGGATGCCCTATCTGAAAATTCNAAAAAATATATCCGTTGGACACGATACTTCATTCCAGAAATGATGATTTTTCNATCCTAGTGTTGCTTCATACTCTATTGTATCTAGCAACAAGTCCCGCGCNAATACCACTCCCAATCACAACAAACATCAGCCGCTGGCTTCCCTGCAAATCATCAAGCAAAGCTCGGTGTTCCATAAAAGNAAATGAAAACGCATNATATAGTAGCTTACCA??ATAATCAGCCTTCATTACAGATGGCTCAATCTGCTTATTAAGTACTTTAAGACTTTTATTATTACAAGTACAAGTATTAATTGGCGAACTCAATGTTCTTACATCAAAATCTTGTAACNTTTAGTAAGCAAATCG?ACTAACTAAGCTGTCCAGATAAGTTTTGAGGACAACTGTTCGAGAAATACTTCTGCCATGGCCTCCCTAAGTATGTTTTAAATGCACGAACCACTGGTTTAAGATCANTTTGCAGCTAAAATTCTTGAATTATGGA??TTCTTCTTGAAGCAGGATAAAGAAGGACCAAATATGGCAGAGGCAGCCGTTACAGCAGCACTCTTTCTGATCGAGAAGGTATCAAGCATGCTTGATAAAGAAGTAAAGCTTAAAAAAGAATTGCAGGATGGTATAAAGAAGTCAAGGANTTTTGAAGAGGGAACCTTATGCATCAAAGAGGTGTGGTTGTGGATTTAGGATTAGGGCAATAGTGCCAATTGCCAATTACNAATGAGAAGGATAAGACATTTGTTTATCAAGAGGAAGGGA??ATTAATTCTATGGTCCAAGCTGCAAAAACTTTGCTCTTCCACCTGCTTGTCTAACATCCCTTCATCGAAGAATAAATTTTCTGGGATGTTTGTGATCCGCCGTTGTAGCCAATATTCGACNAAGATCTTTGAATA?TGAAGGGAACAGACTACAAAACACATGATGGCACTTGCATACGTGATTATATCGATGTTACTGACCTGGTTGATGCTCATGTTAAAGCTCTTCAAAATGCAAAGCCCCGTAAAGTAGGNAATCTACNAATGTTGGC??AAAACCAAGGACCAGCAGTACCTGGAGNAATGAAATTTCAATTAAGTGAATCAAATGCTTTCTTAAGATCTACCTTGATAGCACATCGAGGAGACAAATTTGTCTTATGGTATCCATTCACCAATTCTTGGGTCA?TTCCCAGATAGTAGCAAAGTGAATTACGGTGATCATTGTTGAGTATATTGAGGTAAACGCCATTATTGTAGGAAGAGAGAAGGATGCGAGTAAGCTATGTCAATGGCAAGCACCATCGGTGGGGATAATAAATGTTGATGAGAGGGGCATACGATGGTTTTACACTGGAGACATTGGACGATTTGTCGATTTTANTTTTGATGGATGCCTTGAGATTATTGATAGGNAAAAAAGATATTGTCAAACTTCAACATGGAGAGTATACATCTC??CTGCAAATTCTTGAACTGCTGCTGATCAATGGCGAGGCTGTTGGACTCGCCGCTTCCACTGGTTGGCCCTACCACTGATGCTGAAGAGGATAAGACAGTAGGCTTCAGCTTGGTGGTAGTGGCGGTGGTGGCTG?TGTATATTCTACTACTTCCAGAAGTCAAATCGTCTCTCACCCCTATCACTCGAGGACATGTACGACGATTATGACCACTTTTGCGACAAATCTTGCAACGGTGACGCCTTCTACCAGAGCTTCTATGATTGCTC??CAATTCGGCCATTGGTTCGGATGATCCGCTAAAATCAGAATCGGTCCAAACTGATTCTTTTACTGTATTGAGTTCAGAAACTTTAGGTACAGAATTGATGAGGAATCTCCAAGATACAAAGATAGAGAGCGACT?CAGCAGATGTACACTTTAGTTTTACTACATAACCTTCAACAGATTTTCTTTCATCTGGCGGCNAATCTTAAACCATGTTAGTTTATCCTTTATATTACATCATACCTTTCTTCTTCTTCCCACCAACTTTCTTCC???TTGCCTTAAAATCGTCGCTAGTCATACAATCATGATGTGTCTAATATAAGTGCTCGTTTCCCACTCACCGATTCTCGGATTTCTTATTTTTCTTATGATATTGCCCTTGAACGATAATAGATTGTTTTTTTTT??ATGATTNGGGGGGCCAGCAAGAACAGAACTCATGTTGCAGATTCACTAGTAAAGCAGTCGAGTAGAGTCAGTGACGGAGAAAGCCATCATCGTAATAGACAGAAAAACTCAGGAAACCTGAACCAAGTTTTAGGA??TAGGGTGTGACCAGGCATATTTTGCCGATCAAGTCCAGAATTTATCTGACGAGCCAACTGCTCATCACCTAAAGCTCCTTCTGTGCGAAAATTTGCTTCANTTTTCAGTTCTGCCCAGAAAAAGTGGCTTTCTACTAATCTATTGCTTGTGCCAGTTTCGATGTATGGCGAATCTGAAGTATAATTTATGCCTGTTGTGGTTTCATTGTAGCTTGAACCTTCAGGCAACCCACAATCTAAGCTAATGAAACCTGGGNAAAAAACATGGGG? [4917 bp]
'Chi3_2_0' TTCTGTGTTCCTAGGGCAGTGGACGCCAGAGAGTGTGGGAGACTATGCAAGTGGGACCAACCATGTTCTTCCAACATATGGCTATGCNNNNATGTATGGTGGGTTATCTCTTGATTCTTTCCTTAAGTACATGA?????AGTAACGCGAGAAGCAGCATCAGGGATGAAATTTTCAGGGACAAGAAAGACTTCAATGGCGTTTACGAAAGCTAGATGTGATCCTTCAGAAGGTATGAAGTTGATTCTAAATCTTCCTACATTGATCGTAACCA?TGAGTAAGCAGAAGCACGAAGATCTTGACATGGATCTGGACCAAGAGCTTGGACAATATCTGACATTTTCTGCCATAAGCCAGTTTTCCGGCTTCCATTAGGAGGCGGAATCAACCCACAAAAACAATTAGGGT?ACAGGTCAGAGAGAAGGAAAGGAGAAATATTACCGGCGCCGTCTCCGAGAAGCATTTTTATTAATCTACCAGTCTGCTTTTCCCNAAATAAACCACCTCCCATCATCACTCCCNNGCTAGCAACATATTCACCTACA?AAGCTTCAGATTACTTGATAACGCCAAAGAGAAAAAGTCGGATAACATTGCTGGAGGAGGATGAAGATGATGATGAAAACCCAGTCAAAATGGCTGACCAGAAACAATTGGATATGTCAAGATTTTCTTTTGGC?AAGATATATGGCTGCCATTGCCACTGCCGATGCTTGTGATTCNAAATCCGGCACTTCTGGCGAGCGGCGACCTGCGCGCTCTCGATCCAATCTTCAAGATTTATGGCCAGCGTCGTNGCATTTTNCNGGGGCCCATTGACAATTTTACGGTTTCCATGGTTCTAGGACTTCACAGTTCCCTCCAGATGNAAAATGGGGTATGAGAAACTCCTTGTATATTAACTGTTTTCTTCTTATTATTTTAATTGTTAATAGTTTTTTCTGNTTTATTCTG?TAATTGCCTTGGAAACCTATTGGCAATGATCCGTAATCAAGCGCCTAACATTGTAACCCTTGTTGAACAAGAAGCAAGCCATAATGGCCCTTACTTCTCAGGCCGTTTCCTCGAGGCATTGCACTATTATTCAG???????????????????????????????????????????????????????????????????????????????????????????????????????????????????????????????????????????????AGCAAGGGAAAACTCGGATTCGGGTGAGTGTCGAATACGCGTATGTGTTCGACAAGGGTATGCTTTATTTGGAGAATCATACCCTCATACCTTTGTACGAATATGCGTCGGACATGGGTGTCGAACACGAATAC??????TTCAGTTGCATCAAGGTTAGTTAAGTTGTTTTTACTGACTAGTGATTTACNAATACATGTTCTTATAAAGGTTGATTGCACGATTGCTCCGACTCTTCATTTCTCTTGAAGTACCCGTGTCTGACACATATNCCAA?TGTTGTTGCTTCCGAGAACAATAATAAGCAATCTGACCCTCGAATGGGACTACATTTTGTCGACAATGAGGCACTTGTGGGCATTGATTCTTCTCGACAAGTGTTGGCTAGTAGATTGGCAGATGCAGAGCNTCA?TACTCGTGAATTGCATGATCGCGCAATGATTTTTGGATCTTGAACTGACAACTTCACATAATTTACCTAAAAACGCTTACCCGCAAGGCCTTCTTTTTGAATCTATTCATCACAGAAAACTGCTTGAGCCTTGT?TAGCCAATCCATTGACAATCTCTAAACACCACATAAACTGAAAACGGTTTTAAGGATTCTAAAAGAAAAACAAGAGACACCATTGCAAAGTTATTAAAGATAAGTTTACCGAATATCAAATTACAAGCACCGAT??TCAAACCAATCAAATATTAGAAAAANGGGGATAAATGCGAAGAAGCTATCATCTTATTCTAGAGGAAACTTACTGCAACTTCCTGCATTAAATCTGCAGCTTCAGCAATAAGGCCCTGTTCTTCNTTTAATCTTTGATTTCACTAGCTGATTTCGCCATTTTCAGCGGTAAATTGGACAAGAGAATCACGGTCGAGCATCTTATGATCATCTGTTGGAACTTGCATCTTCCCCATATAATGTTGTTGCTGGTGTTGCTCCTTTTCATCCT?ACAGGGGAAAGAAAAATCATAACAATTTTAGACAAGCAACAAGGTATAGATAAGAAAATCATATAAATAGAGAAAATGTTAACGACAGCATGAAATGCCACCTTGGCAACTCTTTACAACAAAGTCTGTTACTC?ANTTTTCAGTTCTGCGTGNAAAATTTGCCGTGGGCATTCGGATGCCCTATCTGAAAATTCNAAAAAATATATCCGTTGGACACGATACTTCATTCCAGAAATGATGATTTTTCNATCCTAGTGTTGCTTCATACTCTATTGTATCTAGCAACAAGTCCCGCGCNAATACCACTCCCAATCACAACNAACATCAGCCGCTGGCTTCCCTGCAAATCATCAAGCAAAGCTCGGTGTTCCATAAAAGNAAATGAAAACGCATNATATAGTAGCTTACCA??ATAATCAGCCTTCATTACAGATGGCTCAATCTGCTTATTAAGTACTTTAAGACTTTTATTATTACAAGTACAAGTATTAATTGGCGAACTCAATGTTCTTACATCAAAATCTTGTAACNTTTAGTAAGCAAATCG?ACTAACTAAGCTGTCCAGATAAGTTTTGAGGACAACTGTTCGAGNAATACTTCTGCCATGGCCTCCCTAAGTATGTTTTAAATGCACGAACCACTGGTTTAAGATCANTTTGCAGCTAAAATTCTTGAATTATGGA??TTCTTCTTGAAGCAGGATAAAGAAGGACCAAATATGGCAGAGGCAGCCGTTACAGCAGCACTCTTTCTGATCGAGAAGGTATCAAGCATGCTTGATAAAGAAGTAAAGCTTAAAAAAGAATTGCAGGATGGTATAAAGAAGTCAAGGANTTTTGAAGAGGGAACCTTATGCATCAAAGAGGTGTGGTTGTGGATTTAGGATTAGGGCAATAGTGCCAATTGCCAATTACNAATGAGAAGGATAAGACATTTGTTTATCAAGAGGAAGGGA??ATTAATTCTATGGTCCAAGCTGCAAAAACTTTGCTCTTCCACCTGCTTGTCTAACATCCCTTCATCGAAGAATAAATTTTCTGGGATGTTTGTGATCCGCCGTTGTAGCCAATATTCGACNAAGATCTTTGAATA?TGAAGGGAACAGACTACAAAACACATGATGGCACTTGCATACGTGATTATATCGATGTTACTGACCTGGTTGATGCTCATGTTAAAGCTCTTCAAAATGCAAAGCCCCGTAAAGTAGGNAATCTACNAATGTTGGC??AAAACCAAGGACCAGCAGTACCTGGAGNAATGAAATTTCAATTAAGTGAATCAAATGCTTTCTTAAGATCTACCTTGATAGCACATCGAGGAGACAAATTTGTCTTATGGTATCCATTCACCAATTCTTGGGTCA?TTCCCAGATAGTAGCAAAGTGAATTACGGTGATCATTGTTGAGTATATTGAGGTAAACGCCATTATTGTAGGAAGAGAGAAGGATGCGGGTAAGCTATGTCAATGGCAAGCACCATCGGTGGGGATAATAAATGTTGATGAGAGGGGCATACGATGGTTTTACACTGGAGACATTGGACGATTTGTCGATTTTANTTTTGATGGATGCCTTGAGATTATTGATAGGNAAAAAAGATATTGTCAAACTTCAACATGGAGAGTATACATCTC??CTGCAAATTCTTGAACTGCTGCTGATCAATGGCGAGGCTGTTGGACTCGCCGCTTCCACTGGTTGGCCCTACCACTGATGCTGAAGAGGATAAGACAGTAGGCTTCAGCTTGGTGGTAGTGGCGGTGGTGGCTG?TGTATATTCTACTACTTCCAGAAGTCAAATCGTCTCTCACCCCTATCACTCGAGGACATGTACGACGATTATGACCACTTTTGCGACAAATCTTGCAACGGTGACGCCTTCTACCAGAGCTTCTATGATTGCTC??CAATTCGGCCATTGGTTCGGATGATCCGCTAAAATCAGAATCGGTCCAAACTGATTCTTTTACTGTATTGAGTTCAGAAACTTTAGGTACAGAATTGATGAGGACTCTCCAAGATACAAAGATAGAGAGCGACT?CAGCAGATGTACACTTTAGTTTTACTACATAACCTTCAACAGATTTTCTTTCATCTGGCGGCNAATCTTAAACCATGTTAGTTTATCCTTTATATTACATCATACCTTTCTTCTTCTTCCCACCAACTTTCTTCT???TTGCCTTAAAATCGTCGCTAGTCATACAATCATGATGTGTCTAATATAAGTGCTCGTTTCCCATTCACCGATTCTCGGATTTCTTATTTTTCTTATGATATTGCCCTTGAACGATAATAGATTGTTTTTTTTT??ATGATTNGGGGGGCCAGCAAGAACAGAACTCATGTTGCAGATTCACTAGTAAAGCAGTCGAGTAGAGTCAGTGACGGAGAAAGCCATCATCGTAATAGACAGAAAAACTCAGGAAACCTGAACCAAGTTTTAGGA??TAGGGTGTGACCAGGCATATTTTGCCGATCAAGTCCAGAATTTATCTGACGAGCCAACTGCTCATCACCTAAAGCTCCTTCTGTGCGAAAATTTGCTTCANTTTTCAGTTCTGCCCAGAAAAAGTGGCTTTCTACTAATCTATTGCTTGTGCCAGTTTCGATGTATGGCGAATCTGAAGTATAATTTATGCCTGTTGTGGTTTCATTGTAGCTTGAACCTTCAGGCAACCCACAATCTAAGCTAATGAAACCTGGGNAAAAAACATGGGG? [4917 bp]
'Chi3_2_1' TTCTGTGTTCCTAGGGCAGTGGACGCCAGAGAGTGTGGGAGACTATGCAAGTGGGACCAACCATGTTCTTCCAACATATGGCTATGCNNNNATGTATGGTGGGTTATCTCTTGATTCTTTCCTTAAGTACATGA?????AGTAACGCGAGAAGCAGCATCAGGGATGAAATTTTCAGGGACAAGAAAGACTTCAATGGCGTTTACGAAAGCTAGATGTGATCCTTCAGAAGGTATGAAGTTGATTCTAAATCTTCCTACATTGATCGTAACCA?TGAGTAAGCAGAAGCACGAAGATCTTGACATGGATCTGGACCAAGAGCTTGGACAATATCTGACATTTTCTGCCATAAGCCAGTTTTCCGGCTTCCATTAGGAGGCGGAATCAACCCACAAAAACAATTAGGGT?ACAGGTCAGAGAGAAGGAAAGGAGAAATATTACCGGCGCCGTCTCCGAGAAGCATTTTTATTAATCTACCAGTCTGCTTTTCCCNAAATAAACCACCTCCCATCATCACTCCCNNGCTAGCAACATATTCACCTACA?AAGCTTCAGATTACTTGATAACGCCAAAGAGAAAAAGTCGGATAACATTGCTGGAGGAGGATGAAGATGATGATGAAAACCCAGTCAAAATGGCTGACCAGAAACAATTGGATATGTCAAGATTTTCTTTTGGC?AAGATATATGGCTGCCATTGCCACTGCCGATGCTTGTGATTCNAAATCCGGCACTTCTGGCGAGCGGCGACCTGCGCGCTCTCGATCCAATCTTCAAGATTTATGGCCAGCGTCGTNGCATTTTNCNGGGGCCCATTGACAATTTTACGGTTTCCATGGTTCTAGGACTTCACAGTTCCCTCCAGATGNAAAATGGGGTATGAGAAACTCCTTGTATATTAACTGTTTTCTTCTTATTATTTTAATTGTTAATAGTTTTTTCTGNTTTATTCTG?TAATTGCCTTGGAAACCTATTGGCAATGATCCGTAATCAAGCGCCTAACATTGTAACCCTTGTTGAACAAGAAGCAAGCCATAATGGCCCTTACTTCTCAGGCCGTTTCCTCGAGGCATTGCACTATTATTCAG???????????????????????????????????????????????????????????????????????????????????????????????????????????????????????????????????????????????AGCAAGGGAAAACTCGGATTCGGGTGAGTGTCGAATACGCGTATGTGTTCGACAAGGGTATGCTTTATTTGGAGAATCATACCCTCATACCTTTGTACGAATATGCGTCGGACATGGGTGTCGAACACGAATAC??????TTCAGTTGCATCAAGGTTAGTTAAGTTGTTTTTACTGACTAGTGATTTACNAATACATGTTCTTATAAAGGTTGATTGCACGATTGCTCCGACTCTTCATTTCTCTTGAAGTACCCGTGTCTGACACATATNCCAA?TGTTGTTGCTTCCGAGAACAATAATAAGCAATCTGACCCTCGAATGGGACTACATTTTGTCGACACTGAGGCACTTGTGGGCATTGATTCTTCTCGACAAGTGTTGGCTAGTAGATTGGCAGATGCAGAGCNTCA?TACTCGTGAATTGCATGATCGCGCAATGATTTTTGGATCTTGAACTGACAACTTCACATAATTTACCTAAAAACGCTTACCCGCAAGGCCTTCTTTTTGAATCTATTCATCACAGAAAACTGCTTGAGCCTTGT?TAGCCAATCCATTGACAATCTCTAAACACCACATAAACTGAAAACGGTTTTAAGGATTCTAAAAGAAAAACAAGAGACACCATTGCAAAGTTATTAAAGATAAGTTTACCGAATATCAAATTACAAGCACCGAT??TCAAACCAATCAAATATTAGAAAAANGGGGATAAATGCGAAGAAGCTATCATCTTATTCTAGAGGAAACTTACTGCAACTTCCTGCATTAAATCTGCAGCTTCAGCAATAAGGCCCTGTTCTTCNTTTAATCTTTGATTTCACTAGCTGATTTCGCCATTTTCAGCGGTAAATTGGACAAGAGAATCACGGTCGAGCATCTTATGATCATCTGTTGGAACTTGCATCTTCCCCATATAATGTTGTTGCTGGTGTTGCTCCTTTTCATCCT?ACAGGGGAAAGAAAAATCATAACAATTTTAGACAAGCAACAAGGTATAGATAAGAAAATCATATAAATAGAGAAAATGTTAACGACAGCATGAAATGCCACCTTGGCAACTCTTTACAACAAAGTCTGTTACTC?ANTTTTCAGTTCTGCGTGNAAAATTTGCCGTGGGCATTCGGATGCCCTATCTGAAAATTCNAAAAAATATATCCGTTGGACACGATACTTCATTCCAGAAATGATGATTTTTCNATCCTAGTGTTGCTTCATACTCTATTGTATCTAGCAACAAGTCCCGCGCNAATACCACTCCCAATCACAACNAACATCAGCCGCGGGCTTCCCTGCAAATCATCAAGCAAAGCTCGGTGTTCCATAAAAGNAAATGAAAACGCATNATATAGTAGCTTACCA??ATAATCAGCCTTCATTACAGATGGCTCAATCTGCTTATTAAGTACTTTAAGACTTTTATTATTACAAGTACAAGTATTAATTGGCGAACTCAATGTTCTTACATCAAAATCTTGTAACNTTTAGTAAGCAAATCG?ACTAACTAAGCTGTCCAGATAAGTTTTGAGGACAACTGTTCGAGNAATACTTCTGCCATGGCCTCCCTAAGTATGTTTTAAATGCACGAACCACTGGTTTAAGATCANTTTGCAGCTAAAATTCTTGAATTATGGA??TTCTTCTTGAAGCAGGATAAAGAAGGACCAAATATGGCAGAGGCAGCCGTTACAGCAGCACTCTTTCTGATCGAGAAGGTATCAAGCATGCTTGATAAAGAAGTAAAGCTTAAAAAAGAATTGCAGGATGGTATAAAGAAGTCAAGGANTTTTGAAGAGGGAACCTTATGCATCAAAGAGGTGTGGTTGTGGATTTAGGATTAGGGCAATAGTGCCAATTGCCAATTACNAATGAGAAGGATAAGACATTTGTTTATCAAGAGGAAGGGA??ATTAATTCTATGGTCCAAGCTGCAAAAACTTTGCTCTTCCACCTGCTTGTCTAACATCCCTTCATCGAAGAATAAATTTTCTGGGATGTTTGTGATCCGCCGTTGTAGCCAATATTCGACNAAGATCTTTGAATA?TGAAGGGAACAGACTACAAAACACATGATGGCACTTGCATACGTGATTATATCGATGTTACTGACCTGGTTGATGCTCATGTTAAAGCTCTTCAAAATGCAAAGCCCCGTAAAGTAGGNAATCTACNAATGTTGGC??AAAACCAAGGACCAGCAGTACCTGGAGNAATGAAATTTCAATTAAGTGAATCAAATGCTTTCTTAAGATCTACCTTGATAGCACATCGAGGAGACAAATTTGTCTTATGGTATCCATTCACCAATTCTTGGGTCA?TTCCCAGATAGTAGCAAAGTGAATTACGGTGATCATTGTTGAGTATATTGAGGTAAACGCCATTATTGTAGGAAGAGAGAAGGATGCGGGTAAGCTATGTCAATGGCAAGCACCATCGGTGGGGATAATAAATGTTGATGAGAGGGGCATACGATGGTTTTACACTGGAGACATTGGACGATTTGTCGATTTTANTTTTGATGGATGCCTTGAGATTATTGATAGGNAAAAAAGATATTGTCAAACTTCAACATGGAGAGTATACATCTC??CTGCAAATTCTTGAACTGCTGCTGATCAATGGCGAGGCTGTTGGACTCGCCGCTTCCACTGGTTGGCCCTACCACTGATGCTGAAGAGGATAAGACAGTAGGCTTCAGCTTGGTGGTAGTGGCGGTGGTGGCTG?TGTATATTCTACTACTTCCAGAAGTCAAATCGTCTCTCACCCCTATCACTCGAGGACATGTACGACGATTATGACCACTTTTGCGACAAATCTTGCAACGGTGACGCCTTCTACCAGAGCTTCTATGATTGCTC??CAATTCGGCCATTGGTTCGGATGATCCGCTAAAATCAGAATCGGTCCAAACTGATTCTTTTACTGTATTGAGTTCAGAAACTTTAGGTACAGAATTGATGAGGAATCTCCAAGATACAAAGATAGAGAGCGACT?CAGCAGATGTACACTTTAGTTTTACTACATAACCTTCAACAGATTTTCTTTCATCTGGCGGCNAATCTTAAACCATGTTAGTTTATCCTTTATATTACATCATACCTTTCTTCTTCTTCCCACCAACTTTCTTCT???TTGCCTTAAAATCGTCGCTAGTCATACAATCATGATGTGTCTAATATAAGTGCTCGTTTCCCACTCACCGATTCTCGGATTTCTTATTTTTCTTATGATATTGCCCTTGAACGATAATAGATTGTTTTTTTTT??ATGATTNGGGGGGCCAGCAAGAACAGAACTCATGTTGCAGATTCACTAGTAAAGCAGTCGAGTAGAGTCAGTGACGGAGAAAGCCATCATCGTAATAGACAGAAAAACTCAGGAAACCTGAACCAAGTTTTAGGA??TAGGGTGTGACCAGGCATATTTTGCCGATCAAGTCCAGAATTTATCTGACGAGCCAACTGCTCATCACCTAAAGCTCCTTCTGTGCGAAAATTTGCTTCANTTTTCAGTTCTGCCCAGAAAAAGTGGCTTTCTACTAATCTATTGCTTGTGCCAGTTTCGATGTATGGCGAATCTGAAGTATAATTTATGCCTGTTGTGGTTTCATTGTAGCTTGAACCTTCAGGCAACCCACAATCTAAGCTAATGAAACCTGGGNAAAAAACATGGGG? [4917 bp]
'Chi3_3_0' TTCTGTGTTCCTAGGGCAGTGGACGCCAGAGAGTGTGGGAGACTATGCAAGTGGGACCAACCATGTTCTTCCAACATATGGCTATGCNNNNATGTATGGTGGGTTATCTCTTGATTCTTTCCTTAAGTACATGA?????AGTAACGCGAGAAGCAGCATCAGGGATGAAATTTTCAGGGACAAGAAAGACTTCAATGGCGTTTACGAAAGCTAGATGTGATCCTTCAGAAGGTATGAAGTTGATTCTAAATCTTCCTACATTGATCGTAACCA?TGAGTAAGCAGAAGCACGAAGATCTTGACATGGATCTGGACCAAGAGCTTGGACAATATCTGACATTTTCTGCCATAAGCCAGTTTTCCGGCTTCCATTAGGAGGCGGAATCAACCCACAAAAACAATTAGGGT?ACAGGTCAGAGAGAAGGAAAGGAGAAATATTACCGGCGCCGTCTCCGAGAAGCATTTTTATTAATCTACCAGTCTGCTTTTCCCNAAATAAACCACCTCCCATCATCACTCCCNNGCTAGCAACATATTCACCTACA?AAGCTTCAGATTACTTGATAACGCCAAAGAGAAAAAGTCGGATAACATTGCTGGAGGAGGATGAAGATGATGATGAAAACCCAGTCAAAATGGCTGACCAGAAACAATTGGATATGTCAAGATTTTCTTTTGGC?AAGATATATGGCTGCCATTGCCACTGCCGATGCTTGTGATTCNAAATCCGGCACTTCTGGCGAGCGGCGACCTGCGCGCTCTCGATCCAATCTTCAAGATTTATGGCCAGCGTCGTGGCATTTTNCNGGGGCCCATTGACAATTTTACGGTTTCCATGGTTCTAGGACTTCACAGTTCCCTCCAGATGNAAAATGGGGTATGAGAAACTCCTTGTATATTAACTGTTTTCTTCTTATTATTTTAATTGTTAATAGTTTTTTCTGNTTTATTCTG?TAATTGCCTTGGAAACCTATTGGCAATGATCCGTAATCAAGCGCCTAACATTGTAACCCTTGTTGAACAAGAAGCAAGCCATAATGGCCCTTACTTCTCAGGCCGTTTCCTCGAGGCATTGCACTATTATTCAG?ACGGGCAGCAACAGCCGGCTACAGGTTATTCATTGGTACTCTCAGTGGTTATCCACAAGCCATGTGTATCTTACAACAGAATTGGCACAACCACCACTTCACAGCTACAGCTACGGTCACGGGCAANTTTTGCTA???????AGCAAGGGAAAACTCGGATTCGGGTGAGTGTCGAATACGCGTATGTGTTCGACAAGGGTATGCTTTATTTGGAGAATCATACCCTCATACCTTTGTACGAATATGCGTCGGACATGGGTGTCGAACACGAATAC??????TTCAGTTGCATCAAGGTTAGTTAAGTTGTTTTTACTGACTAGTGATTTACNAATACATGTTCTTATAAAGGTTGATTGCACGATTGCTCCGACTCTTCATTTCTCTTGAAGTACCCGTGTCTGACACATATNCCAA?TGTTGTTGCTTCCGAGAACAATAATAAGCAATCTGACCCTCGAATGGGACTACATTTTGTCGACACTGAGGCACTTGTGGGCATTGATTCTTCTCGACAAGTGTTGGCTAGTAGATTGGCAGATGCAGAGCNTCA?TACTCGTGAATTGCATGATCGCGCAATGATTTTTGGATCTTGAACTGACAACTTCACATAATTTACCTAAAAACGCTTACCCGCAAGGCCTTCTTTTTGAATCTATTCATCACAGAAAACTGCTTGAGCCTTGT?TAGCCAATCCATTGACAATCTCTAAACACCACATAAACTGAAAACGGTTTTAAGGATTCTAAAAGAAAAACAAGAGACACCATTGCAAAGTTATTAAAGATAAGTTTACCGAATATCAAATTACAAGCACCGAT??TCAAACCAATCAAATATTAGAAAAANGGGGATAAATGCGAAGAAGCTATCATCTTATTCTAGAGGAAACTTACTGCAACTTCCTGCATTAAATCTGCAGCTTCAGCAATAAGGCCCTGTTCTTCNTTTAATCTTTGATTTCACTAGCTGATTTCGCCATTTTCAGCGGTAAATTGGACAAGAGAATCACGGTCGAGCATCTTATGATCATCTGTTGGAACTTGCATCTTCCCCATATAATGTTGTTGCTGGTGTTGCTCCTTTTCATCCT?ACAGGGGAAAGAAAAATCATAACAATTTTAGACAAGCAACAAGGTATAGATAAGAAAATCATATAAATAGAGAAAATGTTAACGACAGCATGAAATGCCACCTTGGCAACTCTTTACAACAAAGTCTGTTACTC?ANTTTTCAGTTCTGCGTGNAAAATTTGCCGTGGGCATTCGGATGCCCTATCTGAAAATTCNAAAAAATATATCCGTTGGACACGATACTTCATTCCAGAAATGATGATTTTTCNATCCTAGTGTTGCTTCATACTCTATTGTATCTAGCAACAAGTCCCGCGCNAATACCACTCCCAATCACAACNAACATCAGCCGCGGGCTTCCCTGCAAATCATCAAGCAAAGCTCGGTGTTCCATAAAAGNAAATGAAAACGCATNATATAGTAGCTTACCA??ATAATCAGCCTTCATTACAGATGGCTCAATCTGCTTATTAAGTACTTTAAGACTTTTATTATTACAAGTACAAGTATTAATTGGCGAACTCAATGTTCTTACATCAAAATCTTGTAACNTTTAGTAAGCAAATCG?ACTAACTAAGCTGTCCAGATAAGTTTTGAGGACAACTGTTCGAGNAATACTTCTGCCATGGCCTCCCTAAGTATGTTTTAAATGCACGAACCACTGGTTTAAGATCANTTTGCAGCTAAAATTCTTGAATTATGGA??TTCTTCTTGAAGCAGGATAAAGAAGGACCAAATATGGCAGAGGCAGCCGTTACAGCAGCACTCTTTCTGATCGAGAAGGTATCAAGCATGCTTGATAAAGAAGTAAAGCTTAAAAAAGAATTGCAGGATGGTATAAAGAAGTCAAGGANTTTTGAAGAGGGAACCTTATGCATCAAAGAGGTGTGGTTGTGGATTTAGGATTAGGGCAATAGTGCCAATTGCCAATTACNAATGAGAAGGATAAGACATTTGTTTATCAAGAGGAAGGGA??ATTAATTCTATGGTCCAAGCTGCAAAAACTTTGCTCTTCCACCTGCTTGTCTAACATCCCTTCATCGAAGAATAAATTTTCTGGGATGTTTGTGATCCGCCGTTGTAGCCAATATTCGACNAAGATCTTTGAATA?TGAAGGGAACAGACTACAAAACACATGATGGCACTTGCATACGTGATTATATCGATGTTACTGACCTGGTTGATGCTCATGTTAAAGCTCTTCAAAATGCAAAGCCCCGTAAAGTAGGNAATCTACNAATGTTGGC??AAAACCAAGGACCAGCAGTACCTGGAGNAATGAAATTTCAATTAAGTGAATCAAATGCTTTCTTAAGATCTACCTTGATAGCACATCGAGGAGACAAATTTGTCTTATGGTATCCATTCACCAATTCTTGGGTCA?TTCCCAGATAGTAGCAAAGTGAATTACGGTGATCATTGTTGAGTATATTGAGGTAAACGCCATTATTGTAGGAAGAGAGAAGGATGCGGGTAAGCTATGTCAATGGCAAGCACCATCGGTGGGGATAATAAATGTTGATGAGAGGGGCATACGATGGTTTTACACTGGAGACATTGGACGATTTGTCGATTTTANTTTTGATGGATGCCTTGAGATTATTGATAGGNAAAAAAGATATTGTCAAACTTCAACATGGAGAGTATACATCTC??CTGCAAATTCTTGAACTGCTGCTGATCAATGGCGAGGCTGTTGGACTCGCCGCTTCCACTGGTTGGCCCTACCACTGATGCTGAAGAGGATAAGACAGTAGGCTTCAGCTTGGTGGTAGTGGCGGTGGTGGCTG?TGTATATTCTACTACTTCCAGAAGTCAAATCGTCTCTCACCCCTATCACTCGAGGACATGTACGACGATTATGACCACTTTTGCGACAAATCTTGCAACGGTGACGCCTTCTACCAGAGCTTCTATGATTGCTC??CAATTCGGCCATTGGTTCGGATGATCCGCTAAAATCAGAATCGGTCCAAACTGATTCTTTTACTGTATTGAGTTCAGAAACTTTAGGTACAGAATTGATGAGGAATCTCCAAGATACAAAGATAGAGAGCGACT?CAGCAGATGTACACTTTAGTTTTACTACATAACCTTCAACAGATTTTCTTTCATCTGGCGGCNAATCTTAAACCATGTTAGTTTATCCTTTATATTACATCATACCTTTCTTCTTCTTCCCACCAACTTTCTTCT???TTGCCTTAAAATCGTCGCTAGTCATACAATCATGATGTGTCTAATATAAGTGCTCGTTTCCCACTCACCGATTCTCGGATTTCTTATTTTTCTTATGATATTGCCCTTGAACGATAATAGATTGTTTTTTTTT??ATGATTNGGGGGGCCAGCAAGAACAGAACTCATGTTGCAGATTCACTAGTAAAGCAGTCGAGTAGAGTCAGTGACGGAGAAAGCCATCATCGTAATAGACAGAAAAACTCAGGAAACCTGAACCAAGTTTTAGGA??TAGGGTGTGACCAGGCATATTTTGCCGATCAAGTCCAGAATTTATCTGACGAGCCAACTGCTCATCACCTAAAGCTCCTTCTGTGCGAAAATTTGCTTCANTTTTCAGTTCTGCCCAGAAAAAGTGGCTTTCTACTAATCTATTGCTTGTGCCAGTTTCGATGTATGGCGAATCTGAAGTATAATTTATGCCTGTTGTGGTTTCATTGTAGCTTGAACCTTCAGGCAACCCACAATCTAAGCTAATGAAACCTGGGNAAAAAACATGGGG? [4917 bp]
'Chi3_3_1' TTCTGTGTTCCTAGGGCAGTGGACGCCAGAGAGTGTGGGAGACTATGCAAGTGGGACCAACCATGTTCTTCCAACATATGGCTATGCNNNNATGTATGGTGGGTTATCTCTTGATTCTTTCCTTAAGTACATGA?????AGTAACGCGAGAAGCAGCATCAGGGATGAAATTTTCAGGGACAAGAAAGACTTCAATGGCGTTTACGAAAGCTAGATGTGATCCTTCAGAAGGTATGAAGTTGATTCTAAATCTTCCTACATTGATCGTAACCA?TGAGTAAGCAGAAGCACGAAGATCTTGACATGGATCTGGACCAAGAGCTTGGACAATATCTGACATTTTCTGCCATAAGCCAGTTTTCCGGCTTCCATTAGGAGGCGGAATCAACCCACAAAAACAATTAGGGT?ACAGGTCAGAGAGAAGGAAAGGAGAAATATTACCGGCGCCGTCTCCGAGAAGCATTTTTATTAATCTACCAGTCTGCTTTTCCCNAAATAAACCACCTCCCATCATCACTCCCNNGCTAGCAACATATTCACCTACA?AAGCTTCAGATTACTTGATAACGCCAAAGAGAAAAAGTCGGATAACATTGCTGGAGGAGGATGAAGATGATGATGAAAACCCAGTCAAAATGGCTGACCAGAAACAATTGGATATGTCAAGATTTTCTTTTGGC?AAGATATATGGCTGCCATTGCCACTGCCGATGCTTGTGATTCNAAATCCGGCACTTCTGGCGAGCGGCGACCTGCGCGCTCTCGATCCAATCTTCAAGATTTATGGCCAGCGTCGTGGCATTTTNCNGGGGCCCATTGACAATTTTACGGTTTCCATGGTTCTAGGACTTCACAGTTCCCTCCAGATGNAAAATGGGGTATGAGAAACTCCTTGTATATTAACTGTTTTCTTCTTATTATTTTAATTGTTAATAGTTTTTTCTGNTTTATTCTG?TAATTGCCTTGGAAACCTATTGGCAATGATCCGTAATCAAGCGCCTAACATTGTAACCCTTGTTGAACAAGAAGCAAGCCATAATGGCCCTTACTTCTCAGGCCGTTTCCTCGAGGCATTGCACTATTATTCAG?ACGGGCAGCAACAGCCGGCTACAGGTTATTCATTGGTACTCTCAGTGGTTATCCACAAGCCATGTGTATCTTACAACAGAATTGGCACAACCACCACTTCACAGCTACAGCTACGGTCACGGGCAANTTTTGCTA???????AGCAAGGGAAAACTCGGATTCGGGTGAGTGTCGAATACGCGTATGTGTTCGACAAGGGTATGCTTTATTTGGAGAATCATACCCTCATACCTTTGTACGAATATGCGTCGGACATGGGTGTCGAACACGAATAC??????TTCAGTTGCATCAAGGTTAGTTAAGTTGTTTTTACTGACTAGTGATTTACNAATACATGTTCTTATAAAGGTTGATTGCACGATTGCTCCGACTCTTCATTTCTCTTGAAGTACCCGTGTCTGACACATATNCCAA?TGTTGTTGCTTCCGAGAACAATAATAAGCAATCTGACCCTCGAATGGGACTACATTTTGTCGACAATGAGGCACTTGTGGGCATTGATTCTTCTCGACAAGTGTTGGCTAGTAGATTGGCAGATGCAGAGCNTCA?TACTCGTGAATTGCATGATCGCGCAATGATTTTTGGATCTTGAACTGACAACTTCACATAATTTACCTAAAAACGCTTACCCGCAAGGCCTTCTTTTTGAATCTATTCATCACAGAAAACTGCTTGAGCCTTGT?TAGCCAATCCATTGACAATCTCTAAACACCACATAAACTGAAAACGGTTTTAAGGATTCTAAAAGAAAAACAAGAGACACCATTGCAAAGTTATTAAAGATAAGTTTACCGAATATCAAATTACAAGCACCGAT??TCAAACCAATCAAATATTAGAAAAANGGGGATAAATGCGAAGAAGCTATCATCTTATTCTAGAGGAAACTTACTGCAACTTCCTGCATTAAATCTGCAGCTTCAGCAATAAGGCCCTGTTCTTCNTTTAATCTTTGATTTCACTAGCTGATTTCGCCATTTTCAGCGGTAAATTGGACAAGAGAATCACGGTCGAGCATCTTATGATCATCTGTTGGAACTTGCATCTTCCCCATATAATGTTGTTGCTGGTGTTGCTCCTTTTCATCCT?ACAGGGGAAAGAAAAATCATAACAATTTTAGACAAGCAACAAGGTATAGATAAGAAAATCATATAAATAGAGAAAATGTTAACGACAGCATGAAATGCCACCTTGGCAACTCTTTACAACAAAGTCTGTTACTC?ANTTTTCAGTTCTGCGTGNAAAATTTGCCGTGGGCATTCGGATGCCCTATCTGAAAATTCNAAAAAATATATCCGTTGGACACGATACTTCATTCCAGAAATGATGATTTTTCNATCCTAGTGTTGCTTCATACTCTATTGTATCTAGCAACAAGTCCCGCGCNAATACCACTCCCAATCACAACNAACATCAGCCGCTGGCTTCCCTGCAAATCATCAAGCAAAGCTCGGTGTTCCATAAAAGNAAATGAAAACGCATNATATAGTAGCTTACCA??ATAATCAGCCTTCATTACAGATGGCTCAATCTGCTTATTAAGTACTTTAAGACTTTTATTATTACAAGTACAAGTATTAATTGGCGAACTCAATGTTCTTACATCAAAATCTTGTAACNTTTAGTAAGCAAATCG?ACTAACTAAGCTGTCCAGATAAGTTTTGAGGACAACTGTTCGAGNAATACTTCTGCCATGGCCTCCCTAAGTATGTTTTAAATGCACGAACCACTGGTTTAAGATCANTTTGCAGCTAAAATTCTTGAATTATGGA??TTCTTCTTGAAGCAGGATAAAGAAGGACCAAATATGGCAGAGGCAGCCGTTACAGCAGCACTCTTTCTGATCGAGAAGGTATCAAGCATGCTTGATAAAGAAGTAAAGCTTAAAAAAGAATTGCAGGATGGTATAAAGAAGTCAAGGANTTTTGAAGAGGGAACCTTATGCATCAAAGAGGTGTGGTTGTGGATTTAGGATTAGGGCAATAGTGCCAATTGCCAATTACNAATGAGAAGGATAAGACATTTGTTTATCAAGAGGAAGGGA??ATTAATTCTATGGTCCAAGCTGCAAAAACTTTGCTCTTCCACCTGCTTGTCTAACATCCCTTCATCGAAGAATAAATTTTCTGGGATGTTTGTGATCCGCCGTTGTAGCCAATATTCGACNAAGATCTTTGAATA?TGAAGGGAACAGACTACAAAACACATGATGGCACTTGCATACGTGATTATATCGATGTTACTGACCTGGTTGATGCTCATGTTAAAGCTCTTCAAAATGCAAAGCCCCGTAAAGTAGGNAATCTACNAATGTTGGC??AAAACCAAGGACCAGCAGTACCTGGAGNAATGAAATTTCAATTAAGTGAATCAAATGCTTTCTTAAGATCTACCTTGATAGCACATCGAGGAGACAAATTTGTCTTATGGTATCCATTCACCAATTCTTGGGTCA?TTCCCAGATAGTAGCAAAGTGAATTACGGTGATCATTGTTGAGTATATTGAGGTAAACGCCATTATTGTAGGAAGAGAGAAGGATGCGAGTAAGCTATGTCAATGGCAAGCACCATCGGTGGGGATAATAAATGTTGATGAGAGGGGCATACGATGGTTTTACACTGGAGACATTGGACGATTTGTCGATTTTANTTTTGATGGATGCCTTGAGATTATTGATAGGNAAAAAAGATATTGTCAAACTTCAACATGGAGAGTATACATCTC??CTGCAAATTCTTGAACTGCTGCTGATCAATGGCGAGGCTGTTGGACTCGCCGCTTCCACTGGTTGGCCCTACCACTGATGCTGAAGAGGATAAGACAGTAGGCTTCAGCTTGGTGGTAGTGGCGGTGGTGGCTG?TGTATATTCTACTACTTCCAGAAGTCAAATCGTCTCTCACCCCTATCACTCGAGGACATGTACGACGATTATGACCACTTTTGCGACAAATCTTGCAACGGTGACGCCTTCTACCAGAGCTTCTATGATTGCTC??CAATTCGGCCATTGGTTCGGATGATCCGCTAAAATCAGAATCGGTCCAAACTGATTCTTTTACTGTATTGAGTTCAGAAACTTTAGGTACAGAATTGATGAGGAATCTCCAAGATACAAAGATAGAGAGCGACT?CAGCAGATGTACACTTTAGTTTTACTACATAACCTTCAACAGATTTTCTTTCATCTGGCGGCNAATCTTAAACCATGTTAGTTTATCCTTTATATTACATCATACCTTTCTTCTTCTTCCCACCAACTTTCTTCT???TTGCCTTAAAATCGTCGCTAGTCATACAATCATGATGTGTCTAATATAAGTGCTCGTTTCCCACTCACCGATTCTCGGATTTCTTATTTTTCTTATGATATTGCCCTTGAACGATAATAGATTGTTTTTTTTT??ATGATTNGGGGGGCCAGCAAGAACAGAACTCATGTTGCAGATTCACTAGTAAAGCAGTCGAGTAGAGTCAGTGACGGAGAAAGCCATCATCGTAATAGACAGAAAAACTCAGGAAACCTGAACCAAGTTTTAGGA??TAGGGTGTGACCAGGCATATTTTGCCGATCAAGTCCAGAATTTATCTGACGAGCCAACTGCTCATCACCTAAAGCTCCTTCTGTGCGAAAATTTGCTTCANTTTTCAGTTCTGCCCAGAAAAAGTGGCTTTCTACTAATCTATTGCTTGTGCCAGTTTCGATGTATGGCGAATCTGAAGTATAATTTATGCCTGTTGTGGTTTCATTGTAGCTTGAACCTTCAGGCAACCCACAATCTAAGCTAATGAAACCTGGGNAAAAAACATGGGG? [4917 bp]
'Chi3_4_0' TTCTGTGTTCCTAGGGCAGTGGACGCCAGAGAGTGTGGGAGACTATGCAAGTGGGACCAACCATGCTCTTCCAACATATGTCTATGCAAGGATGTATGGTGGGTTATCTCTTGATTCTTTCCTTAAGTACATGA?????AGTAACGCGAGAAGCAGCATCAGGGATGAAATTTTCAGGGACAAGAAAGACTTCAATGGCGTTTACGAAAGCTAGATGTGATCCTTCAGAAGGTATGAAGTTGATTCTAAATCTTCCTACATTGATCGTAACCA?TGAGTAAGCAGAAGCACGAAGATCTTGACATGGATCTGGACCAAGAGCTTGGACAATATCTGACATTTTCTGCCATAAGCCAGTTTTCCGGCTTCCATTAGGAGGCGGAATCAACCCACAAAAACAATTAGGGT?ACAGGTCAGAGAGAAGGAAAGGAGAAATATTACCGGCGCCGTCTCCGAGAAGCATTTTTATTAATCTACCAGTCTGCTTTTCCCNAAATAAACCACCTCCCATCATCACTCCCNNGCTAGCAACATATTCACCTACA?AAGCTTCAGATTACTTGATAACGCCAAAGAGAAAAAGTCGGATAACATTGCTGGAGGAGGATGAAGATGATGATGAAAACCCAGTCAAAATGGCTGACCAGAAACAATTGGATATGTCAAGATTTTCTTTTGGC?AAGATATATGGCTGCCATTGCCACTGCCGATGCTTGTGATTCNAAATCCGGCACTTCTGGCNAGCGGCGACCTGCGCGCTCTCGATCCAATCTTCAAGATTTATGGCCAGCNTCGTNGCATTTTNCNGGGGCCCATTGACAATTTTACGGTTTCCATGGTTCTAGGACTTCACAGTTCCCTCCAGATGNAAAATGGGGTATGAGAAACTCCTTGTATATTAACTGTTTTCTTCTTATTATTTTAATTGTTAATAGTTTTTTCTGNTTTATTCTG?TAATTGCCTTGGAAACCTATTGGCAATGATCCGTAATCAAGCGCCTAACATTGTAACCCTTGTTGAACAAGAAGCAAGCCATAATGGCCCTTACTTCTCAGGCCGTTTCCTCGAGGCATTGCACTATTATTCAG?ACGGGCAGCAACAGCCGGCTACAGGTTATTCATTGGTACTCTCAGTGGTTATCCACAAGCCATGTGTATCTTACAACAGAATTGGCACAACCACCACTTCACAGCTACAGCTACGGTCACGGGCAANTTTTGCTA???????AGCAAGGGAAAACTCGGATTCGGGTGAGTGTCGAATACGCNNNNGTGTTAGACAAGGGTATGCTTTATTTGGAGAATCATACCCTCATACTTTTGTACGAATATGTGTCGGACATGGGTGTCGAACACGAATAT??????TTCAGTTGCATCAAGGTTAGTTAAGTTGTTTTTACTGACTAGTGATTTACNAATACATGTTCTTATAAAGGTTGATTGCACGATTGCTCCGACTCTTCATTTCTCTTGAAGTACCCGTGTCTGACACATATNCCAA?TGTTGTTGCTTCCGAGAACAATAATAAGCAATCTGACCCTCGAATGGGACTACATTTTGTCGACACTGAGGCACTTGTGGGCATTGATTCTTCTCGACAAGTGTTGGCTAGTAGATTGGCAGATGCAGAGCNTCA?TACTCGTGAATTGCATGATCGCGCAATGATTTTTGGATCTTGAACTGACAACTTCACATAATTTACCTAAAAACGCTTACCCGCAAGGCCTTCTTTTTGAATCTATTCATCACAGAAAACTGCTTGAGCCTTGT?TAGCCAATCCATTGACAATCTCTAAACACCACATAAACTGAAAACGGTTTTAAGGATTCTAAAAGAAAAACAAGAGACACCATTGCAAAGTTATTAAAGATAAGTTTACCGAATATCAAATTACAAGCACCGAT??TCAAACCAATCAAATATTAGAAAAANGGGGATAAATGCGAAGAAGCTATCATCTTATTCTAGAGGAAACTTACTGCAACTTCCTGCATTAAATCTGCAGCTTCAGCAATAAGGCCCTGTTCTTCNTTTAATCTTTGATTTCACTAGCTGATTTCGCCATTTTCAGCGGTAAATTGGACAAGAGAATCACGGTCGAGCATCTTATGATCATCTGTTGGAACTTGCATCTTCCCCATATAATGTTGTTGCTGGTGTTGCTCCTTTTCATCCT?ACAGGGGAAAGAAAAATCATAACAATTTTAGACAAGCAACAAGGTATAGATAAGAAAATCATATAAATAGAGAAAATGTTAACGACAGCATGAAATGCCACCTTGGCAACTCTTTACAACAAAGTCTGTTACTC?ANTTTTCAGTTCTGCGTGNAAAATTTGCCGTGGGCATTCGGATGCCCTATCTGAAAATTCNAAAAAATATATCCGTTGGACACGATACTTCATTCCAGAAATGATGATTTTTCNATCCTAGTGTTGCTTCATACTCTATTGTATCTAGCAACAAGTCCCGCGCNAATACCACTCCCAATCACAACNAACATCAGCCGCGGGCTTCCCTGCAAATCATCAAGCAAAGCTCGGTGTTCCATAAAAGNAAATGAAAACGCATNATATAGTAGCTTACCA??ATAATCAGCCTTCATTACAGATGGCTCAATCTGCTTATTAAGTACTTTAAGACTTTTATTATTACAAGTACAAGTATTAATTGGCGAACTCAATGTTCTTACATCAAAATCTTGTAACNTTTAGTAAGCAAATCG?ACTAACTAAGCTGTCCAGATAAGTTTTGAGGACAACTGTTCGAGNAATACTTCTGCCATGGCCTCCCTAAGTATGTTTTAAATGCACGAACCACTGGTTTAAGATCANTTTGCAGCTAAAATTCTTGAATTATGGA??TTCTTCTTGAAGCAGGATAAAGAAGGACCAAATATGGCAGAGGCAGCCGTTACAGCAGCACTCTTTCTGATCGAGAAGGTATCAAGCATGCTTGATAAAGAAGTAAAGCTTAAAAAAGAATTGCAGGATGGTATAAAGAAGTCAAGGANTTTTGAAGAGGGAACCTTATGCATCAAAGAGGTGTGGTTGTGGATTTAGGATTAGGGCAATAGTGCCAATTGCCAATTACNAATGAGAAGGATAAGACATTTGTTTATCAAGAGGAAGGGA??ATTAATTCTATGGTCCAAGCTGCAAAAACTTTGCTCTTCCACCTGCTTGTCTAACATCCCTTCATCGAAGAATAAATTTTCTGGGATGTTTGTGATCCGCCGTTGTAGCCAATATTCGACNAAGATCTTTGAATA?TGAAGGGAACAGACTACAAAACACATGATGGCACTTGCATACGTGATTATATCGATGTTACTGACCTGGTTGATGCTCATGTTAAAGCTCTTCAAAATGCAAAGCCCCGTAAAGTAGGNAATCTACNAATGTTGGC??AAAACCAAGGACCAGCAGTACCTGGAGNAATGAAATTTCAATTAAGTGAATCAAATGCTTTCTTAAGATCTACCTTGATAGCACATCGAGGAGACAAATTTGTCTTATGGTATCCATTCACCAATTCTTGGGTCA?TTCCCAGATAGTAGCAAAGTGAATTACGGTGATCATTGTTGAGTATATTGAGGTAAACGCCATTATTGTAGGAAGAGAGAAGGATGCGGGTAAGCTATGTCAATGGCAAGCACCATCGGTGGGGATAATAAATGTTGATGAGAGGGGCATACGATGGTTTTACACTGGAGACATTGGACGATTTGTCGATTTTANTTTTGATGGATGCCTTGAGATTATTGATAGGNAAAAAAGATATTGTCAAACTTCAACATGGAGAGTATACATCTC??CTGCAAATTCTTGAACTGCTGCTGATCAATGGCGAGGCTGTTGGACTCGCCGCTTCCACTGGTTGGCCCTACCACTGATGCTGAAGAGGATAAGACAGTAGGCTTCAGCTTGGTGGTAGTGGCGGTGGTGGCTG?TGTATATTCTACTACTTCCAGAAGTCAAATCGTCTCTCACCCCTATCACTCGAGGACATGTACGACGATTATGACCACTTTTGCGACAAATCTTGCAACGGTGACGCCTTCTACCAGAGCTTCTATGATTGCTC??CAATTCGGCCATTGGTTCGGATGATCCGCTAAAATCAGAATCGGTCCAAACTGATTCTTTTACTGTATTGAGTTCAGAAACTTTAGGTACAGAATTGATGAGGAATCTCCAAGATACAAAGATAGAGAGCGACT?CAGCAGATGTACACTTTAGTTTTACTACATAACCTTCAACAGATTTTCTTTCATCTGGCGGCNAATCTTAAACCATGTTAGTTTATCCTTTATATTACATCATACCTTTCTTCTTCTTCCCACCAACTTTCTTCC???TTGCCTTAAAATCGTCGCTAGTCATACAATCATGATGTGTCTAATATAAGTGCTCGTTTCCCATTCACCGATTCTCGGATTTCTTATTTTTCTTATGATATTGCCCTTGAACGATAATAGATTGTTTTTTTTT??ATGATTNGGGGGGCCAGCAAGAACAGAACTCATGTTGCAGATTCACTAGTAAAGCAGTCGAGTAGAGTCAGTGACGGAGAAAGCCATCATCGTAATAGACAGAAAAACTCAGGAAACCTGAACCAAGTTTTAGGA??TAGGGTGTGACCAGGCATATTTTGCCGATCAAGTCCAGAATTTATCTGACGAGCCAACTGCTCATCACCTAAAGCTCCTTCTGTGCGAGAATTTGCTTCANTTTTCAGTTCTGCCCAGAAAAAGTGGCTTTCTACTAATCTATTGCTTGTGCCAGTTTCGATGTATGGCGAATCTGAAGTATAATTTATGCCTGTTGTGGTTTCATTGTAGCTTGAACCTTCAGGCAACCCACAATCTAAGCTAATGAAACCTGGGNAAAAAACATGGGG? [4917 bp]
'Chi3_4_1' TTCTGTGTTCCTAGGGCAGTGGACGCCAGAGAGTGTGGGAGACTATGCAAGTGGGACCAACCATGCTCTTCCAACATATGTCTATGCAAGGATGTATGGTGGGTTATCTCTTGATTCTTTCCTTAAGTACATGA?????AGTAACGCGAGAAGCAGCATCAGGGATGAAATTTTCAGGGACAAGAAAGACTTCAATGGCGTTTACGAAAGCTAGATGTGATCCTTCAGAAGGTATGAAGTTGATTCTAAATCTTCCTACATTGATCGTAACCA?TGAGTAAGCAGAAGCACGAAGATCTTGACATGGATCTGGACCAAGAGCTTGGACAATATCTGACATTTTCTGCCATAAGCCAGTTTTCCGGCTTCCATTAGGAGGCGGAATCAACCCACAAAAACAATTAGGGT?ACAGGTCAGAGAGAAGGAAAGGAGAAATATTACCGGCGCCGTCTCCGAGAAGCATTTTTATTAATCTACCAGTCTGCTTTTCCCNAAATAAACCACCTCCCATCATCACTCCCNNGCTAGCAACATATTCACCTACA?AAGCTTCAGATTACTTGATAACGCCAAAGAGAAAAAGTCGGATAACATTGCTGGAGGAGGATGAAGATGATGATGAAAACCCAGTCAAAATGGCTGACCAGAAACAATTGGATATGTCAAGATTTTCTTTTGGC?AAGATATATGGCTGCCATTGCCACTGCCGATGCTTGTGATTCNAAATCCGGCACTTCTGGCNAGCGGCGACCTGCGCGCTCTCGATCCAATCTTCAAGATTTATGGCCAGCNTCGTNGCATTTTNCNGGGGCCCATTGACAATTTTACGGTTTCCATGGTTCTAGGACTTCACAGTTCCCTCCAGATGNAAAATGGGGTATGAGAAACTCCTTGTATATTAACTGTTTTCTTCTTATTATTTTAATTGTTAATAGTTTTTTCTGNTTTATTCTG?TAATTGCCTTGGAAACCTATTGGCAATGATCCGTAATCAAGCGCCTAACATTGTAACCCTTGTTGAACAAGAAGCAAGCCATAATGGCCCTTACTTCTCAGGCCGTTTCCTCGAGGCATTGCACTATTATTCAG?ACGGGCAGCAACAGCCGGCTACAGGTTATTCATTGGTACTCTCAGTGGTTATCCACAAGCCATGTGTATCTTACAACAGAATTGGCACAACCACCACTTCACAGCTACAGCTACGGTCACGGGCAANTTTTGCTA???????AGCAAGGGAAAACTCGGATTCGGGTGAGTGTCGAATACGCNNNNGTGTTAGACAAGGGTATGCTTTATTTGGAGAATCATACCCTCATACTTTTGTACGAATATGTGTCGGACATGGGTGTCGAACACGAATAT??????TTCAGTTGCATCAAGGTTAGTTAAGTTGTTTTTACTGACTAGTGATTTACNAATACATGTTCTTATAAAGGTTGATTGCACGATTGCTCCGACTCTTCATTTCTCTTGAAGTACCCGTGTCTGACACATATNCCAA?TGTTGTTGCTTCCGAGAACAATAATAAGCAATCTGACCCTCGAATGGGACTACATTTTGTCGACAATGAGGCACTTGTGGGCATTGATTCTTCTCGACAAGTGTTGGCTAGTAGATTGGCAGATGCAGAGCNTCA?TACTCGTGAATTGCATGATCGCGCAATGATTTTTGGATCTTGAACTGACAACTTCACATAATTTACCTAAAAACGCTTACCCGCAAGGCCTTCTTTTTGAATCTATTCATCACAGAAAACTGCTTGAGCCTTGT?TAGCCAATCCATTGACAATCTCTAAACACCACATAAACTGAAAACGGTTTTAAGGATTCTAAAAGAAAAACAAGAGACACCATTGCAAAGTTATTAAAGATAAGTTTACCGAATATCAAATTACAAGCACCGAT??TCAAACCAATCAAATATTAGAAAAANGGGGATAAATGCGAAGAAGCTATCATCTTATTCTAGAGGAAACTTACTGCAACTTCCTGCATTAAATCTGCAGCTTCAGCAATAAGGCCCTGTTCTTCNTTTAATCTTTGATTTCACTAGCTGATTTCGCCATTTTCAGCGGTAAATTGGACAAGAGAATCACGGTCGAGCATCTTATGATCATCTGTTGGAACTTGCATCTTCCCCATATAATGTTGTTGCTGGTGTTGCTCCTTTTCATCCT?ACAGGGGAAAGAAAAATCATAACAATTTTAGACAAGCAACAAGGTATAGATAAGAAAATCATATAAATAGAGAAAATGTTAACGACAGCATGAAATGCCACCTTGGCAACTCTTTACAACAAAGTCTGTTACTC?ANTTTTCAGTTCTGCGTGNAAAATTTGCCGTGGGCATTCGGATGCCCTATCTGAAAATTCNAAAAAATATATCCGTTGGACACGATACTTCATTCCAGAAATGATGATTTTTCNATCCTAGTGTTGCTTCATACTCTATTGTATCTAGCAACAAGTCCCGCGCNAATACCACTCCCAATCACAACNAACATCAGCCGCGGGCTTCCCTGCAAATCATCAAGCAAAGCTCGGTGTTCCATAAAAGNAAATGAAAACGCATNATATAGTAGCTTACCA??ATAATCAGCCTTCATTACAGATGGCTCAATCTGCTTATTAAGTACTTTAAGACTTTTATTATTACAAGTACAAGTATTAATTGGCGAACTCAATGTTCTTACATCAAAATCTTGTAACNTTTAGTAAGCAAATCG?ACTAACTAAGCTGTCCAGATAAGTTTTGAGGACAACTGTTCGAGNAATACTTCTGCCATGGCCTCCCTAAGTATGTTTTAAATGCACGAACCACTGGTTTAAGATCANTTTGCAGCTAAAATTCTTGAATTATGGA??TTCTTCTTGAAGCAGGATAAAGAAGGACCAAATATGGCAGAGGCAGCCGTTACAGCAGCACTCTTTCTGATCGAGAAGGTATCAAGCATGCTTGATAAAGAAGTAAAGCTTAAAAAAGAATTGCAGGATGGTATAAAGAAGTCAAGGANTTTTGAAGAGGGAACCTTATGCATCAAAGAGGTGTGGTTGTGGATTTAGGATTAGGGCAATAGTGCCAATTGCCAATTACNAATGAGAAGGATAAGACATTTGTTTATCAAGAGGAAGGGA??ATTAATTCTATGGTCCAAGCTGCAAAAACTTTGCTCTTCCACCTGCTTGTCTAACATCCCTTCATCGAAGAATAAATTTTCTGGGATGTTTGTGATCCGCCGTTGTAGCCAATATTCGACNAAGATCTTTGAATA?TGAAGGGAACAGACTACAAAACACATGATGGCACTTGCATACGTGATTATATCGATGTTACTGACCTGGTTGATGCTCATGTTAAAGCTCTTCAAAATGCAAAGCCCCGTAAAGTAGGNAATCTACNAATGTTGGC??AAAACCAAGGACCAGCAGTACCTGGAGNAATGAAATTTCAATTAAGTGAATCAAATGCTTTCTTAAGATCTACCTTGATAGCACATCGAGGAGACAAATTTGTCTTATGGTATCCATTCACCAATTCTTGGGTCA?TTCCCAGATAGTAGCAAAGTGAATTACGGTGATCATTGTTGAGTATATTGAGGTAAACGCCATTATTGTAGGAAGAGAGAAGGATGCGGGTAAGCTATGTCAATGGCAAGCACCATCGGTGGGGATAATAAATGTTGATGAGAGGGGCATACGATGGTTTTACACTGGAGACATTGGACGATTTGTCGATTTTANTTTTGATGGATGCCTTGAGATTATTGATAGGNAAAAAAGATATTGTCAAACTTCAACATGGAGAGTATACATCTC??CTGCAAATTCTTGAACTGCTGCTGATCAATGGCGAGGCTGTTGGACTCGCCGCTTCCACTGGTTGGCCCTACCACTGATGCTGAAGAGGATAAGACAGTAGGCTTCAGCTTGGTGGTAGTGGCGGTGGTGGCTG?TGTATATTCTACTACTTCCAGAAGTCAAATCGTCTCTCACCCCTATCACTCGAGGACATGTACGACGATTATGACCACTTTTGCGACAAATCTTGCAACGGTGACGCCTTCTACCAGAGCTTCTATGATTGCTC??CAATTCGGCCATTGGTTCGGATGATCCGCTAAAATCAGAATCGGTCCAAACTGATTCTTTTACTGTATTGAGTTCAGAAACTTTAGGTACAGAATTGATGAGGAATCTCCAAGATACAAAGATAGAGAGCGACT?CAGCAGATGTACACTTTAGTTTTACTACATAACCTTCAACAGATTTTCTTTCATCTGGCGGCNAATCTTAAACCATGTTAGTTTATCCTTTATATTACATCATACCTTTCTTCTTCTTCCCACCAACTTTCTTCC???TTGCCTTAAAATCGTCGCTAGTCATACAATCATGATGTGTCTAATATAAGTGCTCGTTTCCCATTCACCGATTCTCGGATTTCTTATTTTTCTTATGATATTGCCCTTGAACGATAATAGATTGTTTTTTTTT??ATGATTNGGGGGGCCAGCAAGAACAGAACTCATGTTGCAGATTCACTAGTAAAGCAGTCGAGTAGAGTCAGTGACGGAGAAAGCCATCATCGTAATAGACAGAAAAACTCAGGAAACCTGAACCAAGTTTTAGGA??TAGGGTGTGACCAGGCATATTTTGCCGATCAAGTCCAGAATTTATCTGACGAGCCAACTGCTCATCACCTAAAGCTCCTTCTGTGCGAAAATTTGCTTCANTTTTCAGTTCTGCCCAGAAAAAGTGGCTTTCTACTAATCTATTGCTTGTGCCAGTTTCGATGTATGGCGAATCTGAAGTATAATTTATGCCTGTTGTGGTTTCATTGTAGCTTGAACCTTCAGGCAACCCACAATCTAAGCTAATGAAACCTGGGNAAAAAACATGGGG? [4917 bp]
'Chi3_5_0' TTCTGTGTTCCTAGGGCAGTGGACGCCAGAGAGTGTGGGAGACTATGCAAGTGGGACCAACCATGCTCTTCCAACATATGTCTATGCAAGGATGTATGGTGGGTTATCTCTTGATTCTTTCCTTAAGTACATGA?????AGTAACGCGAGAAGCAGCATCAGGGATGAAATTTTCAGGGACAAGAAAGACTTCAATGGCGTTTACGAAAGCTAGATGTGATCCTTCAGAAGGTATGAAGTTGATTCTAAATCTTCCTACATTGATCGTAACCA?TGAGTAAGCAGAAGCACGAAGATCTTGACATGGATCTGGACCAAGAGCTTGGACAATATCTGACATTTTCTGCCATAAGCCAGTTTTCCGGCTTCCATTAGGAGGCGGAATCAACCCACAAAAACAATTAGGGT?ACAGGTCAGAGAGAAGGAAAGGAGAAATATTACCGGCGCCGTCTCCGAGAAGCATTTTTATTAATCTACCAGTCTGCTTTTCCCNAAATAAACCACCTCCCATCATCACTCCCNNGCTAGCAACATATTCACCTACA?AAGCTTCAGATTACTTGATAACGCCAAAGAGAAAAAGTCGGATAACATTGCTGGAGGAGGATGAAGATGATGATGAAAACCCAGTCAAAATGGCTGACCAGAAACAATTGGATATGTCAAGATTTTCTTTTGGC?AAGATATATGGCTGCCATTGCCACTGCCGATGCTTGTGATTCNAAATCCGGCACTTCTGGCNAGCGGCGACCTGCGCGCTCTCGATCCAATCTTCAAGATTTATGGCCAGCNTCGTNGCATTTTNCNGGGGCCCATTGACAATTTTACGGTTTCCATGGTTCTAGGACTTCACAGTTCCCTCCAGATGNAAAATGGGGTATGAGAAACTCCTTGTATATTAACTGTTTTCTTCTTATTATTTTAATTGTTAATAGTTTTTTCTGNTTTATTCTG?TAATTGCCTTGGAAACCTATTGGCAATGATCCGTAATCAAGCGCCTAACATTGTAACCCTTGTTGAACAAGAAGCAAGCCATAATGGCCCTTACTTCTCAGGCCGTTTCCTCGAGGCATTGCACTATTATTCAG?ACGGGCAGCAACAGCCGGCTACAGGTTATTCATTGGTACTCTCAGTGGTTATCCACAAGCCATGTGTATCTTACAACAGAATTGGCACAACCACCACTTCACAGCTACAGCTACGGTCACGGGCAANTTTTGCTA???????AGCAAGGGAAAACTCGGATTCGGGTGAGTGTCGAATACGCNNNNGTGTTAGACAAGGGTATGCTTTATTTGGAGAATCATACCCTCATACTTTTGTACGAATATGTGTCGGACATGGGTGTCGAACACGAATAT??????TTCAGTTGCATCAAGGTTAGTTAAGTTGTTTTTACTGACTAGTGATTTACNAATACATGTTCTTATAAAGGTTGATTGCACGATTGCTCCGACTCTTCATTTCTCTTGAAGTACCCGTGTCTGACACATATNCCAA?TGTTGTTGCTTCCGAGAACAATAATAAGCAATCTGACCCTCGAATGGGACTACATTTTGTCGACAATGAGGCACTTGTGGGCATTGATTCTTCTCGACAAGTGTTGGCTAGTAGATTGGCAGATGCAGAGCNTCA?TACTCGTGAATTGCATGATCGCGCAATGATTTTTGGATCTTGAACTGACAACTTCACATAATTTACCTAAAAACGCTTACCCGCAAGGCCTTCTTTTTGAATCTATTCATCACAGAAAACTGCTTGAGCCTTGT?TAGCCAATCCATTGACAATCTCTAAACACCACATAAACTGAAAACGGTTTTAAGGATTCTAAAAGAAAAACAAGAGACACCATTGCAAAGTTATTAAAGATAAGTTTACCGAATATCAAATTACAAGCACCGAT??TCAAACCAATCAAATATTAGAAAAANGGGGATAAATGCGAAGAAGCTATCATCTTATTCTAGAGGAAACTTACTGCAACTTCCTGCATTAAATCTGCAGCTTCAGCAATAAGGCCCTGTTCTTCNTTTAATCTTTGATTTCACTAGCTGATTTCGCCATTTTCAGCGGTAAATTGGACAAGAGAATCACGGTCGAGCATCTTATGATCATCTGTTGGAACTTGCATCTTCCCCATATAATGTTGTTGCTGGTGTTGCTCCTTTTCATCCT?ACAGGGGAAAGAAAAATCATAACAATTTTAGACAAGCAACAAGGTATAGATAAGAAAATCATATAAATAGAGAAAATGTTAACGACAGCATGAAATGCCACCTTGGCAACTCTTTACAACAAAGTCTGTTACTC?ANTTTTCAGTTCTGCGTGNAAAATTTGCCGTGGGCATTCGGATGCCCTATCTGAAAATTCNAAAAAATATATCCGTTGGACACGATACTTCATTCCAGAAATGATGATTTTTCNATCCTAGTGTTGCTTCATACTCTATTGTATCTAGCAACAAGTCCCGCGCNAATACCACTCCCAATCACAACNAACATCAGCCGCGGGCTTCCCTGCAAATCATCAAGCAAAGCTCGGTGTTCCATAAAAGNAAATGAAAACGCATNATATAGTAGCTTACCA??ATAATCAGCCTTCATTACAGATGGCTCAATCTGCTTATTAAGTACTTTAAGACTTTTATTATTACAAGTACAAGTATTAATTGGCGAACTCAATGTTCTTACATCAAAATCTTGTAACNTTTAGTAAGCAAATCG?ACTAACTAAGCTGTCCAGATAAGTTTTGAGGACAACTGTTCGAGNAATACTTCTGCCATGGCCTCCCTAAGTATGTTTTAAATGCACGAACCACTGGTTTAAGATCANTTTGCAGCTAAAATTCTTGAATTATGGA??TTCTTCTTGAAGCAGGATAAAGAAGGACCAAATATGGCAGAGGCAGCCGTTACAGCAGCACTCTTTCTGATCGAGAAGGTATCAAGCATGCTTGATAAAGAAGTAAAGCTTAAAAAAGAATTGCAGGATGGTATAAAGAAGTCAAGGANTTTTGAAGAGGGAACCTTATGCATCAAAGAGGTGTGGTTGTGGATTTAGGATTAGGGCAATAGTGCCAATTGCCAATTACNAATGAGAAGGATAAGACATTTGTTTATCAAGAGGAAGGGA??ATTAATTCTATGGTCCAAGCTGCAAAAACTTTGCTCTTCCACCTGCTTGTCTAACATCCCATCATCGAAGAATAAATTTTCTGGGATGTTTGAGATCCGCCGTTGTAGCCAATATTCGACNAAGATCTTTGAATA?TGAAGGGAACAGACTACAAAACACATGATGGCACTTGCATACGTGATTATATCGATGTTACTGACCTGGTTGATGCTCATGTTAAAGCTCTTCAAAATGCAAAGCCCCGTAAAGTAGGNAATCTACNAATGTTGGC??AAAACCAAGGACCAGCAGTACCTGGAGNAATGAAATTTCAATTAAGTGAATCAAATGCTTTCTTAAGATCTACCTTGATAGCACATCGAGGAGACAAATTTGTCTTATGGTATCCATTCACCAATTCTTGGGTCA?TTCCCAGATAGTAGCAAAGTGAATTACGGTGATCATTGTTGAGTATATTGAGGTAAACGCCATTATTGTAGGAAGAGAGAAGGATGCGGGTAAGCTATGTCAATGGCAAGCACCATCGGTGGGGATAATAAATGTTGATGAGAGGGGCATACGATGGTTTTACACTGGAGACATTGGACGATTTGTCGATTTTANTTTTGATGGATGCCTTGAGATTATTGATAGGNAAAAAAGATATTGTCAAACTTCAACATGGAGAGTATACATCTC??CTGCAAATTCTTGAACTGCTGCTGATCAATGGCGAGGCTGTTGGACTCGCCGCTTCCACTGGTTGGCCCTACCACTGATGCTGAAGAGGATAAGACAGTAGGCTTCAGCTTGGTGGTAGTGGCGGTGGTGGCTG?TGTATATTCTACTACTTCCAGAAGTCAAATCGTCTCTCACCCCTATCACTCGAGGACATGTACGACGATTATGACCACTTTTGCGACAAATCTTGCAACGGTGACGCCTTCTACCAGAGCTTCTATGATTGCTC??CAATTCGGCCATTGGTTCGGATGATCCGCTAAAATCAGAATCGGTCCAAACTGATTCTTTTACTGTATTGAGTTCAGAAACTTTAGGTACAGAATTGATGAGGAATCTCCAAGATACAAAGATAGAGAGCGACT?CAGCAGATGTACACTTTAGTTTTACTACATAACCTTCAACAGATTTTCTTTCATCTGGCGGCNAATCTTAAACCATGTTAGTTTATCCTTTATATTACATCATACCTTTCTTCTTCTTCCCACCAACTTTCTTCC???TTGCCTTAAAATCGTCGCTAGTCATACAATCATGATGTGTCTAATATAAGTGCTCGTTTCCCACTCACCGATTCTCGGATTTCTTATTTTTCTTATGATATTGCCCTTGAACGATAATAGATTGTTTTTTTTT??ATGATTNGGGGGGCCAGCAAGAACAGAACTCATGTTGCAGATTCACTAGTAAAGCAGTCGAGTAGAGTCAGTGACGGAGAAAGCCATCATCGTAATAGACAGAAAAACTCAGGAAACCTGAACCAAGTTTTAGGA??TAGGGTGTGACCAGGCATATTTTGCCGATCAAGTCCAGAATTTATCTGACGAGCCAACTGCTCATCACCTAAAGCTCCTTCTGTGCGAGAATTTGCTTCANTTTTCAGTTCTGCCCAGAAAAAGTGGCTTTCTACTAATCTATTGCTTGTGCCAGTTTCGATGTATGGCGAATCTGAAGTATAATTTATGCCTGTTGTGGTTTCATTGTAGCTTGAACCTTCAGGCAACCCACAATCTAAGCTAATGAAACCTGGGNAAAAAACATGGGG? [4917 bp]
'Chi3_5_1' TTCTGTGTTCCTAGGGCAGTGGACGCCAGAGAGTGTGGGAGACTATGCAAGTGGGACCAACCATGCTCTTCCAACATATGTCTATGCAAGGATGTATGGTGGGTTATCTCTTGATTCTTTCCTTAAGTACATGA?????AGTAACGCGAGAAGCAGCATCAGGGATGAAATTTTCAGGGACAAGAAAGACTTCAATGGCGTTTACGAAAGCTAGATGTGATCCTTCAGAAGGTATGAAGTTGATTCTAAATCTTCCTACATTGATCGTAACCA?TGAGTAAGCAGAAGCACGAAGATCTTGACATGGATCTGGACCAAGAGCTTGGACAATATCTGACATTTTCTGCCATAAGCCAGTTTTCCGGCTTCCATTAGGAGGCGGAATCAACCCACAAAAACAATTAGGGT?ACAGGTCAGAGAGAAGGAAAGGAGAAATATTACCGGCGCCGTCTCCGAGAAGCATTTTTATTAATCTACCAGTCTGCTTTTCCCNAAATAAACCACCTCCCATCATCACTCCCNNGCTAGCAACATATTCACCTACA?AAGCTTCAGATTACTTGATAACGCCAAAGAGAAAAAGTCGGATAACATTGCTGGAGGAGGATGAAGATGATGATGAAAACCCAGTCAAAATGGCTGACCAGAAACAATTGGATATGTCAAGATTTTCTTTTGGC?AAGATATATGGCTGCCATTGCCACTGCCGATGCTTGTGATTCNAAATCCGGCACTTCTGGCNAGCGGCGACCTGCGCGCTCTCGATCCAATCTTCAAGATTTATGGCCAGCNTCGTNGCATTTTNCNGGGGCCCATTGACAATTTTACGGTTTCCATGGTTCTAGGACTTCACAGTTCCCTCCAGATGNAAAATGGGGTATGAGAAACTCCTTGTATATTAACTGTTTTCTTCTTATTATTTTAATTGTTAATAGTTTTTTCTGNTTTATTCTG?TAATTGCCTTGGAAACCTATTGGCAATGATCCGTAATCAAGCGCCTAACATTGTAACCCTTGTTGAACAAGAAGCAAGCCATAATGGCCCTTACTTCTCAGGCCGTTTCCTCGAGGCATTGCACTATTATTCAG?ACGGGCAGCAACAGCCGGCTACAGGTTATTCATTGGTACTCTCAGTGGTTATCCACAAGCCATGTGTATCTTACAACAGAATTGGCACAACCACCACTTCACAGCTACAGCTACGGTCACGGGCAANTTTTGCTA???????AGCAAGGGAAAACTCGGATTCGGGTGAGTGTCGAATACGCNNNNGTGTTAGACAAGGGTATGCTTTATTTGGAGAATCATACCCTCATACTTTTGTACGAATATGTGTCGGACATGGGTGTCGAACACGAATAT??????TTCAGTTGCATCAAGGTTAGTTAAGTTGTTTTTACTGACTAGTGATTTACNAATACATGTTCTTATAAAGGTTGATTGCACGATTGCTCCGACTCTTCATTTCTCTTGAAGTACCCGTGTCTGACACATATNCCAA?TGTTGTTGCTTCCGAGAACAATAATAAGCAATCTGACCCTCGAATGGGACTACATTTTGTCGACACTGAGGCACTTGTGGGCATTGATTCTTCTCGACAAGTGTTGGCTAGTAGATTGGCAGATGCAGAGCNTCA?TACTCGTGAATTGCATGATCGCGCAATGATTTTTGGATCTTGAACTGACAACTTCACATAATTTACCTAAAAACGCTTACCCGCAAGGCCTTCTTTTTGAATCTATTCATCACAGAAAACTGCTTGAGCCTTGT?TAGCCAATCCATTGACAATCTCTAAACACCACATAAACTGAAAACGGTTTTAAGGATTCTAAAAGAAAAACAAGAGACACCATTGCAAAGTTATTAAAGATAAGTTTACCGAATATCAAATTACAAGCACCGAT??TCAAACCAATCAAATATTAGAAAAANGGGGATAAATGCGAAGAAGCTATCATCTTATTCTAGAGGAAACTTACTGCAACTTCCTGCATTAAATCTGCAGCTTCAGCAATAAGGCCCTGTTCTTCNTTTAATCTTTGATTTCACTAGCTGATTTCGCCATTTTCAGCGGTAAATTGGACAAGAGAATCACGGTCGAGCATCTTATGATCATCTGTTGGAACTTGCATCTTCCCCATATAATGTTGTTGCTGGTGTTGCTCCTTTTCATCCT?ACAGGGGAAAGAAAAATCATAACAATTTTAGACAAGCAACAAGGTATAGATAAGAAAATCATATAAATAGAGAAAATGTTAACGACAGCATGAAATGCCACCTTGGCAACTCTTTACAACAAAGTCTGTTACTC?ANTTTTCAGTTCTGCGTGNAAAATTTGCCGTGGGCATTCGGATGCCCTATCTGAAAATTCNAAAAAATATATCCGTTGGACACGATACTTCATTCCAGAAATGATGATTTTTCNATCCTAGTGTTGCTTCATACTCTATTGTATCTAGCAACAAGTCCCGCGCNAATACCACTCCCAATCACAACNAACATCAGCCGCGGGCTTCCCTGCAAATCATCAAGCAAAGCTCGGTGTTCCATAAAAGNAAATGAAAACGCATNATATAGTAGCTTACCA??ATAATCAGCCTTCATTACAGATGGCTCAATCTGCTTATTAAGTACTTTAAGACTTTTATTATTACAAGTACAAGTATTAATTGGCGAACTCAATGTTCTTACATCAAAATCTTGTAACNTTTAGTAAGCAAATCG?ACTAACTAAGCTGTCCAGATAAGTTTTGAGGACAACTGTTCGAGNAATACTTCTGCCATGGCCTCCCTAAGTATGTTTTAAATGCACGAACCACTGGTTTAAGATCANTTTGCAGCTAAAATTCTTGAATTATGGA??TTCTTCTTGAAGCAGGATAAAGAAGGACCAAATATGGCAGAGGCAGCCGTTACAGCAGCACTCTTTCTGATCGAGAAGGTATCAAGCATGCTTGATAAAGAAGTAAAGCTTAAAAAAGAATTGCAGGATGGTATAAAGAAGTCAAGGANTTTTGAAGAGGGAACCTTATGCATCAAAGAGGTGTGGTTGTGGATTTAGGATTAGGGCAATAGTGCCAATTGCCAATTACNAATGAGAAGGATAAGACATTTGTTTATCAAGAGGAAGGGA??ATTAATTCTATGGTCCAAGCTGCAAAAACTTTGCTCTTCCACCTGCTTGTCTAACATCCCATCATCGAAGAATAAATTTTCTGGGATGTTTGAGATCCGCCGTTGTAGCCAATATTCGACNAAGATCTTTGAATA?TGAAGGGAACAGACTACAAAACACATGATGGCACTTGCATACGTGATTATATCGATGTTACTGACCTGGTTGATGCTCATGTTAAAGCTCTTCAAAATGCAAAGCCCCGTAAAGTAGGNAATCTACNAATGTTGGC??AAAACCAAGGACCAGCAGTACCTGGAGNAATGAAATTTCAATTAAGTGAATCAAATGCTTTCTTAAGATCTACCTTGATAGCACATCGAGGAGACAAATTTGTCTTATGGTATCCATTCACCAATTCTTGGGTCA?TTCCCAGATAGTAGCAAAGTGAATTACGGTGATCATTGTTGAGTATATTGAGGTAAACGCCATTATTGTAGGAAGAGAGAAGGATGCGGGTAAGCTATGTCAATGGCAAGCACCATCGGTGGGGATAATAAATGTTGATGAGAGGGGCATACGATGGTTTTACACTGGAGACATTGGACGATTTGTCGATTTTANTTTTGATGGATGCCTTGAGATTATTGATAGGNAAAAAAGATATTGTCAAACTTCAACATGGAGAGTATACATCTC??CTGCAAATTCTTGAACTGCTGCTGATCAATGGCGAGGCTGTTGGACTCGCCGCTTCCACTGGTTGGCCCTACCACTGATGCTGAAGAGGATAAGACAGTAGGCTTCAGCTTGGTGGTAGTGGCGGTGGTGGCTG?TGTATATTCTACTACTTCCAGAAGTCAAATCGTCTCTCACCCCTATCACTCGAGGACATGTACGACGATTATGACCACTTTTGCGACAAATCTTGCAACGGTGACGCCTTCTACCAGAGCTTCTATGATTGCTC??CAATTCGGCCATTGGTTCGGATGATCCGCTAAAATCAGAATCGGTCCAAACTGATTCTTTTACTGTATTGAGTTCAGAAACTTTAGGTACAGAATTGATGAGGAATCTCCAAGATACAAAGATAGAGAGCGACT?CAGCAGATGTACACTTTAGTTTTACTACATAACCTTCAACAGATTTTCTTTCATCTGGCGGCNAATCTTAAACCATGTTAGTTTATCCTTTATATTACATCATACCTTTCTTCTTCTTCCCACCAACTTTCTTCC???TTGCCTTAAAATCGTCGCTAGTCATACAATCATGATGTGTCTAATATAAGTGCTCGTTTCCCACTCACCGATTCTCGGATTTCTTATTTTTCTTATGATATTGCCCTTGAACGATAATAGATTGTTTTTTTTT??ATGATTNGGGGGGCCAGCAAGAACAGAACTCATGTTGCAGATTCACTAGTAAAGCAGTCGAGTAGAGTCAGTGACGGAGAAAGCCATCATCGTAATAGACAGAAAAACTCAGGAAACCTGAACCAAGTTTTAGGA??TAGGGTGTGACCAGGCATATTTTGCCGATCAAGTCCAGAATTTATCTGACGAGCCAACTGCTCATCACCTAAAGCTCCTTCTGTGCGAAAATTTGCTTCANTTTTCAGTTCTGCCCAGAAAAAGTGGCTTTCTACTAATCTATTGCTTGTGCCAGTTTCGATGTATGGCGAATCTGAAGTATAATTTATGCCTGTTGTGGTTTCATTGTAGCTTGAACCTTCAGGCAACCCACAATCTAAGCTAATGAAACCTGGGNAAAAAACATGGGG? [4917 bp]
'F_californicum_0' TTCTGTGTTCCTAGGGCAGTGGACGCCAGAGAGTGTGGGAGACTATGCAAGTGGGACCAACCATGTTCTTCCAACATATGGCTATGCAAGGATGTATGGTGGGTTATCTCTTGATTCTTTCCTTAAGTACATGACTGNNAGTAACGCGAGAAGCAGCATCAGGGATGAATTTTTCAGGGACAAGAGAGACTTCAATGGCGTTTACGAAAGCTAGATGTGATTCTTCAGAAGGTATGAAGTTGATTCTAAATCTTCCTACATTGATTGTAACCAATGAGTAAGCAAAAGCACGAAGATCTTGACATGGATCTGGACCAAGAGCTTGGACAATATCTGACATTTTCTGCCATAAGCCAGTTTTCCGACTTCCATTAGGAGGCGGAATCAACCCACAAAAACAATTAGGGTNACAGGTCAGAGAGAAGGAGAGGAGAAATATTACCGGCGTCGTCTCCGAGAAGCATTTTTATTAATCTACCAGTCTGCTTTTCCCNAAATAAACCACCTCCCATCATCACTCCCNNGCTAGCAACATATTCACCTACANAAGCTTCAGATTACTCGATAACCCCACGGAGAAAAAGTCAGATAACATTGCTGGAGGAGGATGAAGATGATGATGAAAACCCTGTCAAAATGGCTGACCAGAAACAATTGGATATGTCAAGATTTTCTTTTGGCAAAGATATACGGCTGCCATTGCCACTGCCGATGCTTGTGATTCNAAATCCGGCACTTCTGGCGAGTGGCGACCTGCGCGCTCTCGATCCAATCTTCAAGATTTATGGCCAGCGTCGTGGCATTTTNCNGGGGCCCATTGACAATTTTACGGTTTCCATGGTTCTAGGACTTCACAGTTCCCTCCAGATGNAAAATGGGGTATGAGAAACTCCTTGTATATTATCTGTTTTCTTCTTGTTATTTTAATTGTTAATAGTTTTTTCCGNTTTATTCTGNTAATTGCCTTGGAAACCTATTGGCAATGATCCGTAATCAAGCGCCTAACATTGTAACCATTGTTGAACAAGAAGCAAGCCATAATGGCCCTTACTTCTTAGGCCGTTTCCTCGAGGCATTGCACTATTATTCAGNACGGGCAGCAACAGCCGGCTACAGGTTATTCATTGGTACTCTCAGTGGTTATCCACAAGCCATGTGTATCTTATAACAGAATTGGCACAACCACCACTTCACAGCTACAGTTATGGTCACGGGCAANTTTTGCTANNNNNNNAGCAAGGGAAAACTCGGATTCGGGTGAGTGTCGAATACGCGTATGTGTTCGACAAGGATATGCTTTATTTGGAGAATCATACCCTCATACCTTTGTACGAATATGTGTCGGATATGGGTGTCGAACACGAATACNNNNNNTTCAGTTGCATCAAGGTTAGTTAAGTTGTTTTTACTGACTAGTGATTTACNAATACATGTTCTTATAAAGGTTGATTGCACGATTGCTCCGACTATTCATTTCTCTTGAAGTATCCGTGTCTGACACATATNCCGAATGTTGTTGCTTCCGAGAACAATAATAAGCAATCTGACCCTCGAATGGGACTACATTTTGTCGACAATGAGGCACTTGTGGGCATTGATTCGTCTCGACAAGAGTTGGCTAGTAGATTGGCAGATGCAGAGCNTCANTACTCGTGAATTGCATGATGGCGCAATGATTTTTGGATCTTGAACTGACAACTTCACATAATTTACCTAAAAACGCTTACCCGCAAGGCCTTCTTTTTGAATCTATTCATCACAGAAAACTGCCTGAGCCTTGTNTAGCCCATCCNTTGACAATCTCTAAACACCACATAAACTGAAAAAGGTTTTAAGGATTCTAAAAGAAAAACAAGAGACAGCATTGCAAAGTTATTAAAGATAAGTTTACCGAATACCATATTACAAGCATGCACCA????????????????????????????????????????????????????????????????????????????????????????????????????????????????????????????????????????ATTTCACTAGCTGATTTCGCCATTTTCAGCGGTAAATTGGACAAGAGAATCACGGTCGAGCATCTTATGATCATCTGTTGGAACTTGCATCTTCCCCATATAATGTTGTTGCTGGTGTTGCTCCTTTTCATCCTN?????????????????????????????????????????????????????????????????????????????????????????????????????????????????????????????????????????????????????????????????????????????????????????????????????????????????????????????????????????????????????????????????????????????????TTGTATCTAGCAACAAGTCCCGCGCNAATACCACTCCCAATCACAACNAACATCAGCCTCTGGCTTCCCTGCAAATCATCAAGCAAAGCTCGGTGTTCCATAAATGNAAATGAAAACGCATNATATAGTAGCTTACCANNATAATCAGCCTTCATTACAGATGGCTCAATCTGCTTATTAAGTACTTTAAGGCTTTTATTATTACAAGTACAAGTCTTAATTGGCCAACTCAATGTTCTTACATCAAAATCTTTTATTNTTTAGTAAGCAAATCGNACTAACTAAGCTGTCCAGATAAGTTTTGAGGACAACTGTTCGAGNAATACTTCTGCCATGGCCTCCCTAAGTATGTTTTAAATGAACGAACCACTGGTTTAAGATCANTTTGCAGCTAAAATTCTTGAATTATGGANN??????????????????????????????????????????????????????????????????????????????????????????????????????????????????????????????????????AAAGAAGTCAAGGANTTTTGAAGAGGGAACCTTATGCATCAAAGAGGTGTGGTTGTGGATTTAGGATTAGGGCAATAGTACCAATTGCCAATTACNAATGAGAAGGATAAGACATTTGTTTATCAAGAGGAAGGGATNATTAATTCTATGGTCCAAGCTGCAAAAACTTTGCTGTTCCACCTGCTTGTCTAACATCCCTTCATCGAAGAATAAATTTTCTGGGATGTTTGTGATCCGCCGTTGTAGCCAATATTCGACNAAGATCTTTGAATANTGAAGGGAACAGACTACAAAACACATGATGGCACTTGCATACGTGATTATATCGATGTTACTGACCTGGTTGATGCTCATGTTAAAGCTCTTCAAAATGCAAAGCCCCGTAAAGTAGGNAATCTACNAATGTTGGCNN??????????????????????????????????????????????????????????????????????????????????????????????????????????????????????????????????????????????????????????????????????????????????????????????????????????????????????????????????????????????????????????????????????????????TTGATGAGAGGGGCATACGATGGTTTTACACTGGAGACATTGGACGATTTGTCGATTTTANTTTTGATGGATGCCTTGAGATTATTGATAGGNAAAAAAGATATTGTAAAACTTCAACATGGAGAGTATACATCTCTTCTGCAAATTCTTGAACTGCTGCTGATCAATGGCGAGGCTGTTGGACTCGCCGCTTCCACTGGTTGGCCCTACCACTGATGCTGAAGAGGATAAGACAGTAGGCTTCAGCTTGGTGGTAGTGGCGGTGGTGGCTGNTGTATATTCTACTACTTCCAGAAGTCAAATCCTCTCTCACCCCTATCACTCGAGGACATGTACGACGATTATGACCACTTTTGCGACAAATCTTGCAACGGTGACGCTTTCTACCAGAGCTTCTATGATTGCTCNNCAATTCGGCCATTGGTTCGGATGATCCGCTAAAATCAGAATCGGTCCAAACTGATTCTTTTACTGTATTGAGTTCAGAAACTTTAGGTACAGAATTGATGAGGAATCTCCAAGATACAAAGATAGAGAGCGACTCCAGCAGATGTACACTTTAGNTTTACTACATAACCTTCAACAGATTTTCTTTCATCTGGCGGCNAATCTTAAACCATGTTAGTTTATCCTTTATATTACATCATACCTTTCTTCTTCTTCCCACCACCTTTCTTCTTTNTTGCCTTAAAACCATCGCTAGTCGTACAATCATGATGTGTCTAATATAAGTGCTCGTTTCCCACTCACCGATTCTTGGATTTCTCATTTTTCTTATGATATTGCCCTTGAACGATAACAGATTTTTCTTTTTGATATGATTNGGGGGGCCAGCAAGAACAGAACTCATGTTGCAGATTCACTTGTAAAGCAGTCGAGTAGAGTCAGTGACGGAGAAAGCCATCATCGTAATAGACAGAAAAGCTCAGGGAACCTGGACCATGTTTTAGGACT???????????????????????????????????????????????????????????????????????????????????????????????????????????????????????????????????????TAATCTATTGCTTGTGCCAGTTTCGATGTACGGCGAATCTGAAGTATAATTTATGCTTGTTGTGGTTTCATTGTAGCTTGAACCTTCAGGCAACCCACAATCTAAGCTAATGAAACCTGGGNAAAAAACATGGGGA [4917 bp]
'F_californicum_1' TTCTGTGTTCCTAGGGCAGTGGACGCCAGAGAGTGTGGGAGACTATGCAAGTGGAACCAACCATGTTCTTCCAACATATGGCTATGCAAGGATGTATGGTGGGTTATCTCTTGATTCTTTCCTTAAGTACATGACTGNNAGTAACGCGAGAAGCAGCATCAGGGATGAATTTTTCAGGGACAAGAAAGACTTCAATGGCGTTTACGAAAGCTAGATGTGATTCTTCAGAAGGTATGAAGTTGATTATAAATCTTCCTACATTGATCGTAACCAATGAGTAAGCAAAAGCACGAAGATCTTGACATGGATCTGGACCAAGAGCTTGGACAATATCTGACATTTTCTGCCATAAGCCAGTTTTCCGACTTCCATTAGGAGGCGGAATCAACCCACAAAAACAATTAGGGTNACAGGTCAGAGAGAAGGAGAGGAGAAATATTACCGGCGTCGTCTCCGAGAAGCATTTTTATTAATCTACCAGTCTGCTTTTCCCNAAATAAACCACCTCCCATCATCACTCCCNNGCTAGCAACATATTCACCTACANAAGCTTCAGATTACTCGATAACGCCAAGGAGAAAAAGTCGGATAACATTGCTGGAGGAGGATGAAGATGATGATGAAAACCCTATCAAAATGGCTGACCAGAAACAATTGGATATGTCAAGATTTTCTTTTGGCAAAGATATATGGCTGCCATTGCCACTGCCGACGCTTGTGATTCNAAATCCAGCACTTCTGGCGAGTGGCGACCTGCGCGCTCTCGATCCAATCTTCAAGATCTATGGCCAGCGTCGTGGCATTTTNCNAGGGCCCATTGACAATTTTACGGTTTCCATGGTTCTAGGACTTCACAGTTCCCTCCAGATGNAAAATGGGGTATGAGAAACTCCTTGTATATTATCTGTTTTCTTCTTGTTATTTTAATTGTTAATAGTTTTTTCCGNTTTATTCTGNTAATTGCCTTGGAAACCTATTGGCAATGATCCGTAATCAAGCGCCTAACATTGTAACCCTTGTTGAACAAGAAGCAAGCCATAATGGCCCTTACTTCTTAGGCCGTTTCCTCGAGGCATTGCACTATTATTCAGNACGGGCAGCAACAGCCGGCTACAGGTTATTCATTGGTACTCTCAGTGGTTATCCACAAGCCATGTGTATCTTATAACAGAATTGGCACAACCACCACTTCACAGCTACAGTTATGGTCACGGGCAANTTTTGCTANNNNNNNAGCAAGGGAAAACTCGGATTCGGGTGAGTGTCGAATACGCGTATGTGTTCGACAAGGATATGCTTTATTTGGAGAATCATACCCTCATACCTTTGTACGAATATGTGTCGGATATGGGTGTCGAACACGAATACNNNNNNTTCAGTTGCATCAAGGTTAGTTAAGTTGTTTTTACTGACTAGTGATTTACNAATACATGTTCTTATAAAGGTTGATTGCACGATTGCTCCGACTATTCATTTCTCTTGAAGTATCCGTGTCTGACACATATNCCGAATGTTGTTGCTTCCGAGAACAATAATAAGCAATCTGACCCTCGAATGGGACTACATTTTGTCGAAAATGAGGCACTTGTGGGCATTGATCTTTCTAGACAAGTGTTGGCTAGTAGATTGGCAGATGCAGAGCNTCANTACTCGTGAATTGCATGATGGCGCAATGATTTTTGGATCTTGAACTGACAACTTCACATAATTTACCTAAAAACGCTTACCCGCAAGGCCTTCTTTTTGAATCTATTCATCACAGAAAACTGCCTGAGCCTTGTNTAGCCCATCCNTTGACAATCTCTAAACACCACATAAACTGAAAACGGTTTTAAGGATTCTAAAAGAAAAACAAGAGACAGCATTGCAAAGTTATTAAAGATAAGTTTACCGAATACCATATTACAAGCATTCACCA????????????????????????????????????????????????????????????????????????????????????????????????????????????????????????????????????????ATTTCACTAGCTGATTTCGCCATTTTCAGCGGTAAATTGGACAAGAGAATCACGGTCGAGCATCTTATGATCATCTGTTGGAACTTGCATCTTCCCCATATAATGTTGTTGCTGGTGTTGCTCCTTTTCATCCTN?????????????????????????????????????????????????????????????????????????????????????????????????????????????????????????????????????????????????????????????????????????????????????????????????????????????????????????????????????????????????????????????????????????????????TTGTATCTAGCAACAAGTCCCGCGCNAATACAACTCCTAATCACAACNAACATCAGCCTCTGGCTTCCCTGCAAATCATCAAGCAAAGCTCGGTGTTCCATAAAAGNAAATGAAAACGCATNATACAGTAGCTTACCANNATAATCAGCCTTTATTACAGATGGCTCAATCTGCTTATTAAGTACTTTAAGGCTTTTATTATTACAAGTACAAGTCTTAATTGGCCAACTCAATGTTCTTACATCAAAATCTTTTATTNTTTAGTAAGCAAATCGNACTAACTAAGCTGTCCAGATAAGTTTTGAGGACAACTGTTCGAGNAATACTTCTGCCATGGCCTCCCTAAGTATGTTTTAAATGAACGAACCACTGGTTTAAGATCANTTTGCAGCTAAAATTCTTGAATTATGGANN??????????????????????????????????????????????????????????????????????????????????????????????????????????????????????????????????????AAAGAAGTCAAGGANTTTTGAAGAGGGAACCTTATGCATCAAAGAGGTGTGGTTGTGGATTTAGGATTAGGGCAATAGTACCAATTGCCAATTACNAATGAGAAGGATAAGACATTTGTTTATCAAGAGGAAGGGATNATTAATTCTATGGTCCAAGCTGCAAAAACTTTGCTGTTCCACCTGCTTGTCTAACATCCCTTCATCGAAGAATAAATTTTCTGGGATGTTTGTGATCCGCCGTTGTAGCCAATATTCGACNAAGATCTTTGAATANTGAAGGGAACAGACTACAAAACACATGATGGCACTTGCATACGTGATTATATCGATGTTACTGACCTGGTTGATGCTCATGTTAAAGCTCTTCAAAATGCAAAGCCCCGTAAAGTAGGNAATCTACNAATGTTGGCNN??????????????????????????????????????????????????????????????????????????????????????????????????????????????????????????????????????????????????????????????????????????????????????????????????????????????????????????????????????????????????????????????????????????????TTGATGAGAGGGGCATACGATGGTTTTACACTGGAGACATTGGACGATTTGTCGATTTTANTTTTGATGGATGCCATGAGATTATTGATAGGNAAAAAAGATATTGTCAAACTTCAACATGGAGAGTATACATCTCTTCTGCAAATTCTTGAACTGCTGCTGATCAATGGCGAGGCTGTTGGACTCGCCGCTTCCACTGGTTGGCCCTACCACTGATGCTGAAGAGGATAAGACAGTAGGCTTCAGCTTGGTGGTAGTGGCGGTGGTGGCTGNTGTGTATTCTACTACTTCCAGAAGTCAAATCGTCTCTCACCCCTATCACTCGAGGACATGTACGACGATTATGACCACTTTTGCGACAAATCTTGCAACGGTGACGCCTTCTACCAGAGCTTCTATGATTGCTCNNCAATTCGGCCATTGGTTCGGATGATCCGCTAAAATCAGAATCGGTCCAAACTGATTCTTTTACTGTATTGAGTTCAGAAACTTTAGGTACAGAATTGATGAGGAATCTCCAAGATACAAAGATAGAGAGCGACTCCAGCAGATGTACACTTTAGNTTTACTACATAACCTTCAACAGATTTTCTTTCATCTGGCGGCNAATCTTAAACCATGTTAGTTTATCCTTTATATTACATCATACCTTTCTTCTTCTTCCCACCACCTTTCTTCTTTNTTGCCTTAAAACCATCGCTAGTCGTACAATCATGATGTGTCTAATATAAGTGCTCGTTTCCCACTCACCGATTCTTGGATTTCTCATTTTTCTTATGATATTGCCCTTGAACGATAACAGATTTTTCTTTTTGATATGATTNGGGGGGCCAGCAAGAACAGAACTCATGTTGCAGATTCACTTGTAAAGCAGTCGAGTAGAGTCAGTGACGGAGAAAGCCATCATCGTAATAGACAGAAAAGCTCAGGGAACCTGGACCATGTTTTAGGACT???????????????????????????????????????????????????????????????????????????????????????????????????????????????????????????????????????TAATCTATTGCTTGTGCCAGTTTCGATGTACGGCGAATCTGAAGTATAATTTATGCTTGTTGTGGTTTCATTGTAGCTTGAACCTTCAGGCAACCCACAATCTAAGCTAATGAAACCTGGGNAAAAAACATGGGGA [4917 bp]
'F_mexicanum_0' TTCTGTGTTCCTAGGACAGTGGACGCCAGAGAGTGTGGGAGACTATGCAAGTGGGACCAACCATGTTCTTCCAACATATGGCTATGCAAGGATGTATGGTGGGTTATCTCTTGATTCTTTCCTTAAGTACATGACTNNNAGTAACGCGAGGAGCAGCATCAGGGATGAAATTTTCAGGGACAAGAAAGACTTCAATGGCGTTTACGAAAGCTAGATGTGATTCTTCAGAAGGTATGAAGTTGATTCTAAATCTTCCTACATTGATCGTAACCAN???????????????????????????????????????????????????????????????????????????????????????????????????????????????????????????????????????ACAGGTCAGAGAGAAGGAGAGGAGAAATATTACCGGCGTCGTCTCCGAGAAGCATTTTTATTAATCTACCAGTCTGCTTTTCCCNAAATAAACCACCTCCCATCATCACTCCCNNGCTAGCAACATATTCACCTACANAAGCTTCAGATTACTCGATAACGCCACGGAGAAAAAGTCGGATAACATTGCTGGAGGAGGATGAAGATGATGATGAAAACCCTATCAAAATGGCTGACCAGAAACAATTGGATATGTCAAGATTTTCTTTTGGCNAAGATATATGGCTGCCATTGCCACTGCCGATGCTTGTGATTCNAAATCCGGCACTTCTGGCGAGCGGCGACCTGCGCGCTCTCGATCCAATCTTCAAGATCTATGGCCAGCGTCGTNGCATTTTNCNAGGGCCCATTGACAATTTTACGGTTTCCATGGTTCTAGGACTTCACAGTTCCCTCCAGATGNAAAATGGGGTATGAGAAACTCCTTGTATATTATCTGTTTTCTTCTTGTTATTTTAATTGTTAATAGTTTTTTCCGNTTTATTCTGNTAATTGCCTTGGAAACCTATTGGCAATGATCCGTAATCAAGCGCCTAACATTGTAACCCTTGTTGAACAAGAAGCAAGCCATAATGGCCCTTACTTCTTAGGCCGTTTCCTCGAGGCATTGCACTATTATTCAGCACGGGCAGCAACAGCCGGCTACAGGTTATTCATTGGTACTCTCAGTGGTTATCCACAAGCCATGTGTATCTTATAACAGAATTGGCACAACCACCACTTCACAGCTACAGTTATGGTCACGGGCAANTTTTGCTACNNNNNNAGCAAGGGAAAACTCGGATTCGGGTGAGTGTCGAATACACGTATGTGTTCGACAAGGGTATGCTCTATTTGGAGAATCATACCCTCATATTTTTGTACGAATATGTGTCGGACTTGGGTGTCGAACACGAATACNNNNNNTTCAGTTGCATCAAGGTTAGTTAAGTTGTTTTCACTGACTAGTGATTTACNAATACATGTTCTTATAAAGGTTGATTGCACGATTGCTCCGACTCTTCATTTCTCTTGAAGTACCCGTGTCTGACACATCTNTCGANTGTTGTTGCTTCCGAGAACAATAATAAGCAATCTGACCCTCGAATGGGACTACATTTTGTCGACAATGAGGCACTTGTGGGCATTGATTCTTCTCGACAAGTGTTGGCTAGTAGATTGGCAGATGCAGAGCNTCAN???????????????????????????????????????????????????????????????????????????????????????????????????????????????????????????????????????TAGCCCATCCNTTGACAATCTCTAAACACCACATAAACTGAAAACGGTTTTAAGGATTCTAAAAGAAAAACAAGAGACAGCATTGCAAAGTTATTAAAGATAAGTTTACCGAATACCATATTACAAGCATGCACCN????????????????????????????????????????????????????????????????????????????????????????????????????????????????????????????????????????ATTTCACTAGCTGATTTCGCCATTTTCAGCGGTAAATTGGACAAGAGAATCACGGTCGAGCATCTTATGATCATCTGTTGGAACTTGCATCTTCCCCATATAATGTTGTTGCTGGTGTTGCTCCTTTTCATCCTNACAGGGGAAAGAAAAATCATAACAATTTTAGACAAGCAACAAGGTATAGATAAGAATATCATATAAATAGAGAAAATGTTAACGACAGCATGAAATGCCACCTTGGCAACTCTTTACAACAAAGTTTGTTACTTN??????????????????????????????????????????????????????????????????????????????????????????????????????????????????????????????????????????TTGTATCTAGCAACAAGTCCCGCGCNAATACCACTCCCAATCACAACNAACATCAGCCTCTGGCTTCCCTGCAAATCATCAAGCAAAGCTCGGTGTTCCATAAAAGNAAATGAAAACGCATNATACAGTAGCTTACCAANATAATCAGCCTTCATTACAGATGGCTCAATCTGCTTATTAAGTACTTTAAGGCTTTTATTATTACAAGTACAAGTCTTAATTGGCCAACTCAATGTTCTTACATCAAAATCTTTTATTNTTTAGTAAGCAAATCGNACTAACTAAGCTGTCCAGATAAGTTTTGAGGACAACTGTTCGAGNAATACTTCTGCCATGGCCTCCCTAAGTATGTTTTAAATGAACGAACCACTGGTTTAAGATCANTTTGCAGCTAAAATTCTTGAATTATGGANN??????????????????????????????????????????????????????????????????????????????????????????????????????????????????????????????????????AAAGAAGTCAAGGANTTTTGAAGAGGGAACCTTATGCATCAAAGAGGTGTGGTTGTGGATTTAGGATTAGGGCAATAGTACCAATTGCCAATTACNAATGAGAAGGATAAGACATTTGTTTATCAAGAGGAAGGGANNATTAATTCTATGGTCCAAGCTGCAAAAACTTTGCTGTTCCACCTGCTTGTCTAACATCCCTTCATCGAAGAATAAATTTTCTGGGATGTTTGTGATCCGCCGTTGTAGCCAATATTCGACNAAGATCTTTGAATANTGAAGGGAACAGACTACAAAACACATGATGGCACTTGCATACGTGATTATATCGATGTTACTGACCTGGTTGATGCTCATGTTAAAGCTCTTCAAAATGCAAAGCCCCGTAAAGTAGGNAATCTACNAATGTTGGCCNAAAACCAAGGACCAGCAGTACTTGGAGNAATGAAATTCCAATTAAGTGAATCAAATGCTTTCTTAAGATCTACCTTGATAGCACATCGAGGAGACAAATTTGTCTTATGGTATCCATTCACCAATTCTTGGGCCAN??????????????????????????????????????????????????????????????????????????????????????????????????????????????????????????????????????TTGATGAGAGGGGCATACGATGGTTTTACACTGGAGACATTGGACGATTTGTCGATTTTANTTTTGATGGATGCCATGAGATTATTGATAGGNAAAAAAGATATTGTAAAACTTCAACATGGAGAGTATACATCTCNNCTGCAAATTCTTGAACTGCTGCTGATCAATGGCGAGGCTGTTGGACTCGCCGCTTCCACTGGTTGGCCCTACCACTGATGCTGAAGAGGATAAGACAGTAGGCTTCAGCTTGGCGGTAGTGGCGGTGGTGGCTGNTGTGTATTCTACTACTTCCAGAAGTCAAATCCTCTCTCACCCCTATCACTCGAGGACATGTACGGCGATTATGACCACTTTTGCGACAAATCTTGCAACGGTGACGCCTTCTACCAGAGCTTCTATGATTGCTCANCAATTCGGCCATTGGTTCGGATGATCCGCTAAAATCAGAATCGGTCCAAACTGATTCTTTTACTGTATTGAGTTCAGAAACTTTAGGTACAGAATTGATGAGGAATCTCCAAGATACAAAGATAGAGAGCGACTNCAGCAGATGTACACTTTAGNTTTACTACATAACCTTCAACAGATTTTCTTTCATCTGGCGGCNAATCTTAAACCATGTTAGTTTATCCTTTATATTACATCATACCTTTCTTCTTCTTCCCACCACCTTTCTTCTTNNTTGCCTTAAAACCATTGCTAGTCGTACAATCATGATGTGTCTAATATAAGTGCTCGTTTCCCACTCACCGATTCTTGGATTTCTCATTTTTCTTATGATATTGCCCTTGAACGATAATAGATTTTTCTTTTTGANATGATTNGGGGGGGCAGCAAGAACAGAACTCATGTTGCAGATTCACTTGTAAAGCAGTCGATTAGAGTCAGTGACGGAGAAAGCCATCATCGTAATAGACAGAAAAGCTCAGGGAACCTGGACCATGTTTTAGGACN???????????????????????????????????????????????????????????????????????????????????????????????????????????????????????????????????????TAATCTATTGCTTGTGCCAGTTTCGATGTACGGCGAATCTGAAGTATAATTTATGCCTGTTGTGGTTTCATTGTAGCTTGAACCTTCAGGCAACCCACAATCTAAGCTAATGAAACCTGGGNNAAAAACATGGGAA [4917 bp]
'F_mexicanum_1' TTCTGTGTTCCTAGGACAGTGGACGCCAGAGAGTGTGGGAGACTATGCAAGTGGGACCAACCATGTTCTTCCAACATATGGCTATGCAAGGATGTATGGTGGGTTATCTCTTGATTCTTTCCTTAAGTACATGACTNNNAGTAACGCGAGGAGCAGCATCAGGGATGAAATTTTCAGGGACAAGAAAGACTTCAATGGCGTTTACGAAAGCTAGATGTGATTCTTCAGAAGGTATGAAGTTGATTCTAAATCTTCCTACATTGATCGTAACCAN???????????????????????????????????????????????????????????????????????????????????????????????????????????????????????????????????????ACAGGTCAGAGAGAAGGAGAGGAGAAATATTACCGGCGTCGTCTCCGAGAAGCATTTTTATTAATCTACCAGTCTGCTTTTCCCNAAATAAACCACCTCCCATCATCACTCCCNNGCTAGCAACATATTCACCTACANAAGCTTCAGATTACTCGATAACGCCACGGAGAAAAAGTCGGATAACATTGCTGGAGGAGGATGAAGATGATGATGAAAACCCTATCAAAATGGCTGACCAGAAACAATTGGATATGTCAAGATTTTCTTTTGGCNAAGATATATGGCTGCCATTGCCACTGCCGATGCTTGTGATTCNAAATCCGGCACTTCTGGCGAGCGGCGACCTGCGCGCTCTCGATCCAATCTTCAAGATCTATGGCCAGCGTCGTNGCATTTTNCNAGGGCCCATTGACAATTTTACGGTTTCCATGGTTCTAGGACTTCACAGTTCCCTCCAGATGNAAAATGGGGTATGAGAAACTCCTTGTATATTATCTGTTTTCTTCTTGTTATTTTAATTGTTAATAGTTTTTTCCGNTTTATTCTGNTAATTGCCTTGGAAACCTATTGGCAATGATCCGTAATCAAGCGCCTAACATTGTAACCCTTGTTGAACAAGAAGCAAGCCATAATGGCCCTTACTTCTTAGGCCGTTTCCTCGAGGCATTGCACTATTATTCAGCACGGGCAGCAACAGCCGGCTACAGGTTATTCATTGGTACTCTCAGTGGTTATCCACAAGCCATGTGTATCTTATAACAGAATTGGCACAACCACCACTTCACAGCTACAGTTATGGTCACGGGCAANTTTTGCTACNNNNNNAGCAAGGGAAAACTCGGATTCGGGTGAGTGTCGAATACACGTATGTGTTCGACAAGGGTATGCTCTATTTGGAGAATCATACCCTCATATTTTTGTACGAATATGTGTCGGACTTGGGTGTCGAACACGAATACNNNNNNTTCAGTTGCATCAAGGTTAGTTAAGTTGTTTTCACTGACTAGTGATTTACNAATACATGTTCTTATAAAGGTTGATTGCACGATTGCTCCGACTCTTCATTTCTCTTGAAGTACCCGTGTCTGACACATCTNTCGANTGTTGTTGCTTCCGAGAACAATAATAAGCAATCTGACCCTCGAATGGGACTACATTTTGTCGACAATGAGGCACTTGTGGGCATTGATTCTTCTCGACAAGTGTTGGCTAGTAGATTGGCAGATGCAGAGCNTCAN???????????????????????????????????????????????????????????????????????????????????????????????????????????????????????????????????????TAGCCCATCCNTTGACAATCTCTAAACACCACATAAACTGAAAACGGTTTTAAGGATTCTAAAAGAAAAACAAGAGACAGCATTGCAAAGTTATTAAAGATAAGTTTACCGAATACCATATTACAAGCATGCACCN????????????????????????????????????????????????????????????????????????????????????????????????????????????????????????????????????????ATTTCACTAGCTGATTTCGCCATTTTCAGCGGTAAATTGGACAAGAGAATCACGGTCGAGCATCTTATGATCATCTGTTGGAACTTGCATCTTCCCCATATAATGTTGTTGCTGGTGTTGCTCCTTTTCATCCTNACAGGGGAAAGAAAAATCATAACAATTTTAGACAAGCAACAAGGTATAGATAAGAATATCATATAAATAGAGAAAATGTTAACGACAGCATGAAATGCCACCTTGGCAACTCTTTACAACAAAGTTTGTTACTTN??????????????????????????????????????????????????????????????????????????????????????????????????????????????????????????????????????????TTGTATCTAGCAACAAGTCCCGCGCNAATACCACTCCCAATCACAACNAACATCAGCCTCTGGCTTCCCTGCAAATCATCAAGCAAAGCTCGGTGTTCCATAAAAGNAAATGAAAACGCATNATACAGTAGCTTACCAANATAATCAGCCTTCATTACAGATGGCTCAATCTGCTTATTAAGTACTTTAAGGCTTTTATTATTACAAGTACAAGTCTTAATTGGCCAACTCAATGTTCTTACATCAAAATCTTTTATTNTTTAGTAAGCAAATCGNACTAACTAAGCTGTCCAGATAAGTTTTGAGGACAACTGTTCGAGNAATACTTCTGCCATGGCCTCCCTAAGTATGTTTTAAATGAACGAACCACTGGTTTAAGATCANTTTGCAGCTAAAATTCTTGAATTATGGANN??????????????????????????????????????????????????????????????????????????????????????????????????????????????????????????????????????AAAGAAGTCAAGGANTTTTGAAGAGGGAACCTTATGCATCAAAGAGGTGTGGTTGTGGATTTAGGATTAGGGCAATAGTACCAATTGCCAATTACNAATGAGAAGGATAAGACATTTGTTTATCAAGAGGAAGGGANNATTAATTCTATGGTCCAAGCTGCAAAAACTTTGCTGTTCCACCTGCTTGTCTAACATCCCTTCATCGAAGAATAAATTTTCTGGGATGTTTGTGATCCGCCGTTGTAGCCAATATTCGACNAAGATCTTTGAATANTGAAGGGAACAGACTACAAAACACATGATGGCACTTGCATACGTGATTATATCGATGTTACTGACCTGGTTGATGCTCATGTTAAAGCTCTTCAAAATGCAAAGCCCCGTAAAGTAGGNAATCTACNAATGTTGGCCNAAAACCAAGGACCAGCAGTACTTGGAGNAATGAAATTCCAATTAAGTGAATCAAATGCTTTCTTAAGATCTACCTTGATAGCACATCGAGGAGACAAATTTGTCTTATGGTATCCATTCACCAATTCTTGGGCCAN??????????????????????????????????????????????????????????????????????????????????????????????????????????????????????????????????????TTGATGAGAGGGGCATACGATGGTTTTACACTGGAGACATTGGACGATTTGTCGATTTTANTTTTGATGGATGCCATGAGATTATTGATAGGNAAAAAAGATATTGTAAAACTTCAACATGGAGAGTATACATCTCNNCTGCAAATTCTTGAACTGCTGCTGATCAATGGCGAGGCTGTTGGACTCGCCGCTTCCACTGGTTGGCCCTACCACTGATGCTGAAGAGGATAAGACAGTAGGCTTCAGCTTGGCGGTAGTGGCGGTGGTGGCTGNTGTGTATTCTACTACTTCCAGAAGTCAAATCCTCTCTCACCCCTATCACTCGAGGACATGTACGGCGATTATGACCACTTTTGCGACAAATCTTGCAACGGTGACGCCTTCTACCAGAGCTTCTATGATTGCTCANCAATTCGGCCATTGGTTCGGATGATCCGCTAAAATCAGAATCGGTCCAAACTGATTCTTTTACTGTATTGAGTTCAGAAACTTTAGGTACAGAATTGATGAGGAATCTCCAAGATACAAAGATAGAGAGCGACTNCAGCAGATGTACACTTTAGNTTTACTACATAACCTTCAACAGATTTTCTTTCATCTGGCGGCNAATCTTAAACCATGTTAGTTTATCCTTTATATTACATCATACCTTTCTTCTTCTTCCCACCACCTTTCTTCTTNNTTGCCTTAAAACCATTGCTAGTCGTACAATCATGATGTGTCTAATATAAGTGCTCGTTTCCCACTCACCGATTCTTGGATTTCTCATTTTTCTTATGATATTGCCCTTGAACGATAATAGATTTTTCTTTTTGANATGATTNGGGGGGGCAGCAAGAACAGAACTCATGTTGCAGATTCACTTGTAAAGCAGTCGATTAGAGTCAGTGACGGAGAAAGCCATCATCGTAATAGACAGAAAAGCTCAGGGAACCTGGACCATGTTTTAGGACN???????????????????????????????????????????????????????????????????????????????????????????????????????????????????????????????????????TAATCTATTGCTTGTGCCAGTTTCGATGTACGGCGAATCTGAAGTATAATTTATGCCTGTTGTGGTTTCATTGTAGCTTGAACCTTCAGGCAACCCACAATCTAAGCTAATGAAACCTGGGNNAAAAACATGGGAA [4917 bp]
'GTM1_1_0' TTCTGTGTTCCTAGGGCAGTGGACGCCAGAGAGTGTGGGAGACTATGCAAGTGGGACCAACCATGTTCTTCCAACATATGGCTATGCNNNNATGTATGGTGGGTTATCTCTTGATTCTTTCCTTAAGTACATGA?????AGTAACGCGAGAAGCAGCATCAGGGATGAAATTTTCAGGGACAAGAAAGACTTCAATGGCGTTTACGAAAGCTAGATGTGATCCTTCAGAAGGTATGAAGTTGATTCTAAATCTTCCTACATTGATCGTAACCA?TGAGTAAGCAGAAGCACGAAGATCTTGACATGGATCTGGACCAAGAGCTTGGACAATATCTGACATTTTCTGCCATAAGCCAGTTTTCCGGCTTCCATTAGGAGGCGGAATCAACCCACAAAAACAATTAGGGT?ACAGGTCAGAGAGAAGGAAAGGAGAAATATTACCGGCGCCGTCTCCGAGAAGCATTTTTATTAATCTACCAGTCTGCTTTTCCCNAAATAAACCACCTCCCATCATCACTCCCNNGCTAGCAACATATTCACCTACA?AAGCTTCAGATTACTTGATAACGCCAAAGAGAAAAAGTCGGATAACATTGCTGGAGGAGGATGAAGATGATGATGAAAACCCAGTCAAAATGGCTGACCAGAAACAATTGGATATGTCAAGATTTTCTTTTGGC???????????????????????????????????????????????????????????????????????????????????????????????????????????????????????????????????????????ACAATTTTACGGTTTCCATGGTTCTAGGACTTCACAGTTCCCTCCAGATGNAAAATGGGGTATGAGAAACTCCTTGTATATTAACTGTTTTCTTCTTATTATTTTAATTGTTAATAGTTTTTTCTGNTTTATTCTG?TAATTGCCTTGGAAACCTATTGGCAATGATCCGTAATCAAGCGCCTAACATTGTAACCCTTGTTGAACAAGAAGCAAGCCATAATGGCCCTTACTTCTCAGGCCGTTTCCTCGAGGCATTGCACTATTATTCAG?ACGGGCAGCAACAGCCGGCTACAGGTTATTCATTGGTACTCTCAGTGGTTATCCACAAGCCATGTGTATCTTACAACAGAATTGGCACAACCACCACTTCACAGCTACAGCNNNNNNCACGGGCAANTTTTGCTA???????AGCAAGGGAAAACTCGGATTCGGGTGAGTGTCGAATACGCNNNNGTGTTAGACAAGGGTATGCTTTATTTGGAGAATCATACCCTCATACTTTTGTACGAATATGTGTCGGACATGGGTGTCGAACACGAATAT??????TTCAGTTGCATCAAGGTTAGTTAAGTTGTTTTTACTGACTAGTGATTTACNAATACATGTTCTTATAAAGGTTGATTGCACGATTGCTCCGACTCTTCATTTCTCTTGAAGTACCCGTGTCTGACACATATNCCAA?TGTTGTTGCTTCCGAGAACAATAATAAGCAATCTGACCCTCGAATGGGACTACATTTTGTCGACAATGAGGCACTTGTGGGCATTGATTCTTCTCGACAAGTGTTGGCTAGTAGATTGGCAGATGCAGAGCNTCA?TACTCGTGAATTGCATGATCGCGCAATGATTTTTGGATCTTGAACTGACAACTTCACATAATTTACCTAAAAACGCTTACCCGCAAGGCCTTCTTTTTGAATCTATTCATCACAGAAAACTGCTTGAGCCTTGT?TAGCCAATCCATTGACAATCTCTAAACACCACATAAACTGAAAACGGTTTTAAGGATTCTAAAAGAAAAACAAGAGACACCATTGCAAAGTTATTAAAGATAAGTTTACCGAATATCAAATTACAAGCACCGAT??TCAAACCAATCAAATATTAGAAAAANGGGGATAAATGCGAAGAAGCTATCATCTTATTCTAGAGGAAACTTACTGCAACTTCCTGCATTAAATCTGCAGCTTCAGCAATAAGGCCCTGTTCTTCNTTTAATCTTTGATTTCACTAGCTGATTTCGCCATTTTCAGCGGTAAATTGGACAAGAGAATCACGGTCGAGCATCTTATGATCATCTGTTGGAACTTGCATCTTCCCCATATAATGTTGTTGCTGGTGTTGCTCCTTTTCATCCT?ACAGGGGAAAGAAAAATCATAACAATTTTAGACAAGCAACAAGGTATAGATAAGAAAATCATATAAATAGAGAAAATGTTAACGACAGCATGAAATGCCACCTTGGCAACTCTTTACAACGAAGTCTGTTACTC?ANTTTTCAGTTCTGCGTGNAAAATTTGCCGTGGGCATTCGGATGCCCTATCTGAAAATTCNAAAAAATATATCCGTTGGACACGATACTTCATTCCAGAAATGATGATTTTTCNATCCTAGTGTTGCTTCATACTCTATTGTATCTAGCAACAAGTCCCGCGCNAATACCACTCCCAATCACAACNAACATCAGCCTCTGGCTTCCCTGCAAATCATCAAGCAAAGCTCGGTGTTCCATAAAAGNAAATGAAAACGCATNATATAGTAGCTTACCA??ATAATCAGCCTTCATTACAGATGGCTCAATCTGCTTATTAAGTACTTTAAGACTTTTATTATTACAAGTACAAGTATTAATTGGCGAACTCAATGTTCTTACATCAAAATCTTGTAACNTTTAGTAAGCAAATCG?ACTAACTAAGCTGTCCAGATAAGTTTTGAGGACAACTGTTCGAGNAATACTTCTGCCATGGCCTCCCTAAGTATGTTTTAAATGCACGAACCACTGGTTTAAGATCANTTTGCAGCTAAAATTCTTGAATTATGGA??TTCTTCTTGAAGCAGGATAAAGAAGGACCAAATATGGCAGAGGCAGCCGTTACAGCAGCACTCTTTCTGATCGAGAAGGTATCAAGCATGCTTGATAAAGAAGTAAAGCTTAAAAAAGAATTGCAGGATGGTATAAAGAAGTCAAGGANTTTTGAAGAGGGAACCTTATGCATCAAAGAGGTGTGGTTGTGGATTTAGGATTAGGGCAATAGTGCCAATTGCCAATTACNAATGAGAAGGATAAGACATTTGTTTATCAAGAGGAAGGGA??ATTAATTCTATGGTCCAAGCTGCAAAAACTTTGCTCTTCCACCTGCTTGTCTAACATCCCTTCATCGAAGAATAAATTTTCTGGGATGTTTGTGATCCGCCGTTGTAGCCAATATTCGACNAAGATCTTTGAATA???????????????????????????????????????????????????????????????????????????????????????????????????????????????????????????????????????????AAAACCAAGGACCAGCAGTACCTGGAGNAATGAAATTTCAATTAAGTGAATCAAATGCTTTCTTAAGATCTACCTTGATAGCACATCGAGGAGACAAATTTGTCTTATGGTATCCATTCACCAATTCTTGGGTCA?TTCCCAGATAGTAGCAAAGTGAATTACGGTGATCATTGTTGAGTATATTGAGGTAAACGCCATTATTGTAGGAAGAGAGAAGGATGCGAGTAAGCTATGTCAATGGCAAGCACCATCGGTGGGGATAATAAATGTTGATGAGAGGGGCATACGATGGTTTTACACTGGAGACATTGGACGATTTGTCGATTTTANTTTTGATGGATGCCTTGAGATTATTGATAGGNAAAAAAGATATTGTCAAACTTCAACATGGAGAGTATACATCTC??CTGCAAATTCTTGAACTGCTGCTGATCAATGGCGAGGCTGTTGGACTCGCCGCTTCCACTGGTTGGCCCTACCACTGATGCTGAAGAGGATAAGACAGTAGGCTTCAGCTTGGTGGTAGTGGCGGTGGTGGCTG?TGTATATTCTACTACTTCCAGAAGTCAAATCGTCTCTCACCCCTATCACTCGAGGACATGTACGACGATTATGACCACTTTTGCGACAAATCTTGCAACGGTGACGCCTTCTACCAGAGCTTCTATGATTGCTC??CAATTCGGCCATTGGTTCGGATGATCCGCTAAAATCAGAATCGGTCCAAACTGATTCTTTTACTGTATTGAGTTCAGAAACTTTAGGTACAGAATTGATGAGGAATCTCCAAGATACAAAGATAGAGAGCGACT?CAGCAGATGTACACTTTAGTTTTACTACATAACCTTCAACAGATTTTCTTTCATCTGGCGGCNAATCTTAAACCATGTTAGTTTATCCTTTATATTACATCATACCTTTCTTCTTCTTCCCACCAACTTTCTTCT???TTGCCTTAAAATCGTCGCTAGTCATACAATCATGATGTGTCTAATATAAGTGCTCGTTTCCCACTCACCGATTCTCGGATTTCTTATTTTTCTTATGATATTGCCCTTGAACGATAATAGATTGTTTTTTTTT??ATGATTGGGGGGGCCAGCAAGAACAGAACTCATGTTGCAGATTCACTAGTAAAGCAGTCGAGTAGAGTCAGTGACGGAGAAAGCCATCATCGTAATAGACAGAAAAACTCAGGAAACCTGAACCAAGTTTTAGGA??TAGGGTGTGACCAGGCATATTTTGCCGATCAAGTCCAGAATTTATCTGACGAGCCAACTGCTCATCACCTAAAGCTCCTTCTGTGCGAGAATTTGCTTCANTTTTCAGTTCTGCCCAGAAAAAGTGGCTTTCTAC???????????????????????????????????????????????????????????????????????????????????????????????????????????????????????????????????????? [4917 bp]
'GTM1_1_1' TTCTGTGTTCCTAGGGCAGTGGACGCCAGAGAGTGTGGGAGACTATGCAAGTGGGACCAACCATGTTCTTCCAACATATGGCTATGCNNNNATGTATGGTGGGTTATCTCTTGATTCTTTCCTTAAGTACATGA?????AGTAACGCGAGAAGCAGCATCAGGGATGAAATTTTCAGGGACAAGAAAGACTTCAATGGCGTTTACGAAAGCTAGATGTGATCCTTCAGAAGGTATGAAGTTGATTCTAAATCTTCCTACATTGATCGTAACCA?TGAGTAAGCAGAAGCACGAAGATCTTGACATGGATCTGGACCAAGAGCTTGGACAATATCTGACATTTTCTGCCATAAGCCAGTTTTCCGGCTTCCATTAGGAGGCGGAATCAACCCACAAAAACAATTAGGGT?ACAGGTCAGAGAGAAGGAAAGGAGAAATATTACCGGCGCCGTCTCCGAGAAGCATTTTTATTAATCTACCAGTCTGCTTTTCCCNAAATAAACCACCTCCCATCATCACTCCCNNGCTAGCAACATATTCACCTACA?AAGCTTCAGATTACTTGATAACGCCAAAGAGAAAAAGTCGGATAACATTGCTGGAGGAGGATGAAGATGATGATGAAAACCCAGTCAAAATGGCTGACCAGAAACAATTGGATATGTCAAGATTTTCTTTTGGC???????????????????????????????????????????????????????????????????????????????????????????????????????????????????????????????????????????ACAATTTTACGGTTTCCATGGTTCTAGGACTTCACAGTTCCCTCCAGATGNAAAATGGGGTATGAGAAACTCCTTGTATATTAACTGTTTTCTTCTTATTATTTTAATTGTTAATAGTTTTTTCTGNTTTATTCTG?TAATTGCCTTGGAAACCTATTGGCAATGATCCGTAATCAAGCGCCTAACATTGTAACCCTTGTTGAACAAGAAGCAAGCCATAATGGCCCTTACTTCTCAGGCCGTTTCCTCGAGGCATTGCACTATTATTCAG?ACGGGCAGCAACAGCCGGCTACAGGTTATTCATTGGTACTCTCAGTGGTTATCCACAAGCCATGTGTATCTTACAACAGAATTGGCACAACCACCACTTCACAGCTACAGCNNNNNNCACGGGCAANTTTTGCTA???????AGCAAGGGAAAACTCGGATTCGGGTGAGTGTCGAATACGCNNNNGTGTTAGACAAGGGTATGCTTTATTTGGAGAATCATACCCTCATACTTTTGTACGAATATGTGTCGGACATGGGTGTCGAACACGAATAT??????TTCAGTTGCATCAAGGTTAGTTAAGTTGTTTTTACTGACTAGTGATTTACNAATACATGTTCTTATAAAGGTTGATTGCACGATTGCTCCGACTCTTCATTTCTCTTGAAGTACCCGTGTCTGACACATATNCCAA?TGTTGTTGCTTCCGAGAACAATAATAAGCAATCTGACCCTCGAATGGGACTACATTTTGTCGACAATGAGGCACTTGTGGGCATTGATTCTTCTCGACAAGTGTTGGCTAGTAGATTGGCAGATGCAGAGCNTCA?TACTCGTGAATTGCATGATCGCGCAATGATTTTTGGATCTTGAACTGACAACTTCACATAATTTACCTAAAAACGCTTACCCGCAAGGCCTTCTTTTTGAATCTATTCATCACAGAAAACTGCTTGAGCCTTGT?TAGCCAATCCATTGACAATCTCTAAACACCACATAAACTGAAAACGGTTTTAAGGATTCTAAAAGAAAAACAAGAGACACCATTGCAAAGTTATTAAAGATAAGTTTACCGAATATCAAATTACAAGCACCGAT??TCAAACCAATCAAATATTAGAAAAANGGGGATAAATGCGAAGAAGCTATCATCTTATTCTAGAGGAAACTTACTGCAACTTCCTGCATTAAATCTGCAGCTTCAGCAATAAGGCCCTGTTCTTCNTTTAATCTTTGATTTCACTAGCTGATTTCGCCATTTTCAGCGGTAAATTGGACAAGAGAATCACGGTCGAGCATCTTATGATCATCTGTTGGAACTTGCATCTTCCCCATATAATGTTGTTGCTGGTGTTGCTCCTTTTCATCCT?ACAGGGGAAAGAAAAATCATAACAATTTTAGACAAGCAACAAGGTATAGATAAGAAAATCATATAAATAGAGAAAATGTTAACGACAGCATGAAATGCCACCTTGGCAACTCTTTACAACGAAGTCTGTTACTC?ANTTTTCAGTTCTGCGTGNAAAATTTGCCGTGGGCATTCGGATGCCCTATCTGAAAATTCNAAAAAATATATCCGTTGGACACGATACTTCATTCCAGAAATGATGATTTTTCNATCCTAGTGTTGCTTCATACTCTATTGTATCTAGCAACAAGTCCCGCGCNAATACCACTCCCAATCACAACNAACATCAGCCTCTGGCTTCCCTGCAAATCATCAAGCAAAGCTCGGTGTTCCATAAAAGNAAATGAAAACGCATNATATAGTAGCTTACCA??ATAATCAGCCTTCATTACAGATGGCTCAATCTGCTTATTAAGTACTTTAAGACTTTTATTATTACAAGTACAAGTATTAATTGGCGAACTCAATGTTCTTACATCAAAATCTTGTAACNTTTAGTAAGCAAATCG?ACTAACTAAGCTGTCCAGATAAGTTTTGAGGACAACTGTTCGAGNAATACTTCTGCCATGGCCTCCCTAAGTATGTTTTAAATGCACGAACCACTGGTTTAAGATCANTTTGCAGCTAAAATTCTTGAATTATGGA??TTCTTCTTGAAGCAGGATAAAGAAGGACCAAATATGGCAGAGGCAGCCGTTACAGCAGCACTCTTTCTGATCGAGAAGGTATCAAGCATGCTTGATAAAGAAGTAAAGCTTAAAAAAGAATTGCAGGATGGTATAAAGAAGTCAAGGANTTTTGAAGAGGGAACCTTATGCATCAAAGAGGTGTGGTTGTGGATTTAGGATTAGGGCAATAGTGCCAATTGCCAATTACNAATGAGAAGGATAAGACATTTGTTTATCAAGAGGAAGGGA??ATTAATTCTATGGTCCAAGCTGCAAAAACTTTGCTCTTCCACCTGCTTGTCTAACATCCCTTCATCGAAGAATAAATTTTCTGGGATGTTTGTGATCCGCCGTTGTAGCCAATATTCGACNAAGATCTTTGAATA???????????????????????????????????????????????????????????????????????????????????????????????????????????????????????????????????????????AAAACCAAGGACCAGCAGTACCTGGAGNAATGAAATTTCAATTAAGTGAATCAAATGCTTTCTTAAGATCTACCTTGATAGCACATCGAGGAGACAAATTTGTCTTATGGTATCCATTCACCAATTCTTGGGTCA?TTCCCAGATAGTAGCAAAGTGAATTACGGTGATCATTGTTGAGTATATTGAGGTAAACGCCATTATTGTAGGAAGAGAGAAGGATGCGAGTAAGCTATGTCAATGGCAAGCACCATCGGTGGGGATAATAAATGTTGATGAGAGGGGCATACGATGGTTTTACACTGGAGACATTGGACGATTTGTCGATTTTANTTTTGATGGATGCCTTGAGATTATTGATAGGNAAAAAAGATATTGTCAAACTTCAACATGGAGAGTATACATCTC??CTGCAAATTCTTGAACTGCTGCTGATCAATGGCGAGGCTGTTGGACTCGCCGCTTCCACTGGTTGGCCCTACCACTGATGCTGAAGAGGATAAGACAGTAGGCTTCAGCTTGGTGGTAGTGGCGGTGGTGGCTG?TGTATATTCTACTACTTCCAGAAGTCAAATCGTCTCTCACCCCTATCACTCGAGGACATGTACGACGATTATGACCACTTTTGCGACAAATCTTGCAACGGTGACGCCTTCTACCAGAGCTTCTATGATTGCTC??CAATTCGGCCATTGGTTCGGATGATCCGCTAAAATCAGAATCGGTCCAAACTGATTCTTTTACTGTATTGAGTTCAGAAACTTTAGGTACAGAATTGATGAGGAATCTCCAAGATACAAAGATAGAGAGCGACT?CAGCAGATGTACACTTTAGTTTTACTACATAACCTTCAACAGATTTTCTTTCATCTGGCGGCNAATCTTAAACCATGTTAGTTTATCCTTTATATTACATCATACCTTTCTTCTTCTTCCCACCAACTTTCTTCT???TTGCCTTAAAATCGTCGCTAGTCATACAATCATGATGTGTCTAATATAAGTGCTCGTTTCCCACTCACCGATTCTCGGATTTCTTATTTTTCTTATGATATTGCCCTTGAACGATAATAGATTGTTTTTTTTT??ATGATTGGGGGGGCCAGCAAGAACAGAACTCATGTTGCAGATTCACTAGTAAAGCAGTCGAGTAGAGTCAGTGACGGAGAAAGCCATCATCGTAATAGACAGAAAAACTCAGGAAACCTGAACCAAGTTTTAGGA??TAGGGTGTGACCAGGCATATTTTGCCGATCAAGTCCAGAATTTATCTGACGAGCCAACTGCTCATCACCTAAAGCTCCTTCTGTGCGAGAATTTGCTTCANTTTTCAGTTCTGCCCAGAAAAAGTGGCTTTCTAC???????????????????????????????????????????????????????????????????????????????????????????????????????????????????????????????????????? [4917 bp]
'GTM1_10_0' TTCTGTGTTCCTAGGGCAGTGGACGCCAGAGAGTGTGGGAGACTATGCAAGTGGGACCAACCATGCTCTTCCAACATATGTCTATGCAAGGATGTATGGTGGGTTATCTCTTGATTCTTTCCTTAAGTACATGA?????AGTAACGCGAGAAGCAGCATCAGGGATGAAATTTTCAGGGACAAGAAAGACTTCAATGGCGTTTACGAAAGCTAGATGTGATCCTTCAGAAGGTATGAAGTTGATTCTAAATCTTCCTACATTGATCGTAACCA?TGAGTAAGCAGAAGCACGAAGATCTTGACATGGATCTGGACCAAGAGCTTGGACAATATCTGACATTTTCTGCCATAAGCCAGTTTTCCGGCTTCCATTAGGAGGCGGAATCAACCCACAAAAACAATTAGGGT?ACAGGTCAGAGAGAAGGAAAGGAGAAATATTACCGGCGTCGTCTCCGAGAAGCATTTTTATTAATCTACCAGTCTGCTTTTCCCNAAATAAACCACCTCCCATCATCACTCCCNNGCTAGCAACATATTCACCTACA?AAGCTTCAGATTACTTGATAACGCCAAAGAGAAAAAGTCGGATAACATTGCTGGAGGAGGATGAAGATNATGATGAAAACCCAGTCAAAATGGCTGACCAGAAACAATTGGATATGTCAAGATTTTCTTTTGGC?AAGATATATGGCTGCCATTGCCACTGCCGATGCTTGTGATTCNAAATCCGGCACTTCTGGCTAGCGGCGACCTGCGCGCTCTCGATCCAATCTTCAAGATTTATGGCCAGCGTCGTNGCATTTTNCGGGGGCCCATTGACAATTTTACGGTTTCCATGGTTCTAGGACTTCACAGTTCCCTCCAGATGNAAAATGGGGTATGAGAAACTCCTTGTATATTAACTGTTTTCTTCTTATTATTTTAATTGTTAATAGTTTTTTCTGNTTTATTCTG?TAATTGCCTTGGAAACCTATTGGCAATGATCCGTAATCAAGCGCCTAACATTGTAACCCTTGTTGAACAAGAAGCAAGCCATAATGGCCCTTACTTCTCAGGCCGTTTCCTCGAGGCATTGCACTATTATTCAG?ACGGGCAGCAACAGCCGGCTACAGGTTATTCATTGGTACTCTCAGTGGTTATCCACAAGCCATGTGTATCTTACAACAGAATTGGCACAACCACCACTTCACAGCTACAGCTACGGTCACGGGCAANTTTTGCTA???????AGCAAGGGAAAACTCGGATTCGGGTGAGTGTCGAATACGCNNNNGTGTTAGACAAGGGTATGCTTTATTTGGAGAATCATACCCTCATACTTTTGTACGAATATGTGTCGGACATGGGTGTCGAACACGAATAT??????TTCAGTTGCATCAAGGTTAGTTAAGTTGTTTTTACTGACTAGTGATTTACNAATACATGTTCTTATAAAGGTTGATTGCACGATTGCTCCGACTCTTCATTTCTCTTGAAGTACCCGTGTCTGACACATATNCCAA?TGTTGTTGCTTCCGAGAACAATAATAAGCAATCTGACCCTCGAATGGGACTACATTTTGTCGACACTGAGGCACTTGTGGGCATTGATTCTTCTCGACAAGTGTTGGCTAGTAGATTGGCAGATGCAGAGCNTCA?TACTCGTGAATTGCATGATCGCGCAATGATTTTTGGATCTTGAACTGACAACTTCACATAATTTACCTAAAAACGCTTACCCGCAAGGCCTTCTTTTTGAATCTATTCATCACAGAAAACTGCTTGAGCCTTGT?TAGCCAATCCATTGACAATCTCTAAACACCACATAAACTGAAAACGGTTTTAAGGATTCTAAAAGAAAAACAAGAGACACCATTGCAAAGTTATTAAAGATAAGTTTACCGAATATCAAATTACAAGCACCGAT??TCAAACCAATCAAATATTAGAAAAANGGGGATAAATACGAAGAAGCTATCATCTTATTCTAGAGGAAACTTACTGCAACTTCCTGCATTAAATCTGCAGCTTCAGCAATAAGGCCCTGTTCTTCNTTTAATCTTTGATTTCACTAGCTGATTTCGCCATTTTCAGCGGTAAATTGGACAAGAGAATCACGGTCGAGCATCTTATGATCATCTGTTGGAACTTGCATCTTCCCCATATAATGTTGTTGCTGGTGTTGCTCCTTTTCATCCT?ACAGGGGAAAGAAAAATCATAACAATTTTAGACAAGCAACAAGGTATAGATAAGAAAATCATATAAATAGAGAAAATGTTAACGACAGCATGAAATGCCACCTTGGCAACTCTTTACAACGAAGTCTGTTACTC?ANTTTTCAGTTCTGCGTGNAAAATTTGCCGTGGGCATTCGGATGCCCTATCTGAAAATTCNAAAAAATATATCCGTTGGACACGATACTTCATTCCAGAAATGATGATTTTTCNATCCTAGTGTTGCTTCATACTCTATTGTATCTAGCAACAAGTCCCGCGCNAATACCACTCCCAATCACAACNAACATCAGCCGCTGGCTTCCCTGCAAATCATCAAGCAAAGCTCGGTGTTCCATAAAAGNAAATGAAAACGCATNATATAGTAGCTTACCA??ATAATCAGCCTTCATTACAGATGGCTCAATCTGCTTATTAAGTACTTTAAGACTTTTATTATTACAAGTACAAGTATTAATTGGCGAACTCAATGTTCTTACATCAAAATCTTGTAACNTTTAGTAAGCAAATCG?ACTAACTAAGCTGTCCAGATAAGTTTTGAGGACAACTGTTCGAGNAATACTTCTGCCATGGCCTCCCTAAGTATGTTTTAAATGCACGAACCACTGGTTTAAGATCANTTTGCAGCTAAAATTCTTGAATTATGGA??TTCTTCTTGAAGCAGGATAAAGAAGGACCAAATATGGCAGAGGCAGCCGTTACAGCAGCACTCTTTCTGATCGAGAAGGTATCAAGCATGCTTGATAAAGAAGTAAAGCTTAAAAAAGAATTGCAGGATGGTATAAAGAAGTCAAGGANTTTTGAAGAGGGAACCTTATGCATCAAAGAGGTGTGGTTGTGGATTTAGGATTAGGGCAATAGTGCCAATTGCCAATTACNAATGAGAAGGATAAGACATTTGTTTATCAAGAGGAAGGGA??ATTAATTCTATGGTCCAAGCTGCAAAAACTTTGCTCTTCCACCTGCTTGTCTAACATCCCTTCATCGAAGAATAAATTTTCTGGGATGTTTGTGATCCGCCGTTGTAGCCAATATTCGACNAAGATCTTTGAATA?TGAAGGGAACAGACTACAAAACACATGATGGCACTTGCATACGTGATTATATCGATGTTACTGACCTGGTTGATGCTCATGTTAAAGCTCTTCAAAATGCAAAGCCCCGTAAAGTAGGNAATCTACNAATGTTGGC??AAAACCAAGGACCAGCAGTACCTGGAGNAATGAAATTTCAATTAAGTGAATCAAATGCTTTCTTAAGATCTACCTTGATAGCACATCGAGGAGACAAATTTGTCTTATGGTATCCATTCACCAATTCTTGGGTCA?TTCCCAGATAGTAGCAAAGTGAATTACGGTGATCATTGTTGAGTATATTGAGGTAAACGCCATTATTGTAGGAAGAGAGAAGGATGCGAGTAAGCTATGTCAATGGCAAGCACCATCGGTGGGGATAATAAATGTTGATGAGAGGGGCATACGATGGTTTTACACTGGAGACATTGGACGATTTGTCGATTTTANTTTTGATGGATGCCTTGAGATTATTGATAGGNAAAAAAGATATTGTCAAACTTCAACATGGAGAGTATACATCTC??CTGCAAATTCTTGAACTGCTGCTGATCAATGGCGAGGCTGTTGGACTCGCCGCTTCCACTGGTTGGCCCTACCACTGATGCTGAAGAGGATAAGACAGTAGGCTTCAGCTTGGTGGTAGTGGCGGTGGTGGCTG?TGTATATTCTACTACTTCCAGAAGTCAAATCGTCTCTCACCCCTATCACTCGAGGACATGTACGACGATTATGACCACTTTTGCGACAAATCTTGCAACGGTGACGCCTTCTACCAGAGCTTCTATGATTGCTC??CAATTCGGCCATTGGTTCGGATGATCCGCTAAAATCAGAATCGGTCCAAACTGATTCTTTTACTGTATTGAGTTCAGAAACTTTAGGTACAGAATTGATGAGGACTCTCCAAGATACAAAGATAGAGAGCGACT?CAGCAGATGTACACTTTAGTTTTACTACATAACCTTCAACAGATTTTCTTTCATCTGGCGGCNAATCTTAAACCATGTTAGTTTATCCTTTATATTACATCATACCTTTCTTCTTCTTCCCACCAACTTTCTTCC???TTGCCTTAAAATCGTCGCTAGTCATACAATCATGATGTGTCTAATATAAGTGCTCGTTTCCCACTCACCGATTCTCGGATTTCTTATTTTTCTTATGATATTGCCCTTGAACGATAATAGATTGTTTTTTTTT??ATGATTNGGGGGGCCAGCGAGAACAGAACTCATGTTGCAGATTCACTAGTAAAGCAGTCGAGTAGAGTCAGTGACGGAGAAAGCCATCATCGTAATAGACAGAAAAACTCAGGAAACCTGAACCAAGTTTTAGGA??TAGGGTGTGACCAGGCATATTTTGCCGATCAAGTCCAGAATTTATCTGACGAGCCAACTGCTCATCACCTAAAGCTCCTTCTGTGCGAGAATTTGCTTCANTTTTCAGTTCTGCCCAGAAAAAGTGGCTTTCTACTAATCTATTGCTTGTGCCAGTTTCGATGTATGGCGAATCTGAAGTATAATTTATGCCTGTTGTGGTTTCATTGTAGCTTGAACCTTCAGGCAACCCACAATCTAAGCTAATGAAACCTGGGNAAAAAACATGGGG? [4917 bp]
'GTM1_10_1' TTCTGTGTTCCTAGGGCAGTGGACGCCAGAGAGTGTGGGAGACTATGCAAGTGGGACCAACCATGCTCTTCCAACATATGTCTATGCAAGGATGTATGGTGGGTTATCTCTTGATTCTTTCCTTAAGTACATGA?????AGTAACGCGAGAAGCAGCATCAGGGATGAAATTTTCAGGGACAAGAAAGACTTCAATGGCGTTTACGAAAGCTAGATGTGATCCTTCAGAAGGTATGAAGTTGATTCTAAATCTTCCTACATTGATCGTAACCA?TGAGTAAGCAGAAGCACGAAGATCTTGACATGGATCTGGACCAAGAGCTTGGACAATATCTGACATTTTCTGCCATAAGCCAGTTTTCCGGCTTCCATTAGGAGGCGGAATCAACCCACAAAAACAATTAGGGT?ACAGGTCAGAGAGAAGGAAAGGAGAAATATTACCGGCGCCGTCTCCGAGAAGCATTTTTATTAATCTACCAGTCTGCTTTTCCCNAAATAAACCACCTCCCATCATCACTCCCNNGCTAGCAACATATTCACCTACA?AAGCTTCAGATTACTTGATAACGCCAAAGAGAAAAAGTCGGATAACATTGCTGGAGGAGGATGAAGATNATGATGAAAACCCAGTCAAAATGGCTGACCAGAAACAATTGGATATGTCAAGATTTTCTTTTGGC?AAGATATATGGCTGCCATTGCCACTGCCGATGCTTGTGATTCNAAATCCGGCACTTCTGGCTAGCGGCGACCTGCGCGCTCTCGATCCAATCTTCAAGATTTATGGCCAGCGTCGTNGCATTTTNCGGGGGCCCATTGACAATTTTACGGTTTCCATGGTTCTAGGACTTCACAGTTCCCTCCAGATGNAAAATGGGGTATGAGAAACTCCTTGTATATTAACTGTTTTCTTCTTATTATTTTAATTGTTAATAGTTTTTTCTGNTTTATTCTG?TAATTGCCTTGGAAACCTATTGGCAATGATCCGTAATCAAGCGCCTAACATTGTAACCCTTGTTGAACAAGAAGCAAGCCATAATGGCCCTTACTTCTCAGGCCGTTTCCTCGAGGCATTGCACTATTATTCAG?ACGGGCAGCAACAGCCGGCTACAGGTTATTCATTGGTACTCTCAGTGGTTATCCACAAGCCATGTGTATCTTACAACAGAATTGGCACAACCACCACTTCACAGCTACAGCTACGGTCACGGGCAANTTTTGCTA???????AGCAAGGGAAAACTCGGATTCGGGTGAGTGTCGAATACGCNNNNGTGTTAGACAAGGGTATGCTTTATTTGGAGAATCATACCCTCATACTTTTGTACGAATATGTGTCGGACATGGGTGTCGAACACGAATAT??????TTCAGTTGCATCAAGGTTAGTTAAGTTGTTTTTACTGACTAGTGATTTACNAATACATGTTCTTATAAAGGTTGATTGCACGATTGCTCCGACTCTTCATTTCTCTTGAAGTACCCGTGTCTGACACATATNCCAA?TGTTGTTGCTTCCGAGAACAATAATAAGCAATCTGACCCTCGAATGGGACTACATTTTGTCGACAATGAGGCACTTGTGGGCATTGATTCTTCTCGACAAGTGTTGGCTAGTAGATTGGCAGATGCAGAGCNTCA?TACTCGTGAATTGCATGATCGCGCAATGATTTTTGGATCTTGAACTGACAACTTCACATAATTTACCTAAAAACGCTTACCCGCAAGGCCTTCTTTTTGAATCTATTCATCACAGAAAACTGCTTGAGCCTTGT?TAGCCAATCCATTGACAATCTCTAAACACCACATAAACTGAAAACGGTTTTAAGGATTCTAAAAGAAAAACAAGAGACACCATTGCAAAGTTATTAAAGATAAGTTTACCGAATATCAAATTACAAGCACCGAT??TCAAACCAATCAAATATTAGAAAAANGGGGATAAATGCGAAGAAGCTATCATCTTATTCTAGAGGAAACTTACTGCAACTTCCTGCATTAAATCTGCAGCTTCAGCAATAAGGCCCTGTTCTTCNTTTAATCTTTGATTTCACTAGCTGATTTCGCCATTTTCAGCGGTAAATTGGACAAGAGAATCACGGTCGAGCATCTTATGATCATCTGTTGGAACTTGCATCTTCCCCATATAATGTTGTTGCTGGTGTTGCTCCTTTTCATCCT?ACAGGGGAAAGAAAAATCATAACAATTTTAGACAAGCAACAAGGTATAGATAAGAAAATCATATAAATAGAGAAAATGTTAACGACAGCATGAAATGCCACCTTGGCAACTCTTTACAACGAAGTCTGTTACTC?ANTTTTCAGTTCTGCGTGNAAAATTTGCCGTGGGCATTCGGATGCCCTATCTGAAAATTCNAAAAAATATATCCGTTGGACACGATACTTCATTCCAGAAATGATGATTTTTCNATCCTAGTGTTGCTTCATACTCTATTGTATCTAGCAACAAGTCCCGCGCNAATACCACTCCCAATCACAACNAACATCAGCCGCGGGCTTCCCTGCAAATCATCAAGCAAAGCTCGGTGTTCCATAAAAGNAAATGAAAACGCATNATATAGTAGCTTACCA??ATAATCAGCCTTCATTACAGATGGCTCAATCTGCTTATTAAGTACTTTAAGACTTTTATTATTACAAGTACAAGTATTAATTGGCGAACTCAATGTTCTTACATCAAAATCTTGTAACNTTTAGTAAGCAAATCG?ACTAACTAAGCTGTCCAGATAAGTTTTGAGGACAACTGTTCGAGNAATACTTCTGCCATGGCCTCCCTAAGTATGTTTTAAATGCACGAACCACTGGTTTAAGATCANTTTGCAGCTAAAATTCTTGAATTATGGA??TTCTTCTTGAAGCAGGATAAAGAAGGACCAAATATGGCAGAGGCAGCCGTTACAGCAGCACTCTTTCTGATCGAGAAGGTATCAAGCATGCTTGATAAAGAAGTAAAGCTTAAAAAAGAATTGCAGGATGGTATAAAGAAGTCAAGGANTTTTGAAGAGGGAACCTTATGCATCAAAGAGGTGTGGTTGTGGATTTAGGATTAGGGCAATAGTGCCAATTGCCAATTACNAATGAGAAGGATAAGACATTTGTTTATCAAGAGGAAGGGA??ATTAATTCTATGGTCCAAGCTGCAAAAACTTTGCTCTTCCACCTGCTTGTCTAACATCCCTTCATCGAAGAATAAATTTTCTGGGATGTTTGTGATCCGCCGTTGTAGCCAATATTCGACNAAGATCTTTGAATA?TGAAGGGAACAGACTACAAAACACATGATGGCACTTGCATACGTGATTATATCGATGTTACTGACCTGGTTGATGCTCATGTTAAAGCTCTTCAAAATGCAAAGCCCCGTAAAGTAGGNAATCTACNAATGTTGGC??AAAACCAAGGACCAGCAGTACCTGGAGNAATGAAATTTCAATTAAGTGAATCAAATGCTTTCTTAAGATCTACCTTGATAGCACATCGAGGAGACAAATTTGTCTTATGGTATCCATTCACCAATTCTTGGGTCA?TTCCCAGATAGTAGCAAAGTGAATTACGGTGATCATTGTTGAGTATATTGAGGTAAACGCCATTATTGTAGGAAGAGAGAAGGATGCGAGTAAGCTATGTCAATGGCAAGCACCATCGGTGGGGATAATAAATGTTGATGAGAGGGGCATACGATGGTTTTACACTGGAGACATTGGACGATTTGTCGATTTTANTTTTGATGGATGCCTTGAGATTATTGATAGGNAAAAAAGATATTGTCAAACTTCAACATGGAGAGTATACATCTC??CTGCAAATTCTTGAACTGCTGCTGATCAATGGCGAGGCTGTTGGACTCGCCGCTTCCACTGGTTGGCCCTACCACTGATGCTGAAGAGGATAAGACAGTAGGCTTCAGCTTGGTGGTAGTGGCGGTGGTGGCTG?TGTATATTCTACTACTTCCAGAAGTCAAATCGTCTCTCACCCCTATCACTCGAGGACATGTACGACGATTATGACCACTTTTGCGACAAATCTTGCAACGGTGACGCCTTCTACCAGAGCTTCTATGATTGCTC??CAATTCGGCCATTGGTTCGGATGATCCGCTAAAATCAGAATCGGTCCAAACTGATTCTTTTACTGTATTGAGTTCAGAAACTTTAGGTACAGAATTGATGAGGAATCTCCAAGATACAAAGATAGAGAGCGACT?CAGCAGATGTACACTTTAGTTTTACTACATAACCTTCAACAGATTTTCTTTCATCTGGCGGCNAATCTTAAACCATGTTAGTTTATCCTTTATATTACATCATACCTTTCTTCTTCTTCCCACCAACTTTCTTCC???TTGCCTTAAAATCGTCGCTAGTCATACAATCATGATGTGTCTAATATAAGTGCTCGTTTCCCATTCACCGATTCTCGGATTTCTTATTTTTCTTATGATATTGCCCTTGAACGATAATAGATTGTTTTTTTTT??ATGATTNGGGGGGCCAGCAAGAACAGAACTCATGTTGCAGATTCACTAGTAAAGCAGTCGAGTAGAGTCAGTGACGGAGAAAGCCATCATCGTAATAGACAGAAAAACTCAGGAAACCTGAACCAAGTTTTAGGA??TAGGGTGTGACCAGGCATATTTTGCCGATCAAGTCCAGAATTTATCTGACGAGCCAACTGCTCATCACCTAAAGCTCCTTCTGTGCGAGAATTTGCTTCANTTTTCAGTTCTGCCCAGAAAAAGTGGCTTTCTACTAATCTATTGCTTGTGCCAGTTTCGATGTATGGCGAATCTGAAGTATAATTTATGCCTGTTGTGGTTTCATTGTAGCTTGAACCTTCAGGCAACCCACAATCTAAGCTAATGAAACCTGGGNAAAAAACATGGGG? [4917 bp]
'GTM1_2_0' TTCTGTGTTCCTAGGGCAGTGGACGCCAGAGAGTGTGGGAGACTATGCAAGTGGGACCAACCATGCTCTTCCAACATATGTCTATGCAAGGATGTATGGTGGGTTATCTCTTGATTCTTTCCTTAAGTACATGA?????AGTAACGCGAGAAGCAGCATCAGGGATGAAATTTTCAGGGACAAGAAAGACTTCAATGGCGTTTACGAAAGCTAGATGTGATCCTTCAGAAGGTATGAAGTTGATTCTAAATCTTCCTACATTGATCGTAACCA?TGAGTAAGCAGAAGCACGAAGATCTTGACATGGATCTGGACCAAGAGCTTGGACAATATCTGACATTTTCTGCCATAAGCCAGTTTTCCGGCTTCCATTAGGAGGCGGAATCAACCCACAAAAACAATTAGGGT?ACAGGTCAGAGAGAAGGAAAGGAGAAATATTACCGGCGCCGTCTCCGAGAAGCATTTTTATTAATCTACCAGTCTGCTTTTCCCNAAATAAACCACCTCCCATCATCACTCCCNNGCTAGCAACATATTCACCTACA?AAGCTTCAGATTACTTGATAACGCCAAAGAGAAAAAGTCGGATAACATTGCTGGAGGAGGATGAAGATGATGATGAAAACCCAGTCAAAATGGCTGACCAGAAACAATTGGATATGTCAAGATTTTCTTTTGGC?AAGATATATGGCTGCCATTGCCACTGCCGATGCTTGTGATTCNAAATCCGGCACTTCTGGCGAGCGGCGACCTGCGCGCTCTCGATCCAATCTTCAAGATTTATGGCCAGCGTCGTGGCATTTTNCNGGGGCCCATTGACAATTTTACGGTTTCCATGGTTCTAGGACTTCACAGTTCCCTCCAGATGNAAAATGGGGTATGAGAAACTCCTTGTATATTAACTGTTTTCTTCTTATTATTTTAATTGTTAATAGTTTTTTCTGNTTTATTCTG?TAATTGCCTTGGAAACCTATTGGCAATGATCCGTAATCAAGCGCCTAACATTGTAACCCTTGTTGAACAAGAAGCAAGCCATAATGGCCCTTACTTCTCAGGCCGTTTCCTCGAGGCATTGCACTATTATTCAG?ACGGGCAGCAACAGCCGGCTACAGGTTATTCATTGGTACTCTCAGTGGTTATCCACAAGCCATGTGTATCTTACAACAGAATTGGCACAACCACCACTTCACAGCTACAGCTACGGTCACGGGCAANTTTTGCTA???????AGCAAGGGAAAACTCGGATTCGGGTGAGTGTCGAATACGCNNNNGTGTTAGACAAGGGTATGCTTTATTTGGAGAATCATACCCTCATACTTTTGTACGAATATGTGTCGGACATGGGTGTCGAACACGAATAT??????TTCAGTTGCATCAAGGTTAGTTAAGTTGTTTTTACTGACTAGTGATTTACNAATACATGTTCTTATAAAGGTTGATTGCACGATTGCTCCGACTCTTCATTTCTCTTGAAGTACCCGTGTCTGACACATATNCCAA?TGTTGTTGCTTCCGAGAACAATAATAAGCAATCTGACCCTCGAATGGGACTACATTTTGTCGACAATGAGGCACTTGTGGGCATTGATTCTTCTCGACAAGTGTTGGCTAGTAGATTGGCAGATGCAGAGCNTCA?TACTCGTGAATTGCATGATCGCGCAATGATTTTTGGATCTTGAACTGACAACTTCACATAATTTACCTAAAAACGCTTACCCGCAAGGCCTTCTTTTTGAATCTATTCATCACAGAAAACTGCTTGAGCCTTGT?TAGCCAATCCATTGACAATCTCTAAACACCACATAAACTGAAAACGGTTTTAAGGATTCTAAAAGAAAAACAAGAGACACCATTGCAAAGTTATTAAAGATAAGTTTACCGAATATCAAATTACAAGCACCGAT??TCAAACCAATCAAATATTAGAAAAANGGGGATAAATGCGAAGAAGCTATCATCTTATTCTAGAGGAAACTTACTGCAACTTCCTGCATTAAATCTGCAGCTTCAGCAATAAGGCCCTGTTCTTCNTTTAATCTTTGATTTCACTAGCTGATTTCGCCATTTTCAGCGGTAAATTGGACAAGAGAATCACGGTCGAGCATCTTATGATCATCTGTTGGAACTTGCATCTTCCCCATATAATGTTGTTGCTGGTGTTGCTCCTTTTCATCCT?ACAGGGGAAAGAAAAATCATAACAATTTTAGACAAGCAACAAGGTATAGATAAGAAAATCATATAAATAGAGAAAATGTTAACGACAGCATGAAATGCCACCTTGGCAACTCTTTACAACAAAGTCTGTTACTC?ANTTTTCAGTTCTGCGTGNAAAATTTGCCGTGGGCATTCGGATGCCCTATCTGAAAATTCNAAAAAATATATCCGTTGGACACGATACTTCATTCCAGAAATGATGATTTTTCNATCCTAGTGTTGCTTCATACTCTATTGTATCTAGCAACAAGTCCCGCGCNAATACCACTCCCAATCACAACNAACATCAGCCTCTGGCTTCCCTGCAAATCATCAAGCAAAGCTCGGTGTTCCATAAAAGNAAATGAAAACGCATNATATAGTAGCTTACCA??ATAATCAGCCTTCATTACAGATGGCTCAATCTGCTTATTAAGTACTTTAAGACTTTTATTATTACAAGTACAAGTATTAATTGGCGAACTCAATGTTCTTACATCAAAATCTTGTAACNTTTAGTAAGCAAATCG?ACTAACTAAGCTGTCCAGATAAGTTTTGAGGACAACTGTTCGAGNAATACTTCTGCCATGGCCTCCCTAAGTATGTTTTAAATGCACGAACCACTGGTTTAAGATCANTTTGCAGCTAAAATTCTTGAATTATGGA??TTCTTCTTGAAGCAGGATAAAGAAGGACCAAATATGGCAGAGGCAGCCGTTACAGCAGCACTCTTTCTGATCGAGAAGGTATCAAGCATGCTTGATAAAGAAGTAAAGCTTAAAAAAGAATTGCAGGATGGTATAAAGAAGTCAAGGANTTTTGAAGAGGGAACCTTATGCATCAAAGAGGTGTGGTTGTGGATTTAGGATTAGGGCAATAGTGCCAATTGCCAATTACNAATGAGAAGGATAAGACATTTGTTTATCAAGAGGAAGGGA??ATTAATTCTATGGTCCAAGCTGCAAAAACTTTGCTCTTCCACCTGCTTGTCTAACATCCCTTCATCGAAGAATAAATTTTCTGGGATGTTTGTGATCCGCCGTTGTAGCCAATATTCGACNAAGATCTTTGAATA?TGAAGGGAACAGACTACAAAACACATGATGGCACTTGCATACGTGATTATATCGATGTTACTGACCTGGTTGATGCTCATGTTAAAGCTCTTCAAAATGCAAAGCCCCGTAAAGTAGGNAATCTACNAATGTTGGC??AAAACCAAGGACCAGCAGTACCTGGAGNAATGAAATTTCAATTAAGTGAATCAAATGCTTTCTTAAGATCTACCTTGATAGCACATCGAGGAGACAAATTTGTCTTATGGTATCCATTCACCAATTCTTGGGTCA?TTCCCAGATAGTAGCAAAGTGAATTACGGTGATCATTGTTGAGTATATTGAGGTAAACGCCATTATTGTAGGAAGAGAGAAGGATGCGGGTAAGCTATGTCAATGGCAAGCACCATCGGTGGGGATAATAAATGTTGATGAGAGGGGCATACGATGGTTTTACACTGGAGACATTGGACGATTTGTCGATTTTANTTTTGATGGATGCCTTGAGATTATTGATAGGNAAAAAAGATATTGTCAAACTTCAACATGGAGAGTATACATCTC??CTGCAAATTCTTGAACTGCTGCTGATCAATGGCGAGGCTGTTGGACTCGCCGCTTCCACTGGTTGGCCCTACCACTGATGCTGAAGAGGATAAGACAGTAGGCTTCAGCTTGGTGGTAGTGGCGGTGGTGGCTG?TGTATATTCTACTACTTCCAGAAGTCAAATCGTCTCTCACCCCTATCACTCGAGGACATGTACGACGATTATGACCACTTTTGCGACAAATCTTGCAACGGTGACGCCTTCTACCAGAGCTTCTATGATTGCTC??CAATTCGGCCATTGGTTCGGATGATCCGCTAAAATCAGAATCGGTCCAAACTGATTCTTTTACTGTATTGAGTTCAGAAACTTTAGGTACAGAATTGATGAGGAATCTCCAAGATACAAAGATAGAGAGCGACT?CAGCAGATGTACACTTTAGTTTTACTACATAACCTTCAACAGATTTTCTTTCACCTGGCGGCNAATCTTAAACCATGTTAGTTTATCCTTTATATTACATCATACCTTTCTTCTTCTTCCCACCAACTTTCTTCT???TTGCCTTAAAATCGTCGCTAGTCATACAATCATGATGTGTCTAATATAAGTGCTCGTTTCCCACTCACCGATTCTCGGATTTCTTATTTTTCTTATGATATTGCCCTTGAACGATAATAGATTGTTTTTTTTT??ATGATTNGGGGGGCCAGCAAGAACAGAACTCATGTTGCAGATTCACTAGTAAAGCAGTCGAGTAGAGTCAGTGACGGAGAAAGCCATCATCGTAATAGACAGAAAAACTCAGGAAACCTGAACCAAGTTTTAGGA??TAGGGTGTGACCAGGCATATTTTGCCGATCAAGTCCAGAATTTATCTGACGAGCCAACTGCTCATCACCTAAAGCTCCTTCTGTGCGAAAATTTGCTTCANTTTTCAGTTCTGCCCAGAAAAAGTGGCTTTCTACTAATCTATTGCTTGTGCCAGTTTCGATGTATGGCGAATCTGAAGTATAATTTATGCCTGTTGTGGTTTCATTGTAGCTTGAACCTTCAGGCAACCCACAATCTAAGCTAATGAAACCTGGGNAAAAAACATGGGG? [4917 bp]
'GTM1_2_1' TTCTGTGTTCCTAGGGCAGTGGACGCCAGAGAGTGTGGGAGACTATGCAAGTGGGACCAACCATGCTCTTCCAACATATGTCTATGCAAGGATGTATGGTGGGTTATCTCTTGATTCTTTCCTTAAGTACATGA?????AGTAACGCGAGAAGCAGCATCAGGGATGAAATTTTCAGGGACAAGAAAGACTTCAATGGCGTTTACGAAAGCTAGATGTGATCCTTCAGAAGGTATGAAGTTGATTCTAAATCTTCCTACATTGATCGTAACCA?TGAGTAAGCAGAAGCACGAAGATCTTGACATGGATCTGGACCAAGAGCTTGGACAATATCTGACATTTTCTGCCATAAGCCAGTTTTCCGGCTTCCATTAGGAGGCGGAATCAACCCACAAAAACAATTAGGGT?ACAGGTCAGAGAGAAGGAAAGGAGAAATATTACCGGCGCCGTCTCCGAGAAGCATTTTTATTAATCTACCAGTCTGCTTTTCCCNAAATAAACCACCTCCCATCATCACTCCCNNGCTAGCAACATATTCACCTACA?AAGCTTCAGATTACTTGATAACGCCAAAGAGAAAAAGTCGGATAACATTGCTGGAGGAGGATGAAGATGATGATGAAAACCCAGTCAAAATGGCTGACCAGAAACAATTGGATATGTCAAGATTTTCTTTTGGC?AAGATATATGGCTGCCATTGCCACTGCCGATGCTTGTGATTCNAAATCCGGCACTTCTGGCGAGCGGCGACCTGCGCGCTCTCGATCCAATCTTCAAGATTTATGGCCAGCGTCGTGGCATTTTNCNGGGGCCCATTGACAATTTTACGGTTTCCATGGTTCTAGGACTTCACAGTTCCCTCCAGATGNAAAATGGGGTATGAGAAACTCCTTGTATATTAACTGTTTTCTTCTTATTATTTTAATTGTTAATAGTTTTTTCTGNTTTATTCTG?TAATTGCCTTGGAAACCTATTGGCAATGATCCGTAATCAAGCGCCTAACATTGTAACCCTTGTTGAACAAGAAGCAAGCCATAATGGCCCTTACTTCTCAGGCCGTTTCCTCGAGGCATTGCACTATTATTCAG?ACGGGCAGCAACAGCCGGCTACAGGTTATTCATTGGTACTCTCAGTGGTTATCCACAAGCCATGTGTATCTTACAACAGAATTGGCACAACCACCACTTCACAGCTACAGCTACGGTCACGGGCAANTTTTGCTA???????AGCAAGGGAAAACTCGGATTCGGGTGAGTGTCGAATACGCNNNNGTGTTAGACAAGGGTATGCTTTATTTGGAGAATCATACCCTCATACTTTTGTACGAATATGTGTCGGACATGGGTGTCGAACACGAATAT??????TTCAGTTGCATCAAGGTTAGTTAAGTTGTTTTTACTGACTAGTGATTTACNAATACATGTTCTTATAAAGGTTGATTGCACGATTGCTCCGACTCTTCATTTCTCTTGAAGTACCCGTGTCTGACACATATNCCAA?TGTTGTTGCTTCCGAGAACAATAATAAGCAATCTGACCCTCGAATGGGACTACATTTTGTCGACAATGAGGCACTTGTGGGCATTGATTCTTCTCGACAAGTGTTGGCTAGTAGATTGGCAGATGCAGAGCNTCA?TACTCGTGAATTGCATGATCGCGCAATGATTTTTGGATCTTGAACTGACAACTTCACATAATTTACCTAAAAACGCTTACCCGCAAGGCCTTCTTTTTGAATCTATTCATCACAGAAAACTGCTTGAGCCTTGT?TAGCCAATCCATTGACAATCTCTAAACACCACATAAACTGAAAACGGTTTTAAGGATTCTAAAAGAAAAACAAGAGACACCATTGCAAAGTTATTAAAGATAAGTTTACCGAATATCAAATTACAAGCACCGAT??TCAAACCAATCAAATATTAGAAAAANGGGGATAAATGCGAAGAAGCTATCATCTTATTCTAGAGGAAACTTACTGCAACTTCCTGCATTAAATCTGCAGCTTCAGCAATAAGGCCCTGTTCTTCNTTTAATCTTTGATTTCACTAGCTGATTTCGCCATTTTCAGCGGTAAATTGGACAAGAGAATCACGGTCGAGCATCTTATGATCATCTGTTGGAACTTGCATCTTCCCCATATAATGTTGTTGCTGGTGTTGCTCCTTTTCATCCT?ACAGGGGAAAGAAAAATCATAACAATTTTAGACAAGCAACAAGGTATAGATAAGAAAATCATATAAATAGAGAAAATGTTAACGACAGCATGAAATGCCACCTTGGCAACTCTTTACAACAAAGTCTGTTACTC?ANTTTTCAGTTCTGCGTGNAAAATTTGCCGTGGGCATTCGGATGCCCTATCTGAAAATTCNAAAAAATATATCCGTTGGACACGATACTTCATTCCAGAAATGATGATTTTTCNATCCTAGTGTTGCTTCATACTCTATTGTATCTAGCAACAAGTCCCGCGCNAATACCACTCCCAATCACAACNAACATCAGCCGCGGGCTTCCCTGCAAATCATCAAGCAAAGCTCGGTGTTCCATAAAAGNAAATGAAAACGCATNATATAGTAGCTTACCA??ATAATCAGCCTTCATTACAGATGGCTCAATCTGCTTATTAAGTACTTTAAGACTTTTATTATTACAAGTACAAGTATTAATTGGCGAACTCAATGTTCTTACATCAAAATCTTGTAACNTTTAGTAAGCAAATCG?ACTAACTAAGCTGTCCAGATAAGTTTTGAGGACAACTGTTCGAGNAATACTTCTGCCATGGCCTCCCTAAGTATGTTTTAAATGCACGAACCACTGGTTTAAGATCANTTTGCAGCTAAAATTCTTGAATTATGGA??TTCTTCTTGAAGCAGGATAAAGAAGGACCAAATATGGCAGAGGCAGCCGTTACAGCAGCACTCTTTCTGATCGAGAAGGTATCAAGCATGCTTGATAAAGAAGTAAAGCTTAAAAAAGAATTGCAGGATGGTATAAAGAAGTCAAGGANTTTTGAAGAGGGAACCTTATGCATCAAAGAGGTGTGGTTGTGGATTTAGGATTAGGGCAATAGTGCCAATTGCCAATTACNAATGAGAAGGATAAGACATTTGTTTATCAAGAGGAAGGGA??ATTAATTCTATGGTCCAAGCTGCAAAAACTTTGCTCTTCCACCTGCTTGTCTAACATCCCTTCATCGAAGAATAAATTTTCTGGGATGTTTGTGATCCGCCGTTGTAGCCAATATTCGACNAAGATCTTTGAATA?TGAAGGGAACAGACTACAAAACACATGATGGCACTTGCATACGTGATTATATCGATGTTACTGACCTGGTTGATGCTCATGTTAAAGCTCTTCAAAATGCAAAGCCCCGTAAAGTAGGNAATCTACNAATGTTGGC??AAAACCAAGGACCAGCAGTACCTGGAGNAATGAAATTTCAATTAAGTGAATCAAATGCTTTCTTAAGATCTACCTTGATAGCACATCGAGGAGACAAATTTGTCTTATGGTATCCATTCACCAATTCTTGGGTCA?TTCCCAGATAGTAGCAAAGTGAATTACGGTGATCATTGTTGAGTATATTGAGGTAAACGCCATTATTGTAGGAAGAGAGAAGGATGCGGGTAAGCTATGTCAATGGCAAGCACCATCGGTGGGGATAATAAATGTTGATGAGAGGGGCATACGATGGTTTTACACTGGAGACATTGGACGATTTGTCGATTTTANTTTTGATGGATGCCTTGAGATTATTGATAGGNAAAAAAGATATTGTCAAACTTCAACATGGAGAGTATACATCTC??CTGCAAATTCTTGAACTGCTGCTGATCAATGGCGAGGCTGTTGGACTCGCCACTTCCACTGGTTGGCCCTACCACTGATGCTGAAGAGGATAAGACAGTAGGCTTCAGCTTGGTGGTAGTGGCGGTGGTGGCTG?TGTATATTCTACTACTTCCAGAAGTCAAATCGTCTCTCACCCCTATCACTCGAGGACATGTACGACGATTATGACCACTTTTGCGACAAATCTTGCAACGGTGACGCCTTCTACCAGAGCTTCTATGATTGCTC??CAATTCGGCCATTGGTTCGGATGATCCGCTAAAATCAGAATCGGTCCAAACTGATTCTTTTACTGTATTGAGTTCAGAAACTTTAGGTACAGAATTGATGAGGAATCTCCAAGATACAAAGATAGAGAGCGACT?CAGCAGATGTACACTTTAGTTTTACTACATAACCTTCAACAGATTTTCTTTCATCTGGCGGCNAATCTTAAACCATGTTAGTTTATCCTTTATATTACATCATACCTTTCTTCTTCTTCCCACCAACTTTCTTCT???TTGCCTTAAAATCGTCGCTAGTCATACAATCATGATGTGTCTAATATAAGTGCTCGTTTCCCACTCACCGATTCTCGGATTTCTTATTTTTCTTATGATATTGCCCTTGAACGATAATAGATTGTTTTTTTTT??ATGATTNGGGGGGCCAGCAAGAACAGAACTCATGTTGCAGATTCACTAGTAAAGCAGTCGAGTAGAGTCAGTGACGGAGAAAGCCATCATCGTAATAGACAGAAAAACTCAGGAAACCTGAACCAAGTTTTAGGA??TAGGGTGTGACCAGGCATATTTTGCCGATCAAGTCCAGAATTTATCTGACGAGCCAACTGCTCATCACCTAAAGCTCCTTCTGTGCGAAAATTTGCTTCANTTTTCAGTTCTGCCCAGAAAAAGTGGCTTTCTACTAATCTATTGCTTGTGCCAGTTTCGATGTATGGCGAATCTGAAGTATAATTTATGCCTGTTGTGGTTTCATTGTAGCTTGAACCTTCAGGCAACCCACAATCTAAGCTAATGAAACCTGGGNAAAAAACATGGGG? [4917 bp]
'GTM1_3_0' TTCTGTGTTCCTAGGGCAGTGGACGCCAGAGAGTGTGGGAGACTATGCAAGTGGGACCAACCATGTTCTTCCAACATATGGCTATGCNNNNATGTATGGTGGGTTATCTCTTGATTCTTTCCTTAAGTACATGA?????AGTAACGCGAGAAGCAGCATCAGGGATGAAATTTTCAGGGACAAGAAAGACTTCAATGGCGTTTACGAAAGCTAGATGTGATCCTTCAGAAGGTATGAAGTTGATTCTAAATCTTCCTACATTGATCGTAACCA?TGAGTAAGCAGAAGCACGAAGATCTTGACATGGATCTGGACCAAGAGCTTGGACAATATCTGACATTTTCTGCCATAAGCCAGTTTTCCGGCTTCCATTAGGAGGCGGAATCAACCCACAAAAACAATTAGGGT?ACAGGTCAGAGAGAAGGAAAGGAGAAATATTACCGGCGCCGTCTCCGAGAAGCATTTTTATTAATCTACCAGTCTGCTTTTCCCNAAATAAACCACCTCCCATCATCACTCCCNNGCTAGCAACATATTCACCTACA?AAGCTTCAGATTACTTGATAACGCCAAAGAGAAAAAGTCGGATAACATTGCTGGAGGAGGATGAAGATGATGATGAAAACCCAGTCAAAATGGCTGACCAGAAACAATTGGATATGTCAAGATTTTCTTTTGGC?AAGATATATGGCTGCCATTGCCACTGCCGATGCTTGTGATTCNAAATCCGGCACTTCTGGCTAGCGGCGACCTGCGCGCTCTCGATCCAATCTTCAAGATTTATGGCCAGCGTCGTNGCATTTTNCNGGGGCCCATTGACAATTTTACGGTTTCCATGGTTCTAGGACTTCACAGTTCCCTCCAGATGNAAAATGGGGTATGAGAAACTCCTTGTATATTAACTGTTTTCTTCTTATTATTTTAATTGTTAATAGTTTTTTCTGNTTTATTCTG?TAATTGCCTTGGAAACCTATTGGCAATGATCCGTAATCAAGCGCCTAACATTGTAACCCTTGTTGAACAAGAAGCAAGCCATAATGGCCCTTACTTCTCAGGCCGTTTCCTCGAGGCATTGCACTATTATTCAG?ACGGGCAGCAACAGCCGGCTACAGGTTATTCATTGGTACTCTCAGTGGTTATCCACAAGCCATGTGTATCTTACAACAGAATTGGCACAACCACCACTTCACAGCTACAGCTACGGTCACGGGCAANTTTTGCTA???????AGCAAGGGAAAACTCGGATTCGGGTGAGTGTCGAATACGCNNNNGTGTTAGACAAGGGTATGCTTTATTTGGAGAATCATACCCTCATACTTTTGTACGAATATGTGTCGGACATGGGTGTCGAACACGAATAT??????TTCAGTTGCATCAAGGTTAGTTAAGTTGTTTTTACTGACTAGTGATTTACNAATACATGTTCTTATAAAGGTTGATTGCACGATTGCTCCGACTCTTCATTTCTCTTGAAGTACCCGTGTCTGACACATATNCCAA?TGTTGTTGCTTCCGAGAACAATAATAAGCAATCTGACCCTCGAATGGGACTACATTTTGTCGACAATGAGGCACTTGTGGGCATTGATTCTTCTCGACAAGTGTTGGCTAGTAGATTGGCAGATGCAGAGCNTCA?TACTCGTGAATTGCATGATGGCGCAATGATTTTTGGATCTTGAACTGACAACTTCACATAATTTACCTAAAAACGCTTACCCGCAAGGCCTTCTTTTTGAATCTATTCATCACAGAAAACTGCTTGAGCCTTGT?TAGCCAATCCATTGACAATCTCTAAACACCACATAAACTGAAAACGGTTTTAAGGATTCTAAAAGAAAAACAAGAGACACCATTGCAAAGTTATTAAAGATAAGTTTACCGAATATCAAATTACAAGCACCGAT??TCAAACCAATCAAATATTAGAAAAANGGGGATAAATGCGAAGAAGCTATCATCTTATTCTAGAGGAAACTTACTGCAACTTCCTGCATTAAATCTGCAGCTTCAGCAATAAGGCCCTGTTCTTCNTTTAATCTTTGATTTCACTAGCTGATTTCGCCATTTTCAGCGGTAAATTGGACAAGAGAATCACGGTCGAGCATCTTATGATCATCTGTTGGAACTTGCATCTTCCCCATATAATGTTGTTGCTGGTGTTGCTCCTTTTCATCCT?ACAGGGGAAAGAAAAATCATAACAATTTTAGACAAGCAACAAGGTATAGATAAGAAAATCATATAAATAGAGAAAATGTTAACGACAGCATGAAATGCCACCTTGGCAACTCTTTACAACGAAGTCTGTTACTC?ANTTTTCAGTTCTGCGTGNAAAATTTGCCGTGGGCATTCGGATGCCCTATCTGAAAATTCNAAAAAATATATCCGTTGGACACGATACTTCATTCCAGAAATGATGATTTTTCNATCCTAGTGTTGCTTCATACTCTATTGTATCTAGCAACAAGTCCCGCGCNAATACCACTCCCAATCACAACNAACATCAGCCGCTGGCTTCCCTGCAAATCATCAAGCAAAGCTCGGTGTTCCATAAAAGNAAATGAAAACGCATNATATAGTAGCTTACCA??ATAATCAGCCTTCATTACAGATGGCTCAATCTGCTTATTAAGTACTTTAAGACTTTTATTATTACAAGTACAAGTATTAATTGGCGAACTCAATGTTCTTACATCAAAATCTTGTAACNTTTAGTAAGCAAATCG?ACTAACTAAGCTGTCCAGATAAGTTTTGAGGACAACTGTTCGAGNAATACTTCTGCCATGGCCTCCCTAAGTATGTTTTAAATGCACGAACCACTGGTTTAAGATCANTTTGCAGCTAAAATTCTTGAATTATGGA??TTCTTCTTGAAGCAGGATAAAGAAGGACCAAATATGGCAGAGGCAGCCGTTACAGCAGCACTCTTTCTGATCGAGAAGGTATCAAGCATGCTTGATAAAGAAGTAAAGCTTAAAAAAGAATTGCAGGATGGTATAAAGAAGTCAAGGANTTTTGAAGAGGGAACCTTATGCATCAAAGAGGTGTGGTTGTGGATTTAGGATTAGGGCAATAGTGCCAATTGCCAATTACNAATGAGAAGGATAAGACATTTGTTTATCAAGAGGAAGGGA??ATTAATTCTATGGTCCAAGCTGCAAAAACTTTGCTCTTCCACCTGCTTGTCTAACATCCCTTCATCGAAGAATAAATTTTCTGGGATGTTTGTGATCCGCCGTTGTAGCCAATATTCGACNAAGATCTTTGAATA?TGAAGGGAACAGACTACAAAACACATGATGGCACTTGCATACGTGATTATATCGATGTTACTGACCTGGTTGATGCTCATGTTAAAGCTCTTCAAAATGCAAAGCCCCGTAAAGTAGGNAATCTACNAATGTTGGC??AAAACCAAGGACCAGCAGTACCTGGAGNAATGAAATTTCAATTAAGTGAATCAAATGCTTTCTTAAGATCTACCTTGATAGCACATCGAGGAGACAAATTTGTCTTATGGTATCCATTCACCAATTCTTGGGTCA?TTCCCAGATAGTAGCAAAGTGAATTACGGTGATCATTGTTGAGTATATTGAGGTAAACGCCATTATTGTAGGAAGAGAGAAGGATGCGAGTAAGCTATGTCAATGGCAAGCACCATCGGTGGGGATAATAAATGTTGATGAGAGGGGCATACGATGGTTTTACACTGGAGACATTGGACGATTTGTCGATTTTANTTTTGATGGATGCCTTGAGATTATTGATAGGNAAAAAAGATATTGTCAAACTTCAACATGGAGAGTATACATCTC??CTGCAAATTCTTGAACTGCTGCTGATCAATGGCGAGGCTGTTGGACTCGCCGCTTCCACTGGTTGGCCCTACCACTGATGCTGAAGAGGATAAGACAGTAGGCTTCAGCTTGGTGGTAGTGGCGGTGGTGGCTG?TGTATATTCTACTACTTCCAGAAGTCAAATCGTCTCTCACCCCTATCACTCGAGGACATGTACGACGATTATGACCACTTTTGCGACAAATCTTGCAACGGTGACGCCTTCTACCAGAGCTTCTATGATTGCTC??CAATTCGGCCATTGGTTCGGATGATCCGCTAAAATCAGAATCGGTCCAAACTGATTCTTTTACTGTATTGAGTTCAGAAACTTTAGGTACAGAATTGATGAGGAATCTCCAAGATACAAAGATAGAGAGCGACT?CAGCAGATGTACACTTTAGTTTTACTACATAACCTTCAACAGATTTTCTTTCATCTGGCGGCNAATCTTAAACCATGTTAGTTTATCCTTTATATTACATCATACCTTTCTTCTTCTTCCCACCAACTTTCTTCT???TTGCCTTAAAATCGTCGCTAGTCATACAATCATGATGTGTCTAATATAAGTGCTCGTTTCCCACTCACCGATTCTCGGATTTCTTATTTTTCTTATGATATTGCCCTTGAACGATAATAGATTGTTTTTTTTT??ATGATTNGGGGGGCCAGCAAGAACAGAACTCATGTTGCAGATTCACTAGTAAAGCAGTCGAGTAGAGTCAGTGACGGAGAAAGCCATCATCGTAATAGACAGAAAAACTCAGGAAACCTGAACCAAGTTTTAGGA??TAGGGTGTGACCAGCCATATTTTGCCGATCAAGTCCAGAATTTATCTGACGAGCCAACTGCTCATCACCTAAAGCTCCTTCTGTGCGAAAATTTGCTTCANTTTTCAGTTCTGCCCAGAAAAAGTGGCTTTCTACTAATCTATTGCTTGTGCCAGTTTCGATGTATGGCGAATCTGAAGTATAATTTATGCCTGTTGTGGTTTCATTGTAGCTTGAACCTTCAGGCAACCCACAATCTAAGCTAATGAAACCTGGGNAAAAAACATGGGG? [4917 bp]
'GTM1_3_1' TTCTGTGTTCCTAGGGCAGTGGACGCCAGAGAGTGTGGGAGACTATGCAAGTGGGACCAACCATGTTCTTCCAACATATGGCTATGCNNNNATGTATGGTGGGTTATCTCTTGATTCTTTCCTTAAGTACATGA?????AGTAACGCGAGAAGCAGCATCAGGGATGAAATTTTCAGGGACAAGAAAGACTTCAATGGCGTTTACGAAAGCTAGATGTGATCCTTCAGAAGGTATGAAGTTGATTCTAAATCTTCCTACATTGATCGTAACCA?TGAGTAAGCAGAAGCACGAAGATCTTGACATGGATCTGGACCAAGAGCTTGGACAATATCTGACATTTTCTGCCATAAGCCAGTTTTCCGGCTTCCATTAGGAGGCGGAATCAACCCACAAAAACAATTAGGGT?ACAGGTCAGAGAGAAGGAAAGGAGAAATATTACCGGCGCCGTCTCCGAGAAGCATTTTTATTAATCTACCAGTCTGCTTTTCCCNAAATAAACCACCTCCCATCATCACTCCCNNGCTAGCAACATATTCACCTACA?AAGCTTCAGATTACTTGATAACGCCAAAGAGAAAAAGTCGGATAACATTGCTGGAGGAGGATGAAGATGATGATGAAAACCCAGTCAAAATGGCTGACCAGAAACAATTGGATATGTCAAGATTTTCTTTTGGC?AAGATATATGGCTGCCATTGCCACTGCCGATGCTTGTGATTCNAAATCCGGCACTTCTGGCTAGCGGCGACCTGCGCGCTCTCGATCCAATCTTCAAGATTTATGGCCAGCGTCGTNGCATTTTNCNGGGGCCCATTGACAATTTTACGGTTTCCATGGTTCTAGGACTTCACAGTTCCCTCCAGATGNAAAATGGGGTATGAGAAACTCCTTGTATATTAACTGTTTTCTTCTTATTATTTTAATTGTTAATAGTTTTTTCTGNTTTATTCTG?TAATTGCCTTGGAAACCTATTGGCAATGATCCGTAATCAAGCGCCTAACATTGTAACCCTTGTTGAACAAGAAGCAAGCCATAATGGCCCTTACTTCTCAGGCCGTTTCCTCGAGGCATTGCACTATTATTCAG?ACGGGCAGCAACAGCCGGCTACAGGTTATTCATTGGTACTCTCAGTGGTTATCCACAAGCCATGTGTATCTTACAACAGAATTGGCACAACCACCACTTCACAGCTACAGCTACGGTCACGGGCAANTTTTGCTA???????AGCAAGGGAAAACTCGGATTCGGGTGAGTGTCGAATACGCNNNNGTGTTAGACAAGGGTATGCTTTATTTGGAGAATCATACCCTCATACTTTTGTACGAATATGTGTCGGACATGGGTGTCGAACACGAATAT??????TTCAGTTGCATCAAGGTTAGTTAAGTTGTTTTTACTGACTAGTGATTTACNAATACATGTTCTTATAAAGGTTGATTGCACGATTGCTCCGACTCTTCATTTCTCTTGAAGTACCCGTGTCTGACACATATNCCAA?TGTTGTTGCTTCCGAGAACAATAATAAGCAATCTGACCCTCGAATGGGACTACATTTTGTCGACAATGAGGCACTTGTGGGCATTGATTCTTCTCGACAAGTGTTGGCTAGTAGATTGGCAGATGCAGAGCNTCA?TACTCGTGAATTGCATGATCGCGCAATGATTTTTGGATCTTGAACTGACAACTTCACATAATTTACCTAAAAACGCTTACCCGCAAGGCCTTCTTTTTGAATCTATTCATCACAGAAAACTGCTTGAGCCTTGT?TAGCCAATCCATTGACAATCTCTAAACACCACATAAACTGAAAACGGTTTTAAGGATTCTAAAAGAAAAACAAGAGACACCATTGCAAAGTTATTAAAGATAAGTTTACCGAATATCAAATTACAAGCACCGAT??TCAAACCAATCAAATATTAGAAAAANGGGGATAAATGCGAAGAAGCTATCATCTTATTCTAGAGGAAACTTACTGCAACTTCCTGCATTAAATCTGCAGCTTCAGCAATAAGGCCCTGTTCTTCNTTTAATCTTTGATTTCACTAGCTGATTTCGCCATTTTCAGCGGTAAATTGGACAAGAGAATCACGGTCGAGCATCTTATGATCATCTGTTGGAACTTGCATCTTCCCCATATAATGTTGTTGCTGGTGTTGCTCCTTTTCATCCT?ACAGGGGAAAGAAAAATCATAACAATTTTAGACAAGCAACAAGGTATAGATAAGAAAATCATATAAATAGAGAAAATGTTAACGACAGCATGAAATGCCACCTTGGCAACTCTTTACAACAAAGTCTGTTACTC?ANTTTTCAGTTCTGCGTGNAAAATTTGCCGTGGGCATTCGGATGCCCTATCTGAAAATTCNAAAAAATATATCCGTTGGACACGATACTTCATTCCAGAAATGATGATTTTTCNATCCTAGTGTTGCTTCATACTCTATTGTATCTAGCAACAAGTCCCGCGCNAATACCACTCCCAATCACAACNAACATCAGCCGCTGGCTTCCCTGCAAATCATCAAGCAAAGCTCGGTGTTCCATAAAAGNAAATGAAAACGCATNATATAGTAGCTTACCA??ATAATCAGCCTTCATTACAGATGGCTCAATCTGCTTATTAAGTACTTTAAGACTTTTATTATTACAAGTACAAGTATTAATTGGCGAACTCAATGTTCTTACATCAAAATCTTGTAACNTTTAGTAAGCAAATCG?ACTAACTAAGCTGTCCAGATAAGTTTTGAGGACAACTGTTCGAGNAATACTTCTGCCATGGCCTCCCTAAGTATGTTTTAAATGCACGAACCACTGGTTTAAGATCANTTTGCAGCTAAAATTCTTGAATTATGGA??TTCTTCTTGAAGCAGGATAAAGAAGGACCAAATATGGCAGAGGCAGCCGTTACAGCAGCACTCTTTCTGATCGAGAAGGTATCAAGCATGCTTGATAAAGAAGTAAAGCTTAAAAAAGAATTGCAGGATGGTATAAAGAAGTCAAGGANTTTTGAAGAGGGAACCTTATGCATCAAAGAGGTGTGGTTGTGGATTTAGGATTAGGGCAATAGTGCCAATTGCCAATTACNAATGAGAAGGATAAGACATTTGTTTATCAAGAGGAAGGGA??ATTAATTCTATGGTCCAAGCTGCAAAAACTTTGCTCTTCCACCTGCTTGTCTAACATCCCTTCATCGAAGAATAAATTTTCTGGGATGTTTGTGATCCGCCGTTGTAGCCAATATTCGACNAAGATCTTTGAATA?TGAAGGGAACAGACTACAAAACACATGATGGCACTTGCATACGTGATTATATCGATGTTACTGACCTGGTTGATGCTCATGTTAAAGCTCTTCAAAATGCAAAGCCCCGTAAAGTAGGNAATCTACNAATGTTGGC??AAAACCAAGGACCAGCAGTACCTGGAGNAATGAAATTTCAATTAAGTGAATCAAATGCTTTCTTAAGATCTACCTTGATAGCACATCGAGGAGACAAATTTGTCTTATGGTATCCATTCACCAATTCTTGGGTCA?TTCCCAGATAGTAGCAAAGTGAATTACGGTGATCATTGTTGAGTATATTGAGGTAAACGCCATTATTGTAGGAAGAGAGAAGGATGCGGGTAAGCTATGTCAATGGCAAGCACCATCGGTGGGGATAATAAATGTTGATGAGAGGGGCATACGATGGTTTTACACTGGAGACATTGGACGATTTGTCGATTTTANTTTTGATGGATGCCTTGAGATTATTGATAGGNAAAAAAGATATTGTCAAACTTCAACATGGAGAGTATACATCTC??CTGCAAATTCTTGAACTGCTGCTGATCAATGGCGAGGCTGTTGGACTCGCCGCTTCCACTGGTTGGCCCTACCACTGATGCTGAAGAGGATAAGACAGTAGGCTTCAGCTTGGTGGTAGTGGCGGTGGTGGCTG?TGTATATTCTACTACTTCCAGAAGTCAAATCGTCTCTCACCCCTATCACTCGAGGACATGTACGACGATTATGACCACTTTTGCGACAAATCTTGCAACGGTGACGCCTTCTACCAGAGCTTCTATGATTGCTC??CAATTCGGCCATTGGTTCGGATGATCCGCTAAAATCAGAATCGGTCCAAACTGATTCTTTTACTGTATTGAGTTCAGAAACTTTAGGTACAGAATTGATGAGGAATCTCCAAGATACAAAGATAGAGAGCGACT?CAGCAGATGTACACTTTAGTTTTACTACATAACCTTCAACAGATTTTCTTTCATCTGGCGGCNAATCTTAAACCATGTTAGTTTATCCTTTATATTACATCATACCTTTCTTCTTCTTCCCACCAACTTTCTTCT???TTGCCTTAAAATCGTCGCTAGTCATACAATCATGATGTGTCTAATATAAGTGCTCGTTTCCCATTCACCGATTCTCGGATTTCTTATTTTTCTTATGATATTGCCCTTGAACGATAATAGATTGTTTTTTTTT??ATGATTNGGGGGGCCAGCAAGAACAGAACTCATGTTGCAGATTCACTAGTAAAGCAGTCGAGTAGAGTCAGTGACGGAGAAAGCCATCATCGTAATAGACAGAAAAACTCAGGAAACCTGAACCAAGTTTTAGGA??TAGGGTGTGACCAGGCATATTTTGCCGATCAAGTCCAGAATTTATCTGACGAGCCAACTGCTCATCACCTAAAGCTCCTTCTGTGCGAAAATTTGCTTCANTTTTCAGTTCTGCCCAGAAAAAGTGGCTTTCTACTAATCTATTGCTTGTGCCAGTTTCGATGTATGGCGAATCTGAAGTATAATTTATGCCTGTTGTGGTTTCATTGTAGCTTGAACCTTCAGGCAACCCACAATCTAAGCTAATGAAACCTGGGNAAAAAACATGGGG? [4917 bp]
'GTM1_4_0' TTCTGTGTTCCTAGGGCAGTGGACGCCAGAGAGTGTGGGAGACTATGCAAGTGGGACCAACCATGCTCTTCCAACATATGTCTATGCAAGGATGTATGGTGGGTTATCTCTTGATTCTTTCCTTAAGTACATGA?????AGTAACGCGAGAAGCAGCATCAGGGATGAAATTTTCAGGGACAAGAAAGACTTCAATGGCGTTTACGAAAGCTAGATGTGATCCTTCAGAAGGTATGAAGTTGATTCTAAATCTTCCTACATTGATCGTAACCA?TGAGTAAGCAGAAGCACGAAGATCTTGACATGGATCTGGACCAAGAGCTTGGACAATATCTGACATTTTCTGCCATAAGCCAGTTTTCCGGCTTCCATTAGGAGGCGGAATCAACCCACAAAAACAATTAGGGT?ACAGGTCAGAGAGAAGGAAAGGAGAAATATTACCGGCGTCGTCTCCGAGAAGCATTTTTATTAATCTACCAGTCTGCTTTTCCCNAAATAAACCACCTCCCATCATCACTCCCNNGCTAGCAACATATTCACCTACA?AAGCTTCAGATTACTTGATAACGCCAAAGAGAAAAAGTCGGATAACATTGCTGGAGGAGGATGAAGATGATGATGAAAACCCAGTCAAAATGGCTGACCAGAAACAATTGGATATGTCAAGATTTTCTTTTGGC?AAGATATATGGCTGCCATTGCCACTGCCGATGCTTGTGATTCNAAATCCGGCACTTCTGGCGAGCGGCGACCTGCGCGCTCTCGATCCAATCTTCAAGATTTATGGCCAGCGTCGTNGCATTTTNCNGGGGCCCATTGACAATTTTACGGTTTCCATGGTTCTAGGACTTCACAGTTCCCTCCAGATGNAAAATGGGGTATGAGAAACTCCTTGTATATTAACTGTTTTCTTCTTATTATTTTAATTGTTAATAGTTTTTTCTGNTTTATTCTG?TAATTGCCTTGGAAACCTATTGGCAATGATCCGTAATCAAGCGCCTAACATTGTAACCCTTGTTGAACAAGAAGCAAGCCATAATGGCCCTTACTTCTCAGGCCGTTTCCTCGAGGCATTGCACTATTATTCAG?ACGGGCAGCAACAGCCGGCTACAGGTTATTCATTGGTACTCTCAGTGGTTATCCACAAGCCATGTGTATCTTACAACAGAATTGGCACAACCACCACTTCACAGCTACAGCTACGGTCACGGGCAANTTTTGCTA???????AGCAAGGGAAAACTCGGATTCGGGTGAGTGTCGAATACGCNNNNGTGTTAGACAAGGGTATGCTTTATTTGGAGAATCATACCCTCATACTTTTGTACGAATATGTGTCGGACATGGGTGTCGAACACGAATAT??????TTCAGTTGCATCAAGGTTAGTTAAGTTGTTTTTACTGACTAGTGATTTACNAATACATGTTCTTATAAAGGTTGATTGCACGATTGCTCCGACTCTTCATTTCTCTTGAAGTACCCGTGTCTGACACATATNCCAA?TGTTGTTGCTTCCGAGAACAATAATAAGCAATCTGACCCTCGAATGGGACTACATTTTGTCGACAATGAGGCACTTGTGGGCATTGATTCTTCTCGACAAGTGTTGGCTAGTAGATTGGCAGATGCAGAGCNTCA?TACTCGTGAATTGCATGATCGCGCAATGATTTTTGGATCTTGAACTGACAACTTCACATAATTTACCTAAAAACGCTTACCCGCAAGGCCTTCTTTTTGAATCTATTCATCACAGAAAACTGCTTGAGCCTTGT?TAGCCAATCCATTGACAATCTCTAAACACCACATAAACTGAAAACGGTTTTAAGGATTCTAAAAGAAAAACAAGAGACACCATTGCAAAGTTATTAAAGATAAGTTTACCGAATATCAAATTACAAGCACCGAT??TCAAACCAATCAAATATTAGAAAAANGGGGATAAATGCGAAGAAGCTATCATCTTATTCTAGAGGAAACTTACTGCAACTTCCTGCATTAAATCTGCAGCTTCAGCAATAAGGCCCTGTTCTTCNTTTAATCTTTGATTTCACTAGCTGATTTCGCCATTTTCAGCGGTAAATTGGACAAGAGAATCACGGTCGAGCATCTTATGATCATCTGTTGGAACTTGCATCTTCCCCATATAATGTTGTTGCTGGTGTTGCTCCTTTTCATCCT????????????????????????????????????????????????????????????????????????????????????????????????????????????????????????????????????????ANTTTTCAGTTCTGCGTGNAAAATTTGCCGTGGGCATTCGGATGCCCTATCTGAAAATTCNAAAAAATATATCCGTTGGACACGATACTTCATTCCAGAAATGATGATTTTTCNATCCTAGTGTTGCTTCATACTCTATTGTATCTAGCAACAAGTCCCGCGCNAATACCACTCCCAATCACAACNAACATCAGCCGCGGGCTTCCCTGCAAATCATCAAGCAAAGCTAGGTGTTCCATAAAAGNAAATGAAAACGCATNATATAGTAGCTTACCA??ATAATCAGCCTTCATTACAGATGGCTCAATCTGCTTATTAAGTACTTTAAGACTTTTATTATTACAAGTACAAGTATTAATTGGCGAACTCAATGTTCTTACATCAAAATCTTGTAACNTTTAGTAAGCAAATCG?ACTAACTAAGCTGTCCAGATAAGTTTTGAGGACAACTGTTCGAGNAATACTTCTGCCATGGCCTCCCTAAGTATGTTTTAAATGCACGAACCACTGGTTTAAGATCANTTTGCAGCTAAAATTCTTGAATTATGGA??TTCTTCTTGAAGCAGGATAAAGAAGGACCAAATATGGCAGAGGCAGCCGTTACAGCAGCACTCTTTCTGATCGAGAAGGTATCAAGCATGCTTGATAAAGAAGTAAAGCTTAAAAAAGAATTGCAGGATGGTATAAAGAAGTCAAGGANTTTTGAAGAGGGAACCTTATGCATCAAAGAGGTGTGGTTGTGGATTTAGGATTAGGGCAATAGTGCCAATTGCCAATTACNAATGAGAAGGATAAGACATTTGTTTATCAAGAGGAAGGGA??ATTAATTCTATGGTCCAAGCTGCAAAAACTTTGCTCTTCCACCTGCTTGTCTAACATCCCTTCATCGAAGAATAAATTTTCTGGGATGTTTGTGATCCGCCGTTGTAGCCAATATTCGACNAAGATCTTTGAATA?TGAAGGGAACAGACTACAAAACACATGATGGCACTTGCATACGTGATTATATCGATGTTACTGACCTGGTTGATGCTCATGTTAAAGCTCTTCAAAATGCAAAGCCCCGTAAAGTAGGNAATCTACNAATGTTGGC??AAAACCAAGGACCAGCAGTACCTGGAGNAATGAAATTTCAATTAAGTGAATCAAATGCTTTCTTAAGATCTACCTTGATAGCACATCGAGGAGACAAATTTGTCTTATGGTATCCATTCACCAATTCTTGGGTCA?TTCCCAGATAGTAGCAAAGTGAATTACGGTGATCATTGTTGAGTATATTGAGGTAAACGCCATTATTGTAGGAAGAGAGAAGGATGCGGGTAAGCTATGTCAATGGCAAGCACCATCGGTGGGGATAATAAATGTTGATGAGAGGGGCATACGATGGTTTTACACTGGAGACATTGGACGATTTGTCGATTTTANTTTTGATGGATGCCTTGAGATTATTGATAGGNAAAAAAGATATTGTCAAACTTCAACATGGAGAGTATACATCTC??CTGCAAATTCTTGAACTGCTGCTGATCAATGGCGAGGCTGTTGGACTCGCCGCTTCCACTGGTTGGCCCTACCACTGATGCTGAAGAGGATAAGACAGTAGGCTTCAGCTTGGTGGTAGTGGCGGTGGTGGCTG?TGTATATTCTACTACTTCCAGAAGTCAAATCGTCTCTCACCCCTATCACTCGAGGACATGTACGACGATTATGACCACTTTTGCGACAAATCTTGCAACGGTGACGCCTTCTACCAGAGCTTCTATGATTGCTC??CAATTCGGCCATTGGTTCGGATGATCCGCTAAAATCAGAATCGGTCCAAACTGATTCTTTTACTGTATTGAGTTCAGAAACTTTAGGTACAGAATTGATGAGGAATCTCCAAGATACAAAGATAGAGAGCGACT?CAGCAGATGTACACTTTAGTTTTACTACATAACCTTCAACAGATTTTCTTTCATCTGGCGGCNAATCTTAAACCATGTTAGTTTATCCTTTATATTACATCATACCTTTCTTCTTCTTCCCACCAACTTTCTTCT???TTGCCTTAAAATCGTCGCTAGTCATACAATCATGATGTGTCTAATATAAGTGCTCGTTTCCCACTCACCGATTCTCGGATTTCTTATTTTTCTTATGATATTGCCCTTGAACGATAATAGATTGTTTTTTTTT??ATGATTNGGGGGGCCAGCAAGAACAGAACTCATGTTGCAGATTCACTAGTAAAGCAGTCGAGTAGAGTCAGTGACGGAGAAAGCCATCATCGTAATAGACAGAAAAACTCAGGAAACCTGAACCAAGTTTTAGGA??TAGGGTGTGACCAGGCATATTTTGCCGATCAAGTCCAGAATTTATCTGACGAGCCAACTGCTCATCACCTAAAGCTCCTTCTGTGCGAAAATTTGCTTCANTTTTCAGTTCTGCCCAGAAAAAGTGGCTTTCTACTAATCTATTGCTTGTGCCAGTTTCGATGTATGGCGAATCTGAAGTATAATTTATGCCTGTTGTGGTTTCATTGTAGCTTGAACCTTCAGGCAACCCACAATCTAAGCTAATGAAACCTGGGNAAAAAACATGGGG? [4917 bp]
'GTM1_4_1' TTCTGTGTTCCTAGGGCAGTGGACGCCAGAGAGTGTGGGAGACTATGCAAGTGGGACCAACCATGCTCTTCCAACATATGTCTATGCAAGGATGTATGGTGGGTTATCTCTTGATTCTTTCCTTAAGTACATGA?????AGTAACGCGAGAAGCAGCATCAGGGATGAAATTTTCAGGGACAAGAAAGACTTCAATGGCGTTTACGAAAGCTAGATGTGATCCTTCAGAAGGTATGAAGTTGATTCTAAATCTTCCTACATTGATCGTAACCA?TGAGTAAGCAGAAGCACGAAGATCTTGACATGGATCTGGACCAAGAGCTTGGACAATATCTGACATTTTCTGCCATAAGCCAGTTTTCCGGCTTCCATTAGGAGGCGGAATCAACCCACAAAAACAATTAGGGT?ACAGGTCAGAGAGAAGGAAAGGAGAAATATTACCGGCGCCGTCTCCGAGAAGCATTTTTATTAATCTACCAGTCTGCTTTTCCCNAAATAAACCACCTCCCATCATCACTCCCNNGCTAGCAACATATTCACCTACA?AAGCTTCAGATTACTTGATAACGCCAAAGAGAAAAAGTCGGATAACATTGCTGGAGGAGGATGAAGATGATGATGAAAACCCAGTCAAAATGGCTGACCAGAAACAATTGGATATGTCAAGATTTTCTTTTGGC?AAGATATATGGCTGCCATTGCCACTGCCGATGCTTGTGATTCNAAATCCGGCACTTCTGGCGAGCGGCGACCTGCGCGCTCTCGATCCAATCTTCAAGATTTATGGCCAGCGTCGTNGCATTTTNCNGGGGCCCATTGACAATTTTACGGTTTCCATGGTTCTAGGACTTCACAGTTCCCTCCAGATGNAAAATGGGGTATGAGAAACTCCTTGTATATTAACTGTTTTCTTCTTATTATTTTAATTGTTAATAGTTTTTTCTGNTTTATTCTG?TAATTGCCTTGGAAACCTATTGGCAATGATCCGTAATCAAGCGCCTAACATTGTAACCCTTGTTGAACAAGAAGCAAGCCATAATGGCCCTTACTTCTCAGGCCGTTTCCTCGAGGCATTGCACTATTATTCAG?ACGGGCAGCAACAGCCGGCTACAGGTTATTCATTGGTACTCTCAGTGGTTATCCACAAGCCATGTGTATCTTACAACAGAATTGGCACAACCACCACTTCACAGCTACAGCTACGGTCACGGGCAANTTTTGCTA???????AGCAAGGGAAAACTCGGATTCGGGTGAGTGTCGAATACGCNNNNGTGTTAGACAAGGGTATGCTTTATTTGGAGAATCATACCCTCATACTTTTGTACGAATATGTGTCGGACATGGGTGTCGAACACGAATAT??????TTCAGTTGCATCAAGGTTAGTTAAGTTGTTTTTACTGACTAGTGATTTACNAATACATGTTCTTATAAAGGTTGATTGCACGATTGCTCCGACTCTTCATTTCTCTTGAAGTACCCGTGTCTGACACATATNCCAA?TGTTGTTGCTTCCGAGAACAATAATAAGCAATCTGACCCTCGAATGGGACTACATTTTGTCGACAATGAGGCACTTGTGGGCATTGATTCTTCTCGACAAGTGTTGGCTAGTAGATTGGCAGATGCAGAGCNTCA?TACTCGTGAATTGCATGATCGCGCAATGATTTTTGGATCTTGAACTGACAACTTCACATAATTTACCTAAAAACGCTTACCCGCAAGGCCTTCTTTTTGAATCTATTCATCACAGAAAACTGCTTGAGCCTTGT?TAGCCAATCCATTGACAATCTCTAAACACCACATAAACTGAAAACGGTTTTAAGGATTCTAAAAGAAAAACAAGAGACACCATTGCAAAGTTATTAAAGATAAGTTTACCGAATATCAAATTACAAGCACCGAT??TCAAACCAATCAAATATTAGAAAAANGGGGATAAATGCGAAGAAGCTATCATCTTATTCTAGAGGAAACTTACTGCAACTTCCTGCATTAAATCTGCAGCTTCAGCAATAAGGCCCTGTTCTTCNTTTAATCTTTGATTTCACTAGCTGATTTCGCCATTTTCAGCGGTAAATTGGACAAGAGAATCACGGTCGAGCATCTTATGATCATCTGTTGGAACTTGCATCTTCCCCATATAATGTTGTTGCTGGTGTTGCTCCTTTTCATCCT????????????????????????????????????????????????????????????????????????????????????????????????????????????????????????????????????????ANTTTTCAGTTCTGCGTGNAAAATTTGCCGTGGGCATTCGGATGCCCTATCTGAAAATTCNAAAAAATATATCCGTTGGACACGATACTTCATTCCAGAAATGATGATTTTTCNATCCTAGTGTTGCTTCATACTCTATTGTATCTAGCAACAAGTCCCGCGCNAATACCACTCCCAATCACAACNAACATCAGCCGCGGGCTTCCCTGCAAATCATCAAGCAAAGCTCGGTGTTCCATAAAAGNAAATGAAAACGCATNATATAGTAGCTTACCA??ATAATCAGCCTTCATTACAGATGGCTCAATCTGCTTATTAAGTACTTTAAGACTTTTATTATTACAAGTACAAGTATTAATTGGCGAACTCAATGTTCTTACATCAAAATCTTGTAACNTTTAGTAAGCAAATCG?ACTAACTAAGCTGTCCAGATAAGTTTTGAGGACAACTGTTCGAGNAATACTTCTGCCATGGCCTCCCTAAGTATGTTTTAAATGCACGAACCACTGGTTTAAGATCANTTTGCAGCTAAAATTCTTGAATTATGGA??TTCTTCTTGAAGCAGGATAAAGAAGGACCAAATATGGCAGAGGCAGCCGTTACAGCAGCACTCTTTCTGATCGAGAAGGTATCAAGCATGCTTGATAAAGAAGTAAAGCTTAAAAAAGAATTGCAGGATGGTATAAAGAAGTCAAGGANTTTTGAAGAGGGAACCTTATGCATCAAAGAGGTGTGGTTGTGGATTTAGGATTAGGGCAATAGTGCCAATTGCCAATTACNAATGAGAAGGATAAGACATTTGTTTATCAAGAGGAAGGGA??ATTAATTCTATGGTCCAAGCTGCAAAAACTTTGCTCTTCCACCTGCTTGTCTAACATCCCTTCATCGAAGAATAAATTTTCTGGGATGTTTGTGATCCGCCGTTGTAGCCAATATTCGACNAAGATCTTTGAATA?TGAAGGGAACAGACTACAAAACACATGATGGCACTTGCATACGTGATTATATCGATGTTACTGACCTGGTTGATGCTCATGTTAAAGCTCTTCAAAATGCAAAGCCCCGTAAAGTAGGNAATCTACNAATGTTGGC??AAAACCAAGGACCAGCAGTACCTGGAGNAATGAAATTTCAATTAAGTGAATCAAATGCTTTCTTAAGATCTACCTTGATAGCACATCGAGGAGACAAATTTGTCTTATGGTATCCATTCACCAATTCTTGGGTCA?TTCCCAGATAGTAGCAAAGTGAATTACGGTGATCATTGTTGAGTATATTGAGGTAAACGCCATTATTGTAGGAAGAGAGAAGGATGCGGGTAAGCTATGTCAATGGCAAGCACCATCGGTGGGGATAATAAATGTTGATGAGAGGGGCATACGATGGTTTTACACTGGAGACATTGGACGATTTGTCGATTTTANTTTTGATGGATGCCTTGAGATTATTGATAGGNAAAAAAGATATTGTCAAACTTCAACATGGAGAGTATACATCTC??CTGCAAATTCTTGAACTGCTGCTGATCAATGGCGAGGCTGTTGGACTCGCCGCTTCCACTGGTTGGCCCTACCACTGATGCTGAAGAGGATAAGACAGTAGGCTTCAGCTTGGTGGTAGTGGCGGTGGTGGCTG?TGTATATTCTACTACTTCCAGAAGTCAAATCGTCTCTCACCCCTATCACTCGAGGACATGTACGACGATTATGACCACTTTTGCGACAAATCTTGCAACGGTGACGCCTTCTACCAGAGCTTCTATGATTGCTC??CAATTCGGCCATTGGTTCGGATGATCCGCTAAAATCAGAATCGGTCCAAACTGATTCTTTTACTGTATTGAGTTCAGAAACTTTAGGTACAGAATTGATGAGGAATCTCCAAGATACAAAGATAGAGAGCGACT?CAGCAGATGTACACTTTAGTTTTACTACATAACCTTCAACAGATTTTCTTTCATCTGGCGGCNAATCTTAAACCATGTTAGTTTATCCTTTATATTACATCATACCTTTCTTCTTCTTCCCACCAACTTTCTTCT???TTGCCTTAAAATCGTCGCTAGTCATACAATCATGATGTGTCTAATATAAGTGCTCGTTTCCCACTCACCGATTCTCGGATTTCTTATTTTTCTTATGATATTGCCCTTGAACGATAATAGATTGTTTTTTTTT??ATGATTNGGGGGGCCAGCAAGAACAGAACTCATGTTGCAGATTCACTAGTAAAGCAGTCGAGTAGAGTCAGTGACGGAGAAAGCCATCATCGTAATAGACAGAAAAACTCAGGAAACCTGAACCAAGTTTTAGGA??TAGGGTGTGACCAGGCATATTTTGCCGATCAAGTCCAGAATTTATCTGACGAGCCAACTGCTCATCACCTAAAGCTCCTTCTGTGCGAAAATTTGCTTCANTTTTCAGTTCTGCCCAGAAAAAGTGGCTTTCTACTAATCTATTGCTTGTGCCAGTTTCGATGTATGGCGAATCTGAAGTATAATTTATGCCTGTTGTGGTTTCATTGTAGCTTGAACCTTCAGGCAACCCACAATCTAAGCTAATGAAACCTGGGNAAAAAACATGGGG? [4917 bp]
'GTM1_5_0' TTCTGTGTTCCTAGGGCAGTGGACGCCAGAGAGTGTGGGAGACTATGCAAGTGGGACCAACCATGCTCTTCCAACATATGTCTATGCAAGGATGTATGGTGGGTTATCTCTTGATTCTTTCCTTAAGTACATGA?????AGTAACGCGAGAAGCAGCATCAGGGATGAAATTTTCAGGGACAAGAAAGACTTCAATGGCGTTTACGAAAGCTAGATGTGATCCTTCAGAAGGTATGAAGTTGATTCTAAATCTTCCTACATTGATCGTAACCA?TGAGTAAGCAGAAGCACGAAGATCTTGACATGGATCTGGACCAAGAGCTTGGACAATATCTGACATTTTCTGCCATAAGCCAGTTTTCCGGCTTCCATTAGGAGGCGGAATCAACCCACAAAAACAATTAGGGT?ACAGGTCAGAGAGAAGGAAAGGAGAAATATTACCGGCGCCGTCTCCGAGAAGCATTTTTATTAATCTACCAGTCTGCTTTTCCCNAAATAAACCACCTCCCATCATCACTCCCNNGCTAGCAACATATTCACCTACA?AAGCTTCAGATTACTTGATAACGCCAAAGAGAAAAAGTCGGATAACATTGCTGGAGGAGGATGAAGATGATGATGAAAACCCAGTCAAAATGGCTGACCAGAAACAATTGGATATGTCAAGATTTTCTTTTGGC?AAGATATATGGCTGCCATTGCCACTGCCGATGCTTGTGATTCNAAATCCGGCACTTCTGGCGAGCGGCGACCTGCGCGCTCTCGATCCAATCTTCAAGATTTATGGCCAGCGTCGTNGCATTTTNCNGGGGCCCATTGACAATTTTACGGTTTCCATGGTTCTAGGACTTCACAGTTCCCTCCAGATGNAAAATGGGGTATGAGAAACTCCTTGTATATTAACTGTTTTCTTCTTATTATTTTAATTGTTAATAGTTTTTTCTGNTTTATTCTG?TAATTGCCTTGGAAACCTATTGGCAATGATCCGTAATCAAGCGCCTAACATTGTAACCCTTGTTGAACAAGAAGCAAGCCATAATGGCCCTTACTTCTCAGGCCGTTTCCTCGAGGCATTGCACTATTATTCAG?ACGGGCAGCAACAGCCGGCTACAGGTTATTCATTGGTACTCTCAGTGGTTATCCACAAGCCATGTGTATCTTACAACAGAATTGGCACAACCACCACTTCACAGCTACAGCTACGGTCACGGGCAANTTTTGCTA???????AGCAAGGGAAAACTCGGATTCGGGTGAGTGTCGAATACGCNNNNGTGTTAGACAAGGGTATGCTTTATTTGGAGAATCATACCCTCATACTTTTGTACGAATATGTGTCGGACATGGGTGTCGAACACGAATAT??????TTCAGTTGCATCAAGGTTAGTTAAGTTGTTTTTACTGACTAGTGATTTACNAATACATGTTCTTATAAAGGTTGATTGCACGATTGCTCCGACTCTTCATTTCTCTTGAAGTACCCGTGTCTGACACATATNCCAA?TGTTGTTGCTTCCGAGAACAATAATAAGCAATCTGACCCTCGAATGGGACTACATTTTGTCGACAATGAGGCACTTGTGGGCATTGATTCTTCTCGACAAGTGTTGGCTAGTAGATTGGCAGATGCAGAGCNTCA?TACTCGTGAATTGCATGATCGCGCAATGATTTTTGGATCTTGAACTGACAACTTCACATAATTTACCTAAAAACGCTTACCCGCAAGGCCTTCTTTTTGAATCTATTCATCACAGAAAACTGCTTGAGCCTTGT?TAGCCAATCCATTGACAATCTCTAAACACCACATAAACTGAAAACGGTTTTAAGGATTCTAAAAGAAAAACAAGAGACACCATTGCAAAGTTATTAAAGATAAGTTTACCGAATATCAAATTACAAGCACCGAT??TCAAACCAATCAAATATTAGAAAAANGGGGATAAATGCGAAGAAGCTATCATCTTATTCTAGAGGAAACTTACTGCAACTTCCTGCATTAAATCTGCAGCTTCAGCAATAAGGCCCTGTTCTTCNTTTAATCTTTGATTTCACTAGCTGATTTCGCCATTTTCAGCGGTAAATTGGACAAGAGAATCACGGTCGAGCATCTTATGATCATCTGTTGGAACTTGCATCTTCCCCATATAATGTTGTTGCTGGTGTTGCTCCTTTTCATCCT?ACAGGGGAAAGAAAAATCATAACAATTTTAGACAAGCAACAAGGTATAGATAAGAAAATCATATAAATAGAGAAAATGTTAACGACAGCATGAAATGCCACCTTGGCAACTCTTTACAACGAAGTCTGTTACTC???????????????????????????????????????????????????????????????????????????????????????????????????????????????????????????????????????????TTGTATCTAGCAACAAGTCCCGCGCNAATACCACTCCCAATCACAACNAACATCAGCCGCGGGCTTCCCTGCAAATCATCAAGCAAAGCTCGGTGTTCCATAAAAGNAAATGAAAACGCATNATATAGTAGCTTACCA??ATAATCAGCCTTCATTACAGATGGCTCAATCTGCTTATTAAGTACTTTAAGACTTTTATTATTACAAGTACAAGTATTAATTGGCGAACTCAATGTTCTTACATCAAAATCTTGTAACNTTTAGTAAGCAAATCG?ACTAACTAAGCTGTCCAGATAAGTTTTGAGGACAACTGTTCGAGNAATACTTCTGCCATGGCCTCCCTAAGTATGTTTTAAATGCACGAACCACTGGTTTAAGATCANTTTGCAGCTAAAATTCTTGAATTATGGA??TTCTTCTTGAAGCAGGATAAAGAAGGACCAAATATGGCAGAGGCAGCCGTTACAGCAGCACTCTTTCTGATCGAGAAGGTATCAAGCATGCTTGATAAAGAAGTAAAGCTTAAAAAAGAATTGCAGGATGGTATAAAGAAGTCAAGGANTTTTGAAGAGGGAACCTTATGCATCAAAGAGGTGTGGTTGTGGATTTAGGATTAGGGCAATAGTGCCAATTGCCAATTACNAATGAGAAGGATAAGACATTTGTTTATCAAGAGGAAGGGA??ATTAATTCTATGGTCCAAGCTGCAAAAACTTTGCTCTTCCACCTGCTTGTCTAACATCCCTTCATCGAAGAATAAATTTTCTGGGATGTTTGTGATCCGCCGTTGTAGCCAATATTCGACNAAGATCTTTGAATA?TGAAGGGAACAGACTACAAAACACATGATGGCACTTGCATACGTGATTATATCGATGTTACTGACCTGGTTGATGCTCATGTTAAAGCTCTTCAAAATGCAAAGCCCCGTAAAGTAGGNAATCTACNAATGTTGGC??AAAACCAAGGACCAGCAGTACCTGGAGNAATGAAATTTCAATTAAGTGAATCAAATGCTTTCTTAAGATCTACCTTGATAGCACATCGAGGAGACAAATTTGTCTTATGGTATCCATTCACCAATTCTTGGGTCA?TTCCCAGATAGTAGCAAAGTGAATTACGGTGATCATTGTTGAGTATATTGAGGTAAACGCCATTATTGTAGGAAGAGAGAAGGATGCGGGTAAGCTATGTCAATGGCAAGCACCATCGGTGGGGATAATAAATGTTGATGAGAGGGGCATACGATGGTTTTACACTGGAGACATTGGACGATTTGTCGATTTTANTTTTGATGGATGCCTTGAGATTATTGATAGGNAAAAAAGATATTGTCAAACTTCAACATGGAGAGTATACATCTC??CTGCAAATTCTTGAACTGCTGCTGATCAATGGCGAGGCTGTTGGACTCGCCGCTTCCACTGGTTGGCCCTACCACTGATGCTGAAGAGGATAAGACAGTAGGCTTCAGCTTGGTGGTAGTGGCGGTGGTGGCTG?TGTATATTCTACTACTTCCAGAAGTCAAATCGTCTCTCACCCCTATCACTCGAGGACATGTACGACGATTATGACCACTTTTGCGACAAATCTTGCAACGGTGACGCCTTCTACCAGAGCTTCTATGATTGCTC??CAATTCGGCCATTGGTTCGGATGATCCGCTAAAATCAGAATCGGTCCAAACTGATTCTTTTACTGTATTGAGTTCAGAAACTTTAGGTACAGAATTGATGAGGACTCTCCAAGATACAAAGATAGAGAGCGACT?CAGCAGATGTACACTTTAGTTTTACTACATAACCTTCAACAGATTTTCTTTCATCTGGCGGCNAATCTTAAACCATGTTAGTTTATCCTTTATATTACATCATACCTTTCTTCTTCTTCCCACCAACTTTCTTCT???TTGCCTTAAAATCGTCGCTAGTCATACAATCATGATGTGTCTAATATAAGTGCTCGTTTCCCACTCACCGATTCTCGGATTTCTTATTTTTCTTATGATATTGCCCTTGAACGATAATAGATTGTTTTTTTTT??ATGATTNGGGGGGCCAGCAAGAACAGAACTCATGTTGCAGATTCACTAGTAAAGCAGTCGAGTAGAGTCAGTGACGGAGAAAGCCATCATCGTAATAGACAGAAAAACTCAGGAAACCTGAACCAAGTTTTAGGA??TAGGGTGTGACCAGGCATATTTTGCCGATCAAGTCCAGAATTTATCTGACGAGCCAACTGCTCATCACCTAAAGCTCCTTCTGTGCGAAAATTTGCTTCANTTTTCAGTTCTGCCCAGAAAAAGTGGCTTTCTACTAATCTATTGCTTGTGCCAGTTTCGATGTATGGCGAATCTGAAGTATAATTTATGCCTGTTGTGGTTTCATTGTAGCTTGAACCTTCAGGCAACCCACAATCTAAGCTAATGAAACCTGGGNAAAAAACATGGGG? [4917 bp]
'GTM1_5_1' TTCTGTGTTCCTAGGGCAGTGGACGCCAGAGAGTGTGGGAGACTATGCAAGTGGGACCAACCATGCTCTTCCAACATATGTCTATGCAAGGATGTATGGTGGGTTATCTCTTGATTCTTTCCTTAAGTACATGA?????AGTAACGCGAGAAGCAGCATCAGGGATGAAATTTTCAGGGACAAGAAAGACTTCAATGGCGTTTACGAAAGCTAGATGTGATCCTTCAGAAGGTATGAAGTTGATTCTAAATCTTCCTACATTGATCGTAACCA?TGAGTAAGCAGAAGCACGAAGATCTTGACATGGATCTGGACCAAGAGCTTGGACAATATCTGACATTTTCTGCCATAAGCCAGTTTTCCGGCTTCCATTAGGAGGCGGAATCAACCCACAAAAACAATTAGGGT?ACAGGTCAGAGAGAAGGAAAGGAGAAATATTACCGGCGCCGTCTCCGAGAAGCATTTTTATTAATCTACCAGTCTGCTTTTCCCNAAATAAACCACCTCCCATCATCACTCCCNNGCTAGCAACATATTCACCTACA?AAGCTTCAGATTACTTGATAACGCCAAAGAGAAAAAGTCGGATAACATTGCTGGAGGAGGATGAAGATGATGATGAAAACCCAGTCAAAATGGCTGACCAGAAACAATTGGATATGTCAAGATTTTCTTTTGGC?AAGATATATGGCTGCCATTGCCACTGCCGATGCTTGTGATTCNAAATCCGGCACTTCTGGCGAGCGGCGACCTGCGCGCTCTCGATCCAATCTTCAAGATTTATGGCCAGCGTCGTNGCATTTTNCNGGGGCCCATTGACAATTTTACGGTTTCCATGGTTCTAGGACTTCACAGTTCCCTCCAGATGNAAAATGGGGTATGAGAAACTCCTTGTATATTAACTGTTTTCTTCTTATTATTTTAATTGTTAATAGTTTTTTCTGNTTTATTCTG?TAATTGCCTTGGAAACCTATTGGCAATGATCCGTAATCAAGCGCCTAACATTGTAACCCTTGTTGAACAAGAAGCAAGCCATAATGGCCCTTACTTCTCAGGCCGTTTCCTCGAGGCATTGCACTATTATTCAG?ACGGGCAGCAACAGCCGGCTACAGGTTATTCATTGGTACTCTCAGTGGTTATCCACAAGCCATGTGTATCTTACAACAGAATTGGCACAACCACCACTTCACAGCTACAGCTACGGTCACGGGCAANTTTTGCTA???????AGCAAGGGAAAACTCGGATTCGGGTGAGTGTCGAATACGCNNNNGTGTTAGACAAGGGTATGCTTTATTTGGAGAATCATACCCTCATACTTTTGTACGAATATGTGTCGGACATGGGTGTCGAACACGAATAT??????TTCAGTTGCATCAAGGTTAGTTAAGTTGTTTTTACTGACTAGTGATTTACNAATACATGTTCTTATAAAGGTTGATTGCACGATTGCTCCGACTCTTCATTTCTCTTGAAGTACCCGTGTCTGACACATATNCCAA?TGTTGTTGCTTCCGAGAACAATAATAAGCAATCTGACCCTCGAATGGGACTACATTTTGTCGACAATGAGGCACTTGTGGGCATTGATTCTTCTCGACAAGTGTTGGCTAGTAGATTGGCAGATGCAGAGCNTCA?TACTCGTGAATTGCATGATCGCGCAATGATTTTTGGATCTTGAACTGACAACTTCACATAATTTACCTAAAAACGCTTACCCGCAAGGCCTTCTTTTTGAATCTATTCATCACAGAAAACTGCTTGAGCCTTGT?TAGCCAATCCATTGACAATCTCTAAACACCACATAAACTGAAAACGGTTTTAAGGATTCTAAAAGAAAAACAAGAGACACCATTGCAAAGTTATTAAAGATAAGTTTACCGAATATCAAATTACAAGCACCGAT??TCAAACCAATCAAATATTAGAAAAANGGGGATAAATGCGAAGAAGCTATCATCTTATTCTAGAGGAAACTTACTGCAACTTCCTGCATTAAATCTGCAGCTTCAGCAATAAGGCCCTGTTCTTCNTTTAATCTTTGATTTCACTAGCTGATTTCGCCATTTTCAGCGGTAAATTGGACAAGAGAATCACGGTCGAGCATCTTATGATCATCTGTTGGAACTTGCATCTTCCCCATATAATGTTGTTGCTGGTGTTGCTCCTTTTCATCCT?ACAGGGGAAAGAAAAATCATAACAATTTTAGACAAGCAACAAGGTATAGATAAGAAAATCATATAAATAGAGAAAATGTTAACGACAGCATGAAATGCCACCTTGGCAACTCTTTACAACGAAGTCTGTTACTC???????????????????????????????????????????????????????????????????????????????????????????????????????????????????????????????????????????TTGTATCTAGCAACAAGTCCCGCGCNAATACCACTCCCAATCACAACNAACATCAGCCGCGGGCTTCCCTGCAAATCATCAAGCAAAGCTCGGTGTTCCATAAAAGNAAATGAAAACGCATNATATAGTAGCTTACCA??ATAATCAGCCTTCATTACAGATGGCTCAATCTGCTTATTAAGTACTTTAAGACTTTTATTATTACAAGTACAAGTATTAATTGGCGAACTCAATGTTCTTACATCAAAATCTTGTAACNTTTAGTAAGCAAATCG?ACTAACTAAGCTGTCCAGATAAGTTTTGAGGACAACTGTTCGAGNAATACTTCTGCCATGGCCTCCCTAAGTATGTTTTAAATGCACGAACCACTGGTTTAAGATCANTTTGCAGCTAAAATTCTTGAATTATGGA??TTCTTCTTGAAGCAGGATAAAGAAGGACCAAATATGGCAGAGGCAGCCGTTACAGCAGCACTCTTTCTGATCGAGAAGGTATCAAGCATGCTTGATAAAGAAGTAAAGCTTAAAAAAGAATTGCAGGATGGTATAAAGAAGTCAAGGANTTTTGAAGAGGGAACCTTATGCATCAAAGAGGTGTGGTTGTGGATTTAGGATTAGGGCAATAGTGCCAATTGCCAATTACNAATGAGAAGGATAAGACATTTGTTTATCAAGAGGAAGGGA??ATTAATTCTATGGTCCAAGCTGCAAAAACTTTGCTCTTCCACCTGCTTGTCTAACATCCCTTCATCGAAGAATAAATTTTCTGGGATGTTTGTGATCCGCCGTTGTAGCCAATATTCGACNAAGATCTTTGAATA?TGAAGGGAACAGACTACAAAACACATGATGGCACTTGCATACGTGATTATATCGATGTTACTGACCTGGTTGATGCTCATGTTAAAGCTCTTCAAAATGCAAAGCCCCGTAAAGTAGGNAATCTACNAATGTTGGC??AAAACCAAGGACCAGCAGTACCTGGAGNAATGAAATTTCAATTAAGTGAATCAAATGCTTTCTTAAGATCTACCTTGATAGCACATCGAGGAGACAAATTTGTCTTATGGTATCCATTCACCAATTCTTGGGTCA?TTCCCAGATAGTAGCAAAGTGAATTACGGTGATCATTGTTGAGTATATTGAGGTAAACGCCATTATTGTAGGAAGAGAGAAGGATGCGGGTAAGCTATGTCAATGGCAAGCACCATCGGTGGGGATAATAAATGTTGATGAGAGGGGCATACGATGGTTTTACACTGGAGACATTGGACGATTTGTCGATTTTANTTTTGATGGATGCCTTGAGATTATTGATAGGNAAAAAAGATATTGTCAAACTTCAACATGGAGAGTATACATCTC??CTGCAAATTCTTGAACTGCTGCTGATCAATGGCGAGGCTGTTGGACTCGCCGCTTCCACTGGTTGGCCCTACCACTGATGCTGAAGAGGATAAGACAGTAGGCTTCAGCTTGGTGGTAGTGGCGGTGGTGGCTG?TGTATATTCTACTACTTCCAGAAGTCAAATCGTCTCTCACCCCTATCACTCGAGGACATGTACGACGATTATGACCACTTTTGCGACAAATCTTGCAACGGTGACGCCTTCTACCAGAGCTTCTATGATTGCTC??CAATTCGGCCATTGGTTCGGATGATCCGCTAAAATCAGAATCGGTCCAAACTGATTCTTTTACTGTATTGAGTTCAGAAACTTTAGGTACAGAATTGATGAGGACTCTCCAAGATACAAAGATAGAGAGCGACT?CAGCAGATGTACACTTTAGTTTTACTACATAACCTTCAACAGATTTTCTTTCATCTGGCGGCNAATCTTAAACCATGTTAGTTTATCCTTTATATTACATCATACCTTTCTTCTTCTTCCCACCAACTTTCTTCT???TTGCCTTAAAATCGTCGCTAGTCATACAATCATGATGTGTCTAATATAAGTGCTCGTTTCCCACTCACCGATTCTCGGATTTCTTATTTTTCTTATGATATTGCCCTTGAACGATAATAGATTGTTTTTTTTT??ATGATTNGGGGGGCCAGCAAGAACAGAACTCATGTTGCAGATTCACTAGTAAAGCAGTCGAGTAGAGTCAGTGACGGAGAAAGCCATCATCGTAATAGACAGAAAAACTCAGGAAACCTGAACCAAGTTTTAGGA??TAGGGTGTGACCAGGCATATTTTGCCGATCAAGTCCAGAATTTATCTGACGAGCCAACTGCTCATCACCTAAAGCTCCTTCTGTGCGAAAATTTGCTTCANTTTTCAGTTCTGCCCAGAAAAAGTGGCTTTCTACTAATCTATTGCTTGTGCCAGTTTCGATGTATGGCGAATCTGAAGTATAATTTATGCCTGTTGTGGTTTCATTGTAGCTTGAACCTTCAGGCAACCCACAATCTAAGCTAATGAAACCTGGGNAAAAAACATGGGG? [4917 bp]
'GTM1_6_0' TTCTGTGTTCCTAGGGCAGTGGACGCCAGAGAGTGTGGGAGACTATGCAAGTGGGACCAACCATGCTCTTCCAACATATGTCTATGCAAGGATGTATGGTGGGTTATCTCTTGATTCTTTCCTTAAGTACATGA?????AGTAACGCGAGAAGCAGCATCAGGGATGAAATTTTCAGGGACAAGAAAGACTTCAATGGCGTTTACGAAAGCTAGATGTGATCCTTCAGAAGGTATGAAGTTGATTCTAAATCTTCCTACATTGATCGTAACCA?TGAGTAAGCAGAAGCACGAAGATCTTGACATGGATCTGGACCAAGAGCTTGGACAATATCTGACATTTTCTGCCATAAGCCAGTTTTCCGGCTTCCATTAGGAGGCGGAATCAACCCACAAAAACAATTAGGGT?ACAGGTCAGAGAGAAGGAAAGGAGAAATATTACCGGCGCCGTCTCCGAGAAGCATTTTTATTAATCTACCAGTCTGCTTTTCCCNAAATAAACCACCTCCCATCATCACTCCCNNGCTAGCAACATATTCACCTACA?AAGCTTCAGATTACTTGATAACGCCAAAGAGAAAAAGTCGGATAACATTGCTGGAGGAGGATGAAGATGATGATGAAAACCCAGTCAAAATGGCTGACCAGAAACAATTGGATATGTCAAGATTTTCTTTTGGC?AAGATATATGGCTGCCATTGCCACTGCCGATGCTTGTGATTCNAAATCCGGCACTTCTGGCTAGCGGCGACCTGCGCGCTCTCGATCCAATCTTCAAGATTTATGGCCAGCGTCGTNGCATTTTNCNGGGGCCCATTGACAATTTTACGGTTTCCATGGTTCTAGGACTTCACAGTTCCCTCCAGATGNAAAATGGGGTATGAGAAACTCCTTGTATATTAACTGTTTTCTTCTTATTATTTTAATTGTTAATAGTTTTTTCTGNTTTATTCTG?TAATTGCCTTGGAAACCTATTGGCAATGATCCGTAATCAAGCGCCTAACATTGTAACCCTTGTTGAACAAGAAGCAAGCCATAATGGCCCTTACTTCTCAGGCCGTTTCCTCGAGGCATTGCACTATTATTCAG?ACGGGCAGCAACAGCCGGCTACAGGTTATTCATTGGTACTCTCAGTGGTTATCCACAAGCCATGTGTATCTTACAACAGAATTGGCACAACCACCACTTCACAGCTACAGCTACGGTCACGGGCAANTTTTGCTA???????AGCAAGGGAAAACTCGGATTCGGGTGAGTGTCGAATACGCNNNNGTGTTAGACAAGGGTATGCTTTATTTGGAGAATCATACCCTCATACTTTTGTACGAATATGTGTCGGACATGGGTGTCGAACACGAATAT??????TTCAGTTGCATCAAGGTTAGTTAAGTTGTTTTTACTGACTAGTGATTTACNAATACATGTTCTTATAAAGGTTGATTGCACGATTGCTCCGACTCTTCATTTCTCTTGAAGTACCCGTGTCTGACACATATNCCAA?TGTTGTTGCTTCCGAGAACAATAATAAGCAATCTGACCCTCGAATGGGACTACATTTTGTCGACACTGAGGCACTTGTGGGCATTGATTCTTCTCGACAAGTGTTGGCTAGTAGATTGGCAGATGCAGAGCNTCA?TACTCGTGAATTGCATGATCGCGCAATGATTTTTGGATCTTGAACTGACAACTTCACATAATTTACCTAAAAACGCTTACCCGCAAGGCCTTCTTTTTGAATCTATTCATCACAGAAAACTGCTTGAGCCTTGT?TAGCCAATCCATTGACAATCTCTAAACACCACATAAACTGAAAACGGTTTTAAGGATTCTAAAAGAAAAACAAGAGACACCATTGCAAAGTTATTAAAGATAAGTTTACCGAATATCAAATTACAAGCACCGAT??TCAAACCAATCAAATATTAGAAAAANGGGGATAAATGCGAAGAAGCTATCATCTTATTCTAGAGGAAACTTACTGCAACTTCCTGCATTAAATCTGCAGCTTCAGCAATAAGGCCCTGTTCTTCNTTTAATCTTTGATTTCACTAGCTGATTTCGCCATTTTCAGCGGTAAATTGGACAAGAGAATCACGGTCGAGCATCTTATGATCATCTGTTGGAACTTGCATCTTCCCCATATAATGTTGTTGCTGGTGTTGCTCCTTTTCATCCT?ACAGGGGAAAGAAAAATCATAACAATTTTAGACAAGCAACAAGGTATAGATAAGAAAATCATATAAATAGAGAAAATGTTAACGACAGCATGAAATGCCACCTTGGCAACTCTTTACAACAAAGTCTGTTACTC?ANTTTTCAGTTCTGCGTGNAAAATTTGCCGTGGGCATTCGGATGCCCTATCTGAAAATTCNAAAAAATATATCCGTTGGACACGATACTTCATTCCAGAAATGATGATTTTTCNATCCTAGTGTTGCTTCATACTCTATTGTATCTAGCAACAAGTCCCGCGCNAATACCACTCCCAATCACAACNAACATCAGCCGCTGGCTTCCCTGCAAATCATCAAGCAAAGCTCGGTGTTCCATAAAAGNAAATGAAAACGCATNATATAGTAGCTTACCA??ATAATCAGCCTTCATTACAGATGGCTCAATCTGCTTATTAAGTACTTTAAGACTTTTATTATTACAAGTACAAGTATTAATTGGCGAACTCAATGTTCTTACATCAAAATCTTGTAACNTTTAGTAAGCAAATCG?ACTAACTAAGCTGTCCAGATAAGTTTTGAGGACAACTGTTCGAGNAATACTTCTGCCATGGCCTCCCTAAGTATGTTTTAAATGCACGAACCACTGGTTTAAGATCANTTTGCAGCTAAAATTCTTGAATTATGGA??TTCTTCTTGAAGCAGGATAAAGAAGGACCAAATATGGCAGAGGCAGCCGTTACAGCAGCACTCTTTCTGATCGAGAAGGTATCAAGCATGCTTGATAAAGAAGTAAAGCTTAAAAAAGAATTGCAGGATGGTATAAAGAAGTCAAGGANTTTTGAAGAGGGAACCTTATGCATCAAAGAGGTGTGGTTGTGGATTTAGGATTAGGGCAATAGTGCCAATTGCCAATTACNAATGAGAAGGATAAGACATTTGTTTATCAAGAGGAAGGGA??ATTAATTCTATGGTCCAAGCTGCAAAAACTTTGCTCTTCCACCTGCTTGTCTAACATCCCTTCATCGAAGAATAAATTTTCTGGGATGTTTGTGATCCGCCGTTGTAGCCAATATTCGACNAAGATCTTTGAATA?TGAAGGGAACAGACTACAAAACACATGATGGCACTTGCATACGTGATTATATCGATGTTACTGACCTGGTTGATGCTCATGTTAAAGCTCTTCAAAATGCAAAGCCCCGTAAAGTAGGNAATCTACNAATGTTGGC??AAAACCAAGGACCAGCAGTACCTGGAGNAATGAAATTTCAATTAAGTGAATCAAATGCTTTCTTAAGATCTACCTTGATAGCACATCGAGGAGACAAATTTGTCTTATGGTATCCATTCACCAATTCTTGGGTCA?TTCCCAGATAGTAGCAAAGTGAATTACGGTGATCATTGTTGAGTATATTGAGGTAAACGCCATTATTGTAGGAAGAGAGAAGGATGCGAGTAAGCTATGTCAATGGCAAGCACCATCGGTGGGGATAATAAATGTTGATGAGAGGGGCATACGATGGTTTTACACTGGAGACATTGGACGATTTGTCGATTTTANTTTTGATGGATGCCTTGAGATTATTGATAGGNAAAAAAGATATTGTCAAACTTCAACATGGAGAGTATACATCTC??CTGCAAATTCTTGAACTGCTGCTGATCAATGGCGAGGCTGTTGGACTCGCCACTTCCACTGGTTGGCCCTACCACTGATGCTGAAGAGGATAAGACAGTAGGCTTCAGCTTGGTGGTAGTGGCGGTGGTGGCTG?TGTATATTCTACTACTTCCAGAAGTCAAATCGTCTCTCACCCCTATCACTCGAGGACATGTACGACGATTATGACCACTTTTGCGACAAATCTTGCAACGTTGACGCCTTCTACCAGAGCTTCTATGATTGCTC??CAATTCGGCCATTGGTTCGGATGATCCGCTAAAATCAGAATCGGTCCAAACTGATTCTTTTACTGTATTGAGTTCAGAAACTTTAGGTACAGAATTGATGAGGAATCTCCAAGATACAAAGATAGAGAGCGACT?CAGCAGATGTACACTTTAGTTTTACTACATAACCTTCAACAGATTTTCTTTCATCTGGCGGCAAATCTTAAACCATGTTAGTTTATCCTTTATATTACATCATACCTTTCTTCTTCTTCCCACCAACTTTCTTCT???TTGCCTTAAAATCGTCGCTAGTCATACAATCATGATGTGTCTAATATAAGTGCTCGTTTCCCACTCACCGATTCTCGGATTTCTTATTTTTCTTATGATATTGCCCTTGAACGATAATAGATTGTTTTTTTTT??ATGATTNGGGGGGCCAGCAAGAACAGAACTCATGTTGCAGATTCACTAGTAAAGCAGTCGAGTAGAGTCAGTGACGGAGAAAGCCATCATCGTAATAGACAGAAAAACTCAGGAAACCTGAACCAAGTTTTAGGA??TAGGGTGTGACCAGGCATATTTTGCCGATCAAGTCCAGAATTTATCTGACGAGCCAACTGCTCATCACCTAAAGCTCCTTCTGTGCGAGAATTTGCTTCANTTTTCAGTTCTGCCCAGAAAAAGTGGCTTTCTACTAATCTATTGCTTGTGCCAGTTTCGATGTATGGCGAATCTGAAGTATAATTTATGCCTGTTGTGGTTTCATTGTAGCTTGAACCTTCAGGCAACCCACAATCTAAGCTAATGAAACCTGGGNAAAAAACATGGGG? [4917 bp]
'GTM1_6_1' TTCTGTGTTCCTAGGGCAGTGGACGCCAGAGAGTGTGGGAGACTATGCAAGTGGGACCAACCATGCTCTTCCAACATATGTCTATGCAAGGATGTATGGTGGGTTATCTCTTGATTCTTTCCTTAAGTACATGA?????AGTAACGCGAGAAGCAGCATCAGGGATGAAATTTTCAGGGACAAGAAAGACTTCAATGGCGTTTACGAAAGCTAGATGTGATCCTTCAGAAGGTATGAAGTTGATTCTAAATCTTCCTACATTGATCGTAACCA?TGAGTAAGCAGAAGCACGAAGATCTTGACATGGATCTGGACCAAGAGCTTGGACAATATCTGACATTTTCTGCCATAAGCCAGTTTTCCGGCTTCCATTAGGAGGCGGAATCAACCCACAAAAACAATTAGGGT?ACAGGTCAGAGAGAAGGAAAGGAGAAATATTACCGGCGCCGTCTCCGAGAAGCATTTTTATTAATCTACCAGTCTGCTTTTCCCNAAATAAACCACCTCCCATCATCACTCCCNNGCTAGCAACATATTCACCTACA?AAGCTTCAGATTACTTGATAACGCCAAAGAGAAAAAGTCGGATAACATTGCTGGAGGAGGATGAAGATGATGATGAAAACCCAGTCAAAATGGCTGACCAGAAACAATTGGATATGTCAAGATTTTCTTTTGGC?AAGATATATGGCTGCCATTGCCACTGCCGATGCTTGTGATTCNAAATCCGGCACTTCTGGCTAGCGGCGACCTGCGCGCTCTCGATCCAATCTTCAAGATTTATGGCCAGCGTCGTNGCATTTTNCNGGGGCCCATTGACAATTTTACGGTTTCCATGGTTCTAGGACTTCACAGTTCCCTCCAGATGNAAAATGGGGTATGAGAAACTCCTTGTATATTAACTGTTTTCTTCTTATTATTTTAATTGTTAATAGTTTTTTCTGNTTTATTCTG?TAATTGCCTTGGAAACCTATTGGCAATGATCCGTAATCAAGCGCCTAACATTGTAACCCTTGTTGAACAAGAAGCAAGCCATAATGGCCCTTACTTCTCAGGCCGTTTCCTCGAGGCATTGCACTATTATTCAG?ACGGGCAGCAACAGCCGGCTACAGGTTATTCATTGGTACTCTCAGTGGTTATCCACAAGCCATGTGTATCTTACAACAGAATTGGCACAACCACCACTTCACAGCTACAGCTACGGTCACGGGCAANTTTTGCTA???????AGCAAGGGAAAACTCGGATTCGGGTGAGTGTCGAATACGCNNNNGTGTTAGACAAGGGTATGCTTTATTTGGAGAATCATACCCTCATACTTTTGTACGAATATGTGTCGGACATGGGTGTCGAACACGAATAT??????TTCAGTTGCATCAAGGTTAGTTAAGTTGTTTTTACTGACTAGTGATTTACNAATACATGTTCTTATAAAGGTTGATTGCACGATTGCTCCGACTCTTCATTTCTCTTGAAGTACCCGTGTCTGACACATATNCCAA?TGTTGTTGCTTCCGAGAACAATAATAAGCAATCTGACCCTCGAATGGGACTACATTTTGTCGACAATGAGGCACTTGTGGGCATTGATTCTTCTCGACAAGTGTTGGCTAGTAGATTGGCAGATGCAGAGCNTCA?TACTCGTGAATTGCATGATCGCGCAATGATTTTTGGATCTTGAACTGACAACTTCACATAATTTACCTAAAAACGCTTACCCGCAAGGCCTTCTTTTTGAATCTATTCATCACAGAAAACTGCTTGAGCCTTGT?TAGCCAATCCATTGACAATCTCTAAACACCACATAAACTGAAAACGGTTTTAAGGATTCTAAAAGAAAAACAAGAGACACCATTGCAAAGTTATTAAAGATAAGTTTACCGAATATCAAATTACAAGCACCGAT??TCAAACCAATCAAATATTAGAAAAANGGGGATAAATGCGAAGAAGCTATCATCTTATTCTAGAGGAAACTTACTGCAACTTCCTGCATTAAATCTGCAGCTTCAGCAATAAGGCCCTGTTCTTCNTTTAATCTTTGATTTCACTAGCTGATTTCGCCATTTTCAGCGGTAAATTGGACAAGAGAATCACGGTCGAGCATCTTATGATCATCTGTTGGAACTTGCATCTTCCCCATATAATGTTGTTGCTGGTGTTGCTCCTTTTCATCCT?ACAGGGGAAAGAAAAATCATAACAATTTTAGACAAGCAACAAGGTATAGATAAGAAAATCATATAAATAGAGAAAATGTTAACGACAGCATGAAATGCCACCTTGGCAACTCTTTACAACGAAGTCTGTTACTC?ANTTTTCAGTTCTGCGTGNAAAATTTGCCGTGGGCATTCGGATGCCCTATCTGAAAATTCNAAAAAATATATCCGTTGGACACGATACTTCATTCCAGAAATGATGATTTTTCNATCCTAGTGTTGCTTCATACTCTATTGTATCTAGCAACAAGTCCCGCGCNAATACCACTCCCAATCACAACNAACATCAGCCGCTGGCTTCCCTGCAAATCATCAAGCAAAGCTCGGTGTTCCATAAAAGNAAATGAAAACGCATNATATAGTAGCTTACCA??ATAATCAGCCTTCATTACAGATGGCTCAATCTGCTTATTAAGTACTTTAAGACTTTTATTATTACAAGTACAAGTATTAATTGGCGAACTCAATGTTCTTACATCAAAATCTTGTAACNTTTAGTAAGCAAATCG?ACTAACTAAGCTGTCCAGATAAGTTTTGAGGACAACTGTTCGAGNAATACTTCTGCCATGGCCTCCCTAAGTATGTTTTAAATGCACGAACCACTGGTTTAAGATCANTTTGCAGCTAAAATTCTTGAATTATGGA??TTCTTCTTGAAGCAGGATAAAGAAGGACCAAATATGGCAGAGGCAGCCGTTACAGCAGCACTCTTTCTGATCGAGAAGGTATCAAGCATGCTTGATAAAGAAGTAAAGCTTAAAAAAGAATTGCAGGATGGTATAAAGAAGTCAAGGANTTTTGAAGAGGGAACCTTATGCATCAAAGAGGTGTGGTTGTGGATTTAGGATTAGGGCAATAGTGCCAATTGCCAATTACNAATGAGAAGGATAAGACATTTGTTTATCAAGAGGAAGGGA??ATTAATTCTATGGTCCAAGCTGCAAAAACTTTGCTCTTCCACCTGCTTGTCTAACATCCCTTCATCGAAGAATAAATTTTCTGGGATGTTTGTGATCCGCCGTTGTAGCCAATATTCGACNAAGATCTTTGAATA?TGAAGGGAACAGACTACAAAACACATGATGGCACTTGCATACGTGATTATATCGATGTTACTGACCTGGTTGATGCTCATGTTAAAGCTCTTCAAAATGCAAAGCCCCGTAAAGTAGGNAATCTACNAATGTTGGC??AAAACCAAGGACCAGCAGTACCTGGAGNAATGAAATTTCAATTAAGTGAATCAAATGCTTTCTTAAGATCTACCTTGATAGCACATCGAGGAGACAAATTTGTCTTATGGTATCCATTCACCAATTCTTGGGTCA?TTCCCAGATAGTAGCAAAGTGAATTACGGTGATCATTGTTGAGTATATTGAGGTAAACGCCATTATTGTAGGAAGAGAGAAGGATGCGAGTAAGCTATGTCAATGGCAAGCACCATCGGTGGGGATAATAAATGTTGATGAGAGGGGCATACGATGGTTTTACACTGGAGACATTGGACGATTTGTCGATTTTANTTTTGATGGATGCCTTGAGATTATTGATAGGNAAAAAAGATATTGTCAAACTTCAACATGGAGAGTATACATCTC??CTGCAAATTCTTGAACTGCTGCTGATCAATGGCGAGGCTGTTGGACTCGCCGCTTCCACTGGTTGGCCCTACCACTGATGCTGAAGAGGATAAGACAGTAGGCTTCAGCTTGGTGGTAGTGGCGGTGGTGGCTG?TGTATATTCTACTACTTCCAGAAGTCAAATCGTCTCTCACCCCTATCACTCGAGGACATGTACGACGATTATGACCACTTTTGCGACAAATCTTGCAACGGTGACGCCTTCTACCAGAGCTTCTATGATTGCTC??CAATTCGGCCATTGGTTCGGATGATCCGCTAAAATCAGAATCGGTCCAAACTGATTCTTTTACTGTATTGAGTTCAGAAACTTTAGGTACAGAATTGATGAGGAATCTCCAAGATACAAAGATAGAGAGCGACT?CAGCAGATGTACACTTTAGTTTTACTACATAACCTTCAACAGATTTTCTTTCATCTGGCGGCAAATCTTAAACCATGTTAGTTTATCCTTTATATTACATCATACCTTTCTTCTTCTTCCCACCAACTTTCTTCT???TTGCCTTAAAATCGTCGCTAGTCATACAATCATGATGTGTCTAATATAAGTGCTCGTTTCCCACTCACCGATTCTCGGATTTCTTATTTTTCTTATGATATTGCCCTTGAACGATAATAGATTGTTTTTTTTT??ATGATTNGGGGGGCCAGCAAGAACAGAACTCATGTTGCAGATTCACTAGTAAAGCAGTCGAGTAGAGTCAGTGACGGAGAAAGCCATCATCGTAATAGACAGAAAAACTCAGGAAACCTGAACCAAGTTTTAGGA??TAGGGTGTGACCAGGCATATTTTGCCGATCAAGTCCAGAATTTATCTGACGAGCCAACTGCTCATCACCTAAAGCTCCTTCTGTGCGAGAATTTGCTTCANTTTTCAGTTCTGCCCAGAAAAAGTGGCTTTCTACTAATCTATTGCTTGTGCCAGTTTCGATGTATGGCGAATCTGAAGTATAATTTATGCCTGTTGTGGTTTCATTGTAGCTTGAACCTTCAGGCAACCCACAATCTAAGCTAATGAAACCTGGGNAAAAAACATGGGG? [4917 bp]
'GTM1_7_0' TTCTGTGTTCCTAGGGCAGTGGACGCCAGAGAGTGTGGGAGACTATGCAAGTGGGACCAACCATGCTCTTCCAACATATGTCTATGCAAGGATGTATGGTGGGTTATCTCTTGATTCTTTCCTTAAGTACATGA?????AGTAACGCGAGAAGCAGCATCAGGGATGAAATTTTCAGGGACAAGAAAGACTTCAATGGCGTTTACGAAAGCTAGATGTGATCCTTCAGAAGGTATGAAGTTGATTCTAAATCTTCCTACATTGATCGTAACCA?TGAGTAAGCAGAAGCACGAAGATCTTGACATGGATCTGGACCAAGAGCTTGGACAATATCTGACATTTTCTGCCATAAGCCAGTTTTCCGGCTTCCATTAGGAGGCGGAATCAACCCACAAAAACAATTAGGGT?ACAGGTCAGAGAGAAGGAAAGGAGAAATATTACCGGCGTCGTCTCCGAGAAGCATTTTTATTAATCTACCAGTCTGCTTTTCCCNAAATAAACCACCTCCCATCATCACTCCCNNGCTAGCAACATATTCACCTACA?AAGCTTCAGATTACTTGATAACGCCAAAGAGAAAAAGTCGGATAACATTGCTGGAGGAGGATGAAGATGATGATGAAAACCCAGTCAAAATGGCTGACCAGAAACAATTGGATATGTCAAGATTTTCTTTTGGC?AAGATATATGGCTGCCATTGCCACTGCCGATGCTTGTGATTCNAAATCCGGCACTTCTGGCNAGCGGCGACCTGCGCGCTCTCGATCCAATCTTCAAGATTTATGGCCAGCGTCGTNGCATTTTNCNGGGGCCCATTGACAATTTTACGGTTTCCATGGTTCTAGGACTTCACAGTTCCCTCCAGATGNAAAATGGGGTATGAGAAACTCCTTGTATATTAACTGTTTTCTTCTTATTATTTTAATTGTTAATAGTTTTTTCTGNTTTATTCTG?TAATTGCCTTGGAAACCTATTGGCAATGATCCGTAATCAAGCGCCTAACATTGTAACCCTTGTTGAACAAGAAGCAAGCCATAATGGCCCTTACTTCTCAGGCCGTTTCCTCGAGGCATTGCACTATTATTCAG???????????????????????????????????????????????????????????????????????????????????????????????????????????????????????????????????????????????AGCAAGGGAAAACTCGGATTCGGGTGAGTGTCGAATACGCNNNNGTGTTAGACAAGGGTATGCTTTATTTGGAGAATCATACCCTCATACTTTTGTACGAATATGTGTCGGACATGGGTGTCGAACACGAATAT??????TTCAGTTGCATCAAGGTTAGTTAAGTTGTTTTTACTGACTAGTGATTTACNAATACATGTTCTTATAAAGGTTGATTGCACGATTGCTCCGACTCTTCATTTCTCTTGAAGTACCCGTGTCTGACACATATNCCAA?TGTTGTTGCTTCCGAGAACAATAATAAGCAATCTGACCCTCGAATGGGACTACATTTTGTCGACACTGAGGCACTTGTGGGCATTGATTCTTCTCGACAAGTGTTGGCTAGTAGATTGGCAGATGCAGAGCNTCA?TACTCGTGAATTGCATGATCGCGCAATGATTTTTGGATCTTGAACTGACAACTTCACATAATTTACCTAAAAACGCTTACCCGCAAGGCCTTCTTTTTGAATCTATTCATCACAGAAAACTGCTTGAGCCTTGT?TAGCCAATCCATTGACAATCTCTAAACACCACATAAACTGAAAACGGTTTTAAGGATTCTAAAAGAAAAACAAGAGACACCATTGCAAAGTTATTAAAGATAAGTTTACCGAATATCAAATTACAAGCACCGAT??TCAAACCAATCAAATATTAGAAAAANGGGGATAAATGCGAAGAAGCTATCATCTTATTCTAGAGGAAACTTACTGCAACTTCCTGCATTAAATCTGCAGCTTCAGCAATAAGGCCCTGTTCTTCNTTTAATCTTTGATTTCACTAGCTGATTTCGCCATTTTCAGCGGTAAATTGGACAAGAGAATCACGGTCGAGCATCTTATGATCATCTGTTGGAACTTGCATCTTCCCCATATAATGTTGTTGCTGGTGTTGCTCCTTTTCATCCT?ACAGGGGAAAGAAAAATCATAACAATTTTAGACAAGCAACAAGGTATAGATAAGAAAATCATATAAATAGAGAAAATGTTAACGACAGCATGAAATGCCACCTTGGCAACTCTTTACAACGAAGTCTGTTACTC?ANTTTTCAGTTCTGCGTGNAAAATTTGCCGTGGGCATTCGGATGCCCTATCTGAAAATTCNAAAAAATATATCCGTTGGACACGATACTTCATTCCAGAAATGATGATTTTTCNATCCTAGTGTTGCTTCATACTCTATTGTATCTAGCAACAAGTCCCGCGCNAATACCACTCCCAATCACAACNAACATCAGCCTCGGGCTTCCCTGCAAATCATCAAGCAAAGCTCGGTGTTCCATAAAAGNAAATGAAAACGCATNATATAGTAGCTTACCA??ATAATCAGCCTTCATTACAGATGGCTCAATCTGCTTATTAAGTACTTTAAGACTTTTATTATTACAAGTACAAGTATTAATTGGCGAACTCAATGTTCTTACATCAAAATCTTGTAACNTTTAGTAAGCAAATCG?ACTAACTAAGCTGTCCAGATAAGTTTTGAGGACAACTGTTCGAGNAATACTTCTGCCATGGCCTCCCTAAGTATGTTTTAAATGCACGAACCACTGGTTTAAGATCANTTTGCAGCTAAAATTCTTGAATTATGGA??TTCTTCTTGAAGCAGGATAAAGAAGGACCAAATATGGCAGAGGCAGCCGTTACAGCAGCACTCTTTCTGATCGAGAAGGTATCAAGCATGCTTGATAAAGAAGTAAAGCTTAAAAAAGAATTGCAGGATGGTATAAAGAAGTCAAGGATTTTTGAAGAGGGAACCTTATGCATCAAAGAGGTGTGGTTGTGGATTTAGGATTAGGGCAATAGTGCCAATTGCCAATTACNAATGAGAAGGGTAAGACATTTGTTTATCAAGAGGAAGGGA??ATTAATTCTATGGTCCAAGCTGCAAAAACTTTGCTCTTCCACCTGCTTGTCTAACATCCCTTCATCGAAGAATAAATTTTCTGGGATGTTTGTGATCCGCCGTTGTAGCCAATATTCGACNAAGATCTTTGAATA?TGAAGGGAACAGACTACAAAACACATGATGGCACTTGCATACGTGATTATATCGATGTTACTGACCTGGTTGATGCTCATGTTAAAGCTCTTCAAAATGCAAAGCCCCGTAAAGTAGGNAATCTACNAATGTTGGC??AAAACCAAGGACCAGCAGTACCTGGAGNAATGAAATTTCAATTAAGTGAATCAAATGCTTTCTTAAGATCTACCTTGATAGCACATCGAGGAGACAAATTTGTCTTATGGTATCCATTCACCAATTCTTGGGTCA?TTCCCAGATAGTAGCAAAGTGAATTACGGTGATCATTGTTGAGTATATTGAGGTAAACGCCATTATTGTAGGAAGAGAGAAGGATGCGAGTAAGCTATGTCAATGGCAAGCACCATCGGTGGGGATAATAAATGTTGATGAGAGGGGCATACGATGGTTTTACACTGGAGACATTGGACGATTTGTCGATTTTANTTTTGATGGATGCCTTGAGATTATTGATAGGNAAAAAAGATATTGTCAAACTTCAACATGGAGAGTATACATCTC??CTGCAAATTCTTGAACTGCTGCTGATCAATGGCGAGGCTGTTGGACTCGCCACTTCCACTGGTTGGCCCTACCACTGATGCTGAAGAGGATAAGACAGTAGGCTTCAGCTTGGTGGTAGTGGCGGTGGTGGCTG?TGTATATTCTACTACTTCCAGAAGTCAAATCGTCTCTCACCCCTATCACTCGAGGACATGTACGACGATTATGACCACTTTTGCGACAAATCTTGCAACGGTGACGCCTTCTACCAGAGCTTCTATGATTGCTC??CAATTCGGCCATTGGTTCGGATGATCCGCTAAAATCAGAATCGGTCCAAACTGATTCTTTTACTGTATTGAGTTCAGAAACTTTAGGTACAGAATTGATGAGGAATCTCCAAGATACAAAGATAGAGAGCGACT?CAGCAGATGTACACTTTAGTTTTACTACATAACCTTCAACAGATTTTCTTTCATCTGGCGGCNAATCTTAAACCATGTTAGTTTATCCTTTATATTACATCATACCTTTCTTCTTCTTCCCACCAACTTTCTTCT???TTGCCTTAAAATCGTCGCTAGTCATACAATCATGATGTGTCTAATATAAGTGCTCGTTTCCCATTCACCGATTCTCGGATTTCTTATTTTTCTTATGATATTGCCCTTGAACGATAATAGATTGTTTTTTTTT??ATGATTNGGGGGGCCAGCAAGAACAGAACTCATGTTGCAGATTCACTAGTAAAGCAGTCGAGTAGAGTCAGTGACGGAGAAAGCCATCATCGTAATAGACAGAAAAACTCAGGAAACCTGAACCAAGTTTTAGGA??TAGGGTGTGACCAGGCATATTTTGCCGATCAAGTCCAGAATTTATCTGACGAGCCAACTGCTCATCACCTAAAGCTCCTTCTGTGCGAGAATTTGCTTCANTTTTCAGTTCTGCCCAGAAAAAGTGGCTTTCTACTAATCTATTGCTTGTGCCAGTTTCGATGTATGGCGAATCTGAAGTATAATTTATGCCTGTTGTGGTTTCATTGTAGCTTGAACCTTCAGGCAACCCACAATCTAAGCTAATGAAACCTGGGNAAAAAACATGGGG? [4917 bp]
'GTM1_7_1' TTCTGTGTTCCTAGGGCAGTGGACGCCAGAGAGTGTGGGAGACTATGCAAGTGGGACCAACCATGCTCTTCCAACATATGTCTATGCAAGGATGTATGGTGGGTTATCTCTTGATTCTTTCCTTAAGTACATGA?????AGTAACGCGAGAAGCAGCATCAGGGATGAAATTTTCAGGGACAAGAAAGACTTCAATGGCGTTTACGAAAGCTAGATGTGATCCTTCAGAAGGTATGAAGTTGATTCTAAATCTTCCTACATTGATCGTAACCA?TGAGTAAGCAGAAGCACGAAGATCTTGACATGGATCTGGACCAAGAGCTTGGACAATATCTGACATTTTCTGCCATAAGCCAGTTTTCCGGCTTCCATTAGGAGGCGGAATCAACCCACAAAAACAATTAGGGT?ACAGGTCAGAGAGAAGGAAAGGAGAAATATTACCGGCGCCGTCTCCGAGAAGCATTTTTATTAATCTACCAGTCTGCTTTTCCCNAAATAAACCACCTCCCATCATCACTCCCNNGCTAGCAACATATTCACCTACA?AAGCTTCAGATTACTTGATAACGCCAAAGAGAAAAAGTCGGATAACATTGCTGGAGGAGGATGAAGATGATGATGAAAACCCAGTCAAAATGGCTGACCAGAAACAATTGGATATGTCAAGATTTTCTTTTGGC?AAGATATATGGCTGCCATTGCCACTGCCGATGCTTGTGATTCNAAATCCGGCACTTCTGGCNAGCGGCGACCTGCGCGCTCTCGATCCAATCTTCAAGATTTATGGCCAGCGTCGTNGCATTTTNCNGGGGCCCATTGACAATTTTACGGTTTCCATGGTTCTAGGACTTCACAGTTCCCTCCAGATGNAAAATGGGGTATGAGAAACTCCTTGTATATTAACTGTTTTCTTCTTATTATTTTAATTGTTAATAGTTTTTTCTGNTTTATTCTG?TAATTGCCTTGGAAACCTATTGGCAATGATCCGTAATCAAGCGCCTAACATTGTAACCCTTGTTGAACAAGAAGCAAGCCATAATGGCCCTTACTTCTCAGGCCGTTTCCTCGAGGCATTGCACTATTATTCAG???????????????????????????????????????????????????????????????????????????????????????????????????????????????????????????????????????????????AGCAAGGGAAAACTCGGATTCGGGTGAGTGTCGAATACGCNNNNGTGTTAGACAAGGGTATGCTTTATTTGGAGAATCATACCCTCATACTTTTGTACGAATATGTGTCGGACATGGGTGTCGAACACGAATAT??????TTCAGTTGCATCAAGGTTAGTTAAGTTGTTTTTACTGACTAGTGATTTACNAATACATGTTCTTATAAAGGTTGATTGCACGATTGCTCCGACTCTTCATTTCTCTTGAAGTACCCGTGTCTGACACATATNCCAA?TGTTGTTGCTTCCGAGAACAATAATAAGCAATCTGACCCTCGAATGGGACTACATTTTGTCGACAATGAGGCACTTGTGGGCATTGATTCTTCTCGACAAGTGTTGGCTAGTAGATTGGCAGATGCAGAGCNTCA?TACTCGTGAATTGCATGATCGCGCAATGATTTTTGGATCTTGAACTGACAACTTCACATAATTTACCTAAAAACGCTTACCCGCAAGGCCTTCTTTTTGAATCTATTCATCACAGAAAACTGCTTGAGCCTTGT?TAGCCAATCCATTGACAATCTCTAAACACCACATAAACTGAAAACGGTTTTAAGGATTCTAAAAGAAAAACAAGAGACACCATTGCAAAGTTATTAAAGATAAGTTTACCGAATATCAAATTACAAGCACCGAT??TCAAACCAATCAAATATTAGAAAAANGGGGATAAATGCGAAGAAGCTATCATCTTATTCTAGAGGAAACTTACTGCAACTTCCTGCATTAAATCTGCAGCTTCAGCAATAAGGCCCTGTTCTTCNTTTAATCTTTGATTTCACTAGCTGATTTCGCCATTTTCAGCGGTAAATTGGACAAGAGAATCACGGTCGAGCATCTTATGATCATCTGTTGGAACTTGCATCTTCCCCATATAATGTTGTTGCTGGTGTTGCTCCTTTTCATCCT?ACAGGGGAAAGAAAAATCATAACAATTTTAGACAAGCAACAAGGTATAGATAAGAAAATCATATAAATAGAGAAAATGTTAACGACAGCATGAAATGCCACCTTGGCAACTCTTTACAACGAAGTCTGTTACTC?ANTTTTCAGTTCTGCGTGNAAAATTTGCCGTGGGCATTCGGATGCCCTATCTGAAAATTCNAAAAAATATATCCGTTGGACACGATACTTCATTCCAGAAATGATGATTTTTCNATCCTAGTGTTGCTTCATACTCTATTGTATCTAGCAACAAGTCCCGCGCNAATACCACTCCCAATCACAACNAACATCAGCCGCTGGCTTCCCTGCAAATCATCAAGCAAAGCTCGGTGTTCCATAAAAGNAAATGAAAACGCATNATATAGTAGCTTACCA??ATAATCAGCCTTCATTACAGATGGCTCAATCTGCTTATTAAGTACTTTAAGACTTTTATTATTACAAGTACAAGTATTAATTGGCGAACTCAATGTTCTTACATCAAAATCTTGTAACNTTTAGTAAGCAAATCG?ACTAACTAAGCTGTCCAGATAAGTTTTGAGGACAACTGTTCGAGNAATACTTCTGCCATGGCCTCCCTAAGTATGTTTTAAATGCACGAACCACTGGTTTAAGATCANTTTGCAGCTAAAATTCTTGAATTATGGA??TTCTTCTTGAAGCAGGATAAAGAAGGACCAAATATGGCAGAGGCAGCCGTTACAGCAGCACTCTTTCTGATCGAGAAGGTATCAAGCATGCTTGATAAAGAAGTAAAGCTTAAAAAAGAATTGCAGGATGGTATAAAGAAGTCAAGGATTTTTGAAGAGGGAACCTTATGCATCAAAGAGGTGTGGTTGTGGATTTAGGATTAGGGCAATAGTGCCAATTGCCAATTACNAATGAGAAGGATAAGACATTTGTTTATCAAGAGGAAGGGA??ATTAATTCTATGGTCCAAGCTGCAAAAACTTTGCTCTTCCACCTGCTTGTCTAACATCCCTTCATCGAAGAATAAATTTTCTGGGATGTTTGTGATCCGCCGTTGTAGCCAATATTCGACNAAGATCTTTGAATA?TGAAGGGAACAGACTACAAAACACATGATGGCACTTGCATACGTGATTATATCGATGTTACTGACCTGGTTGATGCTCATGTTAAAGCTCTTCAAAATGCAAAGCCCCGTAAAGTAGGNAATCTACNAATGTTGGC??AAAACCAAGGACCAGCAGTACCTGGAGNAATGAAATTTCAATTAAGTGAATCAAATGCTTTCTTAAGATCTACCTTGATAGCACATCGAGGAGACAAATTTGTCTTATGGTATCCATTCACCAATTCTTGGGTCA?TTCCCAGATAGTAGCAAAGTGAATTACGGTGATCATTGTTGAGTATATTGAGGTAAACGCCATTATTGTAGGAAGAGAGAAGGATGCGAGTAAGCTATGTCAATGGCAAGCACCATCGGTGGGGATAATAAATGTTGATGAGAGGGGCATACGATGGTTTTACACTGGAGACATTGGACGATTTGTCGATTTTANTTTTGATGGATGCCTTGAGATTATTGATAGGNAAAAAAGATATTGTCAAACTTCAACATGGAGAGTATACATCTC??CTGCAAATTCTTGAACTGCTGCTGATCAATGGCGAGGCTGTTGGACTCGCCACTTCCACTGGTTGGCCCTACCACTGATGCTGAAGAGGATAAGACAGTAGGCTTCAGCTTGGTGGTAGTGGCGGTGGTGGCTG?TGTATATTCTACTACTTCCAGAAGTCAAATCGTCTCTCACCCCTATCACTCGAGGACATGTACGACGATTATGACCACTTTTGCGACAAATCTTGCAACGGTGACGCCTTCTACCAGAGCTTCTATGATTGCTC??CAATTCGGCCATTGGTTCGGATTATCCGCTAAAATCAGAATCGGTCCAAACTGATTCTTTTACTGTATTGAGTTCAGAAACTTTAGGTACAGAATTGATGAGGAATCTCCAAGATACAAAGATAGAGAGCGACT?CAGCAGATGTACACTTTAGTTTTACTACATAACCTTCAACAGATTTTCTTTCATCTGGCGGCNAATCTTAAACCATGTTAGTTTATCCTTTATATTACATCATACCTTTCTTCTTCTTCCCACCAACTTTCTTCT???TTGCCTTAAAATCGTCGCTAGTCATACAATCATGATGTGTCTAATATAAGTGCTCGTTTCCCATTCACCGATTCTCGGATTTCTTATTTTTCTTATGATATTGCCCTTGAACGATAATAGATTGTTTTTTTTT??ATGATTNGGGGGGCCAGCAAGAACAGAACTCATGTTGCAGATTCACTAGTAAAGCAGTCGAGTAGAGTCAGTGACGGAGAAAGCCATCATCGTAATAGACAGAAAAACTCAGGAAACCTGAACCAAGTTTTAGGA??TAGGGTGTGACCAGGCATATTTTGCCGATCAAGTCCAGAATTTATCTGACGAGCCAACTGCTCATCACCTAAAGCTCCTTCTGTGCGAGAATTTGCTTCANTTTTCAGTTCTGCCCAGAAAAAGTGGCTTTCTACTAATCTATTGCTTGTGCCAGTTTCGATGTATGGCGAATCTGAAGTATAATTTATGCCTGTTGTGGTTTCATTGTAGCTTGAACCTTCAGGCAACCCACAATCTAAGCTAATGAAACCTGGGNAAAAAACATGGGG? [4917 bp]
'GTM1_8_0' TTCTGTGTTCCTAGGGCAGTGGACGCCAGAGAGTGTGGGAGACTATGCAAGTGGGACCAACCATGCTCTTCCAACATATGTCTATGCAAGGATGTATGGTGGGTTATCTCTTGATTCTTTCCTTAAGTACATGA?????AGTAACGCGAGAAGCAGCATCAGGGATGAAATTTTCAGGGACAAGAAAGACTTCAATGGCGTTTACGAAAGCTAGATGTGATCCTTCAGAAGGTATGAAGTTGATTCTAAATCTTCCTACATTGATCGTAACCA?TGAGTAAGCAGAAGCACGAAGATCTTGACATGGATCTGGACCAAGAGCTTGGACAATATCTGACATTTTCTGCCATAAGCCAGTTTTCCGGCTTCCATTAGGAGGCGGAATCAACCCACAAAAACAATTAGGGT?ACAGGTCAGAGAGAAGGAAAGGAGAAATATTACCGGCGCCGTCTCCGAGAAGCATTTTTATTAATCTACCAGTCTGCTTTTCCCNAAATAAACCACCTCCCATCATCACTCCCNNGCTAGCAACATATTCACCTACA?AAGCTTCAGATTACTTGATAACGCCAAAGAGAAAAAGTCGGATAACATTGCTGGAGGAGGATGAAGATGATGATGAAAACCCAGTCAAAATGGCTGACCAGAAACAATTGGATATGTCAAGATTTTCTTTTGGC?AAGATATATGGCTGCCATTGCCACTGCCGATGCTTGTGATTCNAAATCCGGCACTTCTGGCTAGCGGCGACCTGCGCGCTCTCGATCCAATCTTCAAGATTTATGGCCAGCGTCGTNGCATTTTNCNGGGGCCCATTGACAATTTTACGGTTTCCATGGTTCTAGGACTTCACAGTTCCCTCCAGATGNAAAATGGGGTATGAGAAACTCCTTGTATATTAACTGTTTTCTTCTTATTATTTTAATTGTTAATAGTTTTTTCTGNTTTATTCTG?TAATTGCCTTGGAAACCTATTGGCAATGATCCGTAATCAAGCGCCTAACATTGTAACCCTTGTTGAACAAGAAGCAAGCCATAATGGCCCTTACTTCTCAGGCCGTTTCCTCGAGGCATTGCACTATTATTCAG?ACGGGCAGCAACAGCCGGCTACAGGTTATTCATTGGTACTCTCAGTGGTTATCCACAAGCCATGTGTATCTTACAACAGAATTGGCACAACCACCACTTCACAGCTACAGCTACGGTCACGGGCAANTTTTGCTA???????AGCAAGGGAAAACTCGGATTCGGGTGAGTGTCGAATACGCNNNNGTGTTAGACAAGGGTATGCTTTATTTGGAGAATCATACCCTCATACTTTTGTACGAATATGTGTCGGACATGGGTGTCGAACACGAATAT??????TTCAGTTGCATCAAGGTTAGTTAAGTTGTTTTTACTGACTAGTGATTTACNAATACATGTTCTTATAAAGGTTGATTGCACGATTGCTCCGACTCTTCATTTCTCTTGAAGTACCCGTGTCTGACACATATNCCAA?TGTTGTTGCTTCCGAGAACAATAATAAGCAATCTGACCCTCGAATGGGACTACATTTTGTCGACAATGAGGCACTTGTGGGCATTGATTCTTCTCGACAAGTGTTGGCTAGTAGATTGGCAGATGCAGAGCNTCA?TACTCGTGAATTGCATGATCGCGCAATGATTTTTGGATCTTGAACTGACAACTTCACATAATTTACCTAAAAACGCTTACCCGCAAGGCCTTCTTTTTGAATCTATTCATCACAGAAAACTGCTTGAGCCTTGT?TAGCCAATCCATTGACAATCTCTAAACACCACATAAACTGAAAACGGTTTTAAGGATTCTAAAAGAAAAACAAGAGACACCATTGCAAAGTTATTAAAGATAAGTTTACCGAATATCAAATTACAAGCACCGAT??TCAAACCAATCAAATATTAGAAAAANGGGGATAAATGCGAAGAAGCTATCATCTTATTCTAGAGGAAACTTACTGCAACTTCCTGCATTAAATCTGCAGCTTCAGCAATAAGGCCCTGTTCTTCNTTTAATCTTTGATTTCACTAGCTGATTTCGCCATTTTCAGCGGTAAATTGGACAAGAGAATCACGGTCGAGCATCTTATGATCATCTGTTGGAACTTGCATCTTCCCCATATAATGTTGTTGCTGGTGTTGCTCCTTTTCATCCT?ACAGGGGAAAGAAAAATCATAACAATTTTAGACAAGCAACAAGGTATAGATAAGAAAATCATATAAATAGAGAAAATGTTAACGACAGCATGAAATGCCACCTTGGCAACTCTTTACAACAAAGTCTGTTACTC?ANTTTTCAGTTCTGCGTGNAAAATTTGCCGTGGGCATTCGGATGCCCTATCTGAAAATTCNAAAAAATATATCCGTTGGACACGATACTTCATTCCAGAAATGATGATTTTTCNATCCTAGTGTTGCTTCATACTCTATTGTATCTAGCAACAAGTCCCGCGCNAATACCACTCCCAATCACAACNAACATCAGCCGCGGGCTTCCCTGCAAATCATCAAGCAAAGCTCGGTGTTCCATAAAAGNAAATGAAAACGCATNATATAGTAGCTTACCA??ATAATCAGCCTTCATTACAGATGGCTCAATCTGCTTATTAAGTACTTTAAGACTTTTATTATTACAAGTACAAGTATTAATTGGCGAACTCAATGTTCTTACATCAAAATCTTGTAACNTTTAGTAAGCAAATCG?ACTAACTAAGCTGTCCAGATAAGTTTTGAGGACAACTGTTCGAGNAATACTTCTGCCATGGCCTCCCTAAGTATGTTTTAAATGCACGAACCACTGGTTTAAGATCANTTTGCAGCTAAAATTCTTGAATTATGGA??TTCTTCTTGAAGCAGGATAAAGAAGGACCAAATATGGCAGAGGCAGCCGTTACAGCAGCACTCTTTCTGATCGAGAAGGTATCAAGCATGCTTGATAAAGAAGTAAAGCTTAAAAAAGAATTGCAGGATGGTAAAAAGAAGTCAAGGANTTTTGAAGAGGGAACCTTATGCATCAAAGAGGTGTGGTTGTGGATTTAGGATTAGGGCAATAGTGCCAATTGCCAATTACNAATGAGAAGGATAAGACATTTGTTTATCAAGAGGAAGGGA??ATTAATTCTATGGTCCAAGCTGCAAAAACTTTGCTCTTCCACCTGCTTGTCTAACATCCCTTCATCGAAGAATAAATTTTCTGGGATGTTTGTGATCCGCCGTTGTAGCCAATATTCGACNAAGATCTTTGAATA?TGAAGGGAACAGACTACAAAACACATGATGGCACTTGCATACGTGATTATATCGATGTTACTGACCTGGTTGATGCTCATGTTAAAGCTCTTCAAAATGCAAAGCCCCGTAAAGTAGGNAATCTACNAATGTTGGC??AAAACCAAGGACCAGCAGTACCTGGAGNAATGAAATTTCAATTAAGTGAATCAAATGCTTTCTTAAGATCTACCTTGATAGCACATCGAGGAGACAAATTTGTCTTATGGTATCCATTCACCAATTCTTGGGTCA?TTCCCAGATAGTAGCAAAGTGAATTACGGTGATCATTGTTGAGTATATTGAGGTAAACGCCATTATTGTAGGAAGAGAGAAGGATGCGGGTAAGCTATGTCAATGGCAAGCACCATCGGTGGGGATAATAAATGTTGATGAGAGGGGCATACGATGGTTTTACACTGGAGACATTGGACGATTTGTCGATTTTANTTTTGATGGATGCCTTGAGATTATTGATAGGNAAAAAAGATATTGTCAAACTTCAACATGGAGAGTATACATCTC??CTGCAAATTCTTGAACTGCTGCTGATCAATGGCGAGGCTGTTGGACTCGCCGCTTCCACTGGTTGGCCCTACCACTGATGCTGAAGAGGATAAGACAGTAGGCTTCAGCTTGGTGGTAGTGGCGGTGGTGGCTG?TGTATATTCTACTACTTCCAGAAGTCAAATCGTCTCTCACCCCTATCACTCGAGGACATGTACGACGATTATGACCACTTTTGCGACAAATCTTGCAACGGTGACGCCTTCTACCAGAGCTTCTATGATTGCTC??CAATTCGGCCATTGGTTCGGATGATCCGCTAAAATCAGAATCGGTCCAAACTGATTCTTTTACTGTATTGAGTTCAGAAACTTTAGGTACAGAATTGATGAGGAATCTCCAAGATACAAAGATAGAGAGCGACT?CAGCAGATGTACACTTTAGTTTTACTACATAACCTTCAACAGATTTTCTTTCATCTGGCGGCNAATCTTAAACCATGTTAGTTTATCCTTTATATTACATCATACCTTTCTTCTTCTTCCCACCAACTTTCTTCT???TTGCCTTAAAATCGTCGCTAGTCATACAATCATGATGTGTCTAATATAAGTGCTCGTTTCCCATTCACCGATTCTCGGATTTCTTATTTTTCTTATGATATTGCCCTTGAACGATAATAGATTGTTTTTTTTT??ATGATTNGGGGGGCCAGCAAGAACAGAACTCATGTTGCAGATTCACTAGTAAAGCAGTCGAGTAGAGTCAGTGACGGAGAAAGCCATCATCGTAATAGACAGAAAAACTCAGGAAACCTGAACCAAGTTTTAGGA??TAGGGTGTGACCAGGCATATTTTGCCGATCAAGTCCAGAATTTATCTGACGAGCCAACTGCTCATCACCTAAAGCTCCTTCTGTGCGAAAATTTGCTTCANTTTTCAGTTCTGCCCAGAAAAAGTGGCTTTCTACTAATCTATTGCTTGTGCCAGTTTCGATGTATGGCGAATCTGAAGTATAATTTATGCCTGTTGTGGTTTCATTGTAGCTTGAACCTTCAGGCAACCCACAATCTAAGCTAATGAAACCTGGGNAAAAAACATGGGG? [4917 bp]
'GTM1_8_1' TTCTGTGTTCCTAGGGCAGTGGACGCCAGAGAGTGTGGGAGACTATGCAAGTGGGACCAACCATGCTCTTCCAACATATGTCTATGCAAGGATGTATGGTGGGTTATCTCTTGATTCTTTCCTTAAGTACATGA?????AGTAACGCGAGAAGCAGCATCAGGGATGAAATTTTCAGGGACAAGAAAGACTTCAATGGCGTTTACGAAAGCTAGATGTGATCCTTCAGAAGGTATGAAGTTGATTCTAAATCTTCCTACATTGATCGTAACCA?TGAGTAAGCAGAAGCACGAAGATCTTGACATGGATCTGGACCAAGAGCTTGGACAATATCTGACATTTTCTGCCATAAGCCAGTTTTCCGGCTTCCATTAGGAGGCGGAATCAACCCACAAAAACAATTAGGGT?ACAGGTCAGAGAGAAGGAAAGGAGAAATATTACCGGCGTCGTCTCCGAGAAGCATTTTTATTAATCTACCAGTCTGCTTTTCCCNAAATAAACCACCTCCCATCATCACTCCCNNGCTAGCAACATATTCACCTACA?AAGCTTCAGATTACTTGATAACGCCAAAGAGAAAAAGTCGGATAACATTGCTGGAGGAGGATGAAGATGATGATGAAAACCCAGTCAAAATGGCTGACCAGAAACAATTGGATATGTCAAGATTTTCTTTTGGC?AAGATATATGGCTGCCATTGCCACTGCCGATGCTTGTGATTCNAAATCCGGCACTTCTGGCTAGCGGCGACCTGCGCGCTCTCGATCCAATCTTCAAGATTTATGGCCAGCGTCGTNGCATTTTNCNGGGGCCCATTGACAATTTTACGGTTTCCATGGTTCTAGGACTTCACAGTTCCCTCCAGATGNAAAATGGGGTATGAGAAACTCCTTGTATATTAACTGTTTTCTTCTTATTATTTTAATTGTTAATAGTTTTTTCTGNTTTATTCTG?TAATTGCCTTGGAAACCTATTGGCAATGATCCGTAATCAAGCGCCTAACATTGTAACCCTTGTTGAACAAGAAGCAAGCCATAATGGCCCTTACTTCTCAGGCCGTTTCCTCGAGGCATTGCACTATTATTCAG?ACGGGCAGCAACAGCCGGCTACAGGTTATTCATTGGTACTCTCAGTGGTTATCCACAAGCCATGTGTATCTTACAACAGAATTGGCACAACCACCACTTCACAGCTACAGCTACGGTCACGGGCAANTTTTGCTA???????AGCAAGGGAAAACTCGGATTCGGGTGAGTGTCGAATACGCNNNNGTGTTAGACAAGGGTATGCTTTATTTGGAGAATCATACCCTCATACTTTTGTACGAATATGTGTCGGACATGGGTGTCGAACACGAATAT??????TTCAGTTGCATCAAGGTTAGTTAAGTTGTTTTTACTGACTAGTGATTTACNAATACATGTTCTTATAAAGGTTGATTGCACGATTGCTCCGACTCTTCATTTCTCTTGAAGTACCCGTGTCTGACACATATNCCAA?TGTTGTTGCTTCCGAGAACAATAATAAGCAATCTGACCCTCGAATGGGACTACATTTTGTCGACACTGAGGCACTTGTGGGCATTGATTCTTCTCGACAAGTGTTGGCTAGTAGATTGGCAGATGCAGAGCNTCA?TACTCGTGAATTGCATGATCGCGCAATGATTTTTGGATCTTGAACTGACAACTTCACATAATTTACCTAAAAACGCTTACCCGCAAGGCCTTCTTTTTGAATCTATTCATCACAGAAAACTGCTTGAGCCTTGT?TAGCCAATCCATTGACAATCTCTAAACACCACATAAACTGAAAACGGTTTTAAGGATTCTAAAAGAAAAACAAGAGACACCATTGCAAAGTTATTAAAGATAAGTTTACCGAATATCAAATTACAAGCACCGAT??TCAAACCAATCAAATATTAGAAAAANGGGGATAAATGCGAAGAAGCTATCATCTTATTCTAGAGGAAACTTACTGCAACTTCCTGCATTAAATCTGCAGCTTCAGCAATAAGGCCCTGTTCTTCNTTTAATCTTTGATTTCACTAGCTGATTTCGCCATTTTCAGCGGTAAATTGGACAAGAGAATCACGGTCGAGCATCTTATGATCATCTGTTGGAACTTGCATCTTCCCCATATAATGTTGTTGCTGGTGTTGCTCCTTTTCATCCT?ACAGGGGAAAGAAAAATCATAACAATTTTAGACAAGCAACAAGGTATAGATAAGAAAATCATATAAATAGAGAAAATGTTAACGACAGCATGAAATGCCACCTTGGCAACTCTTTACAACAAAGTCTGTTACTC?ANTTTTCAGTTCTGCGTGNAAAATTTGCCGTGGGCATTCGGATGCCCTATCTGAAAATTCNAAAAAATATATCCGTTGGACACGATACTTCATTCCAGAAATGATGATTTTTCNATCCTAGTGTTGCTTCATACTCTATTGTATCTAGCAACAAGTCCCGCGCNAATACCACTCCCAATCACAACNAACATCAGCCGCTGGCTTCCCTGCAAATCATCAAGCAAAGCTCGGTGTTCCATAAAAGNAAATGAAAACGCATNATATAGTAGCTTACCA??ATAATCAGCCTTCATTACAGATGGCTCAATCTGCTTATTAAGTACTTTAAGACTTTTATTATTACAAGTACAAGTATTAATTGGCGAACTCAATGTTCTTACATCAAAATCTTGTAACNTTTAGTAAGCAAATCG?ACTAACTAAGCTGTCCAGATAAGTTTTGAGGACAACTGTTCGAGNAATACTTCTGCCATGGCCTCCCTAAGTATGTTTTAAATGCACGAACCACTGGTTTAAGATCANTTTGCAGCTAAAATTCTTGAATTATGGA??TTCTTCTTGAAGCAGGATAAAGAAGGACCAAATATGGCAGAGGCAGCCGTTACAGCAGCACTCTTTCTGATCGAGAAGGTATCAAGCATGCTTGATAAAGAAGTAAAGCTTAAAAAAGAATTGCAGGATGGTAAAAAGAAGTCAAGGANTTTTGAAGAGGGAACCTTATGCATCAAAGAGGTGTGGTTGTGGATTTAGGATTAGGGCAATAGTGCCAATTGCCAATTACNAATGAGAAGGATAAGACATTTGTTTATCAAGAGGAAGGGA??ATTAATTCTATGGTCCAAGCTGCAAAAACTTTGCTCTTCCACCTGCTTGTCTAACATCCCTTCATCGAAGAATAAATTTTCTGGGATGTTTGTGATCCGCCGTTGTAGCCAATATTCGACNAAGATCTTTGAATA?TGAAGGGAACAGACTACAAAACACATGATGGCACTTGCATACGTGATTATATCGATGTTACTGACCTGGTTGATGCTCATGTTAAAGCTCTTCAAAATGCAAAGCCCCGTAAAGTAGGNAATCTACNAATGTTGGC??AAAACCAAGGACCAGCAGTACCTGGAGNAATGAAATTTCAATTAAGTGAATCAAATGCTTTCTTAAGATCTACCTTGATAGCACATCGAGGAGACAAATTTGTCTTATGGTATCCATTCACCAATTCTTGGGTCA?TTCCCAGATAGTAGCAAAGTGAATTACGGTGATCATTGTTGAGTATATTGAGGTAAACGCCATTATTGTAGGAAGAGAGAAGGATGCGAGTAAGCTATGTCAATGGCAAGCACCATCGGTGGGGATAATAAATGTTGATGAGAGGGGCATACGATGGTTTTACACTGGAGACATTGGACGATTTGTCGATTTTANTTTTGATGGATGCCTTGAGATTATTGATAGGNAAAAAAGATATTGTCAAACTTCAACATGGAGAGTATACATCTC??CTGCAAATTCTTGAACTGCTGCTGATCAATGGCGAGGCTGTTGGACTCGCCGCTTCCACTGGTTGGCCCTACCACTGATGCTGAAGAGGATAAGACAGTAGGCTTCAGCTTGGTGGTAGTGGCGGTGGTGGCTG?TGTATATTCTACTACTTCCAGAAGTCAAATCGTCTCTCACCCCTATCACTCGAGGACATGTACGACGATTATGACCACTTTTGCGACAAATCTTGCAACGGTGACGCCTTCTACCAGAGCTTCTATGATTGCTC??CAATTCGGCCATTGGTTCGGATGATCCGCTAAAATCAGAATCGGTCCAAACTGATTCTTTTACTGTATTGAGTTCAGAAACTTTAGGTACAGAATTGATGAGGAATCTCCAAGATACAAAGATAGAGAGCGACT?CAGCAGATGTACACTTTAGTTTTACTACATAACCTTCAACAGATTTTCTTTCATCTGGCGGCNAATCTTAAACCATGTTAGTTTATCCTTTATATTACATCATACCTTTCTTCTTCTTCCCACCAACTTTCTTCT???TTGCCTTAAAATCGTCGCTAGTCATACAATCATGATGTGTCTAATATAAGTGCTCGTTTCCCATTCACCGATTCTCGGATTTCTTATTTTTCTTATGATATTGCCCTTGAACGATAATAGATTGTTTTTTTTT??ATGATTNGGGGGGCCAGCAAGAACAGAACTCATGTTGCAGATTCACTAGTAAAGCAGTCGAGTAGAGTCAGTGACGGAGAAAGCCATCATCGTAATAGACAGAAAAACTCAGGAAACCTGAACCAAGTTTTAGGA??TAGGGTGTGACCAGGCATATTTTGCCGATCAAGTCCAGAATTTATCTGACGAGCCAACTGCTCATCACCTAAAGCTCCTTCTGTGCGAAAATTTGCTTCANTTTTCAGTTCTGCCCAGAAAAAGTGGCTTTCTACTAATCTATTGCTTGTGCCAGTTTCGATGTATGGCGAATCTGAAGTATAATTTATGCCTGTTGTGGTTTCATTGTAGCTTGAACCTTCAGGCAACCCACAATCTAAGCTAATGAAACCTGGGNAAAAAACATGGGG? [4917 bp]
'GTM1_9_0' TTCTGTGTTCCTAGGGCAGTGGACGCCAGAGAGTGTGGGAGACTATGCAAGTGGGACCAACCATGTTCTTCCAACATATGGCTATGCAAGGATGTATGGTGGGTTATCTCTTGATTCTTTCCTTAAGTACATGA?????AGTAACGCGAGAAGCAGCATCAGGGATGAAATTTTCAGGGACAAGAAAGACTTCAATGGCGTTTACGAAAGCTAGATGTGATCCTTCAGAAGGTATGAAGTTGATTCTAAATCTTCCTACATTGATCGTAACCA?TGAGTAAGCAGAAGCACGAAGATCTTGACATGGATCTGGACCAAGAGCTTGGACAATATCTGACATTTTCTGCCATAAGCCAGTTTTCCGGCTTCCATTAGGAGGCGGAATCAACCCACAAAAACAATTAGGGT?ACAGGTCAGAGAGAAGGAAAGGAGAAATATTACCGGCGTCGTCTCCGAGAAGCATTTTTATTAATCTACCAGTCTGCTTTTCCCNAAATAAACCACCTCCCATCATCACTCCCNNGCTAGCAACATATTCACCTACA?AAGCTTCAGATTACTTGATAACGCCAAAGAGAAAAAGTCGGATAACATTGCTGGAGGAGGATGAAGATGATGATGAAAACCCAGTCAAAATGGCTGACCAGAAACAATTGGATATGTCAAGATTTTCTTTTGGC?AAGATATATGGCTGCCATTGCCACTGCCGATGCTTGTGATTCNAAATCCGGCACTTCTGGCTAGCGGCGACCTGCGCGCTCTCGATCCAATCTTCAAGATTTATGGCCAGCGTCGTNGCATTTTNCNGGGGCCCATTGACAATTTTACGGTTTCCATGGTTCTAGGACTTCACAGTTCCCTCCAGATGNAAAATGGGGTATGAGAAACTCCTTGTATATTAACTGTTTTCTTCTTATTATTTTAATTGTTAATAGTTTTTTCTGNTTTATTCTG?TAATTGCCTTGGAAACCTATTGGCAATGATCCGTAATCAAGCGCCTAACATTGTAACCCTTGTTGAACAAGAAGCAAGCCATAATGGCCCTTACTTCTCAGGCCGTTTCCTCGAGGCATTGCACTATTATTCAG?ACGGGCAGCAACAGCCGGCTACAGGTTATTCATTGGTACTCTCAGTGGTTATCCACAAGCCATGTGTATCTTACAACAGAATTGGCACAACCACCACTTCACAGCTACAGCTACGGTCACGGGCAANTTTTGCTA???????AGCAAGGGAAAACTCGGATTCGGGTGAGTGTCGAATACGCNNNNGTGTTAGACAAGGGTATGCTTTATTTGGAGAATCATACCCTCATACTTTTGTACGAATATGTGTCGGACATGGGTGTCGAACACGAATAT??????TTCAGTTGCATCAAGGTTAGTTAAGTTGTTTTTACTGACTAGTGATTTACNAATACATGTTCTTATAAAGGTTGATTGCACGATTGCTCCGACTCTTCATTTCTCTTGAAGTACCCGTGTCTGACACATATNCCAA?TGTTGTTGCTTCCGAGAACAATAATAAGCAATCTGACCCTCGAATGGGACTACATTTTGTCGACAATGAGGCACTTGTGGGCATTGATTCTTCTCGACAAGTGTTGGCTAGTAGATTGGCAGATGCAGAGCNTCA?TACTCGTGAATTGCATGATCGCGCAATGATTTTTGGATCTTGAACTGACAACTTCACATAATTTACCTAAAAACGCTTACCCGCAAGGCCTTCTTTTTGAATCTATTCATCACAGAAAACTGCTTGAGCCTTGT?TAGCCAATCCATTGACAATCTCTAAACACCACATAAACTGAAAACGGTTTTAAGGATTCTAAAAGAAAAACAAGAGACACCATTGCAAAGTTATTAAAGATAAGTTTACCGAATATCAAATTACAAGCACCGAT??TCAAACCAATCAAATATTAGAAAAANGGGGATAAATGCGAAGAAGCTATCATCTTATTCTAGAGGAAACTTACTGCAACTTCCTGCATTAAATCTGCAGCTTCAGCAATAAGGCCCTGTTCTTCNTTTAATCTTTGATTTCACTAGCTGATTTCGCCATTTTCAGCGGTAAATTGGACAAGAGAATCACGGTCGAGCATCTTATGATCATCTGTTGGAACTTGCATCTTCCCCATATAATGTTGTTGCTGGTGTTGCTCCTTTTCATCCT?ACAGGGGAAAGAAAAATCATAACAATTTTAGACAAGCAACAAGGTATAGATAAGAAAATCATATAAATAGAGAAAATGTTAACGACAGCATGAAATGCCACCTTGGCAACTCTTTACAACAAAGTCTGTTACTC?ANTTTTCAGTTCTGCGTGNAAAATTTGCCGTGGGCATTCGGATGCCCTATCTGAAAATTCNAAAAAATATATCCGTTGGACACGATACTTCATTCCAGAAATGATGATTTTTCNATCCTAGTGTTGCTTCATACTCTATTGTATCTAGCAACAAGTCCCGCGCNAATACCACTCCCAATCACAACNAACATCAGCCGCTGGCTTCCCTGCAAATCATCAAGCAAAGCTCGGTGTTCCATAAAAGNAAATGAAAACGCATNATATAGTAGCTTACCA??ATAATCAGCCTTCATTACAGATGGCTCAATCTGCTTATTAAGTACTTTAAGACTTTTATTATTACAAGTACAAGTATTAATTGGCGAACTCAATGTTCTTACATCAAAATCTTGTAACNTTTAGTAAGCAAATCG?ACTAACTAAGCTGTCCAGATAAGTTTTGAGGACAACTGTTCGAGNAATACTTCTGCCATGGCCTCCCTAAGTATGTTTTAAATGCACGAACCACTGGTTTAAGATCANTTTGCAGCTAAAATTCTTGAATTATGGA??TTCTTCTTGAAGCAGGATAAAGAAGGACCAAATATGGCAGAGGCAGCCGTTACAGCAGCACTCTTTCTGATCGAGAAGGTATCAAGCATGCTTGATAAAGAAGTAAAGCTTAAAAAAGAATTGCAGGATGGTATAAAGAAGTCAAGGANTTTTGAAGAGGGAACCTTATGCATCAAAGAGGTGTGGTTGTGGATTTAGGATTAGGGCAATAGTGCCAATTGCCAATTACNAATGAGAAGGATAAGACATTTGTTTATCAAGAGGAAGGGA??ATTAATTCTATGGTCCAAGCTGCAAAAACTTTGCTCTTCCACCTGCTTGTCTAACATCCCTTCATCGAAGAATAAATTTTCTGGGATGTTTGTGATCCGCCGTTGTAGCCAATATTCGACNAAGATCTTTGAATA?TGAAGGGAACAGACTACAAAACACATGATGGCACTTGCATACGTGATTATATCGATGTTACTGACCTGGTTGATGCTCATGTTAAAGCTCTTCAAAATGCAAAGCCCCGTAAAGTAGGNAATCTACNAATGTTGGC??AAAACCAAGGACCAGCAGTACCTGGAGNAATGAAATTTCAATTAAGTGAATCAAATGCTTTCTTAAGATCTACCTTGATAGCACATCGAGGAGACAAATTTGTCTTATGGTATCCATTCACCAATTCTTGGGTCA?TTCCCAGATAGTAGCAAAGTGAATTACGGTGATCATTGTTGAGTATATTGAGGTAAACGCCATTATTGTAGGAAGAGAGAAGGATGCGAGTAAGCTATGTCAATGGCAAGCACCATCGGTGGGGATAATAAATGTTGATGAGAGGGGCATACGATGGTTTTACACTGGAGACATTGGACGATTTGTCGATTTTANTTTTGATGGATGCCTTGAGATTATTGATAGGNAAAAAAGATATTGTCAAACTTCAACATGGAGAGTATACATCTC??CTGCAAATTCTTGAACTGCTGCTGATCAATGGCGAGGCTGTTGGACTCGCCACTTCCACTGGTTGGCCCTACCACTGATGCTGAAGAGGATAAGACAGTAGGCTTCAGCTTGGTGGTAGTGGCGGTGGTGGCTG?TGTATATTCTACTACTTCCAGAAGTCAAATCGTCTCTCACCCCTATCACTCGAGGACATGTACGACGATTATGACCACTTTTGCGACAAATCTTGCAACGGTGACGCCTTCTACCAGAGCTTCTATGATTGCTC??CAATTCGGCCATTGGTTCGGATGATCCGCTAAAATCAGAATCGGTCCAAACTGATTCTTTTACTGTATTGAGTTCAGAAACTTTAGGTACAGAATTGATGAGGAATCTCCAAGATACAAAGATAGAGAGCGACT?CAGCAGATGTACACTTTAGTTTTACTACATAACCTTCAACAGATTTTCTTTCATCTGGCGGCNAATCTTAAACCATGTTAGTTTATCCTTTATATTACATCATACCTTTCTTCTTCTTCCCACCAACTTTCTTCC???TTGCCTTAAAATCGTCGCTAGTCATACAATCATGATGTGTCTAATATAAGTGCTCGTTTCCCACTCACCGATTCTCGGATTTCTTATTTTTCTTATGATATTGCCCTTGAACGATAATAGATTGTTTTTTTTT??ATGATTNGGGGGGCCAGCAAGAACAGAACTCATGTTGCAGATTCACTAGTAAAGCAGTCGAGTAGAGTCAGTGACGGAGAAAGCCATCATCGTAATAGACAGAAAAACTCAGGAAACCTGAACCAAGTTTTAGGA??TAGGGTGTGACCAGGCATATTTTGCCGATCAAGTCCAGAATTTATCTGACGAGCCAACTGCTCATCACCTAAAGCTCCTTCTGTGCGANAATTTGCTTCANTTTTCAGTTCTGCCCAGAAAAAGTGGCTTTCTACTAATCTATTGCTTGTGCCAGTTTCGATGTATGGCGAATCTGAAGTATAATTTATGCCTGTTGTGGTTTCATTGTAGCTTGAACCTTCAGGCAACCCACAATCTAAGCTAATGAAACCTGGGNAAAAAACATGGGG? [4917 bp]
'GTM1_9_1' TTCTGTGTTCCTAGGGCAGTGGACGCCAGAGAGTGTGGGAGACTATGCAAGTGGGACCAACCATGCTCTTCCAACATATGTCTATGCAAGGATGTATGGTGGGTTATCTCTTGATTCTTTCCTTAAGTACATGA?????AGTAACGCGAGAAGCAGCATCAGGGATGAAATTTTCAGGGACAAGAAAGACTTCAATGGCGTTTACGAAAGCTAGATGTGATCCTTCAGAAGGTATGAAGTTGATTCTAAATCTTCCTACATTGATCGTAACCA?TGAGTAAGCAGAAGCACGAAGATCTTGACATGGATCTGGACCAAGAGCTTGGACAATATCTGACATTTTCTGCCATAAGCCAGTTTTCCGGCTTCCATTAGGAGGCGGAATCAACCCACAAAAACAATTAGGGT?ACAGGTCAGAGAGAAGGAAAGGAGAAATATTACCGGCGCCGTCTCCGAGAAGCATTTTTATTAATCTACCAGTCTGCTTTTCCCNAAATAAACCACCTCCCATCATCACTCCCNNGCTAGCAACATATTCACCTACA?AAGCTTCAGATTACTTGATAACGCCAAAGAGAAAAAGTCGGATAACATTGCTGGAGGAGGATGAAGATGATGATGAAAACCCAGTCAAAATGGCTGACCAGAAACAATTGGATATGTCAAGATTTTCTTTTGGC?AAGATATATGGCTGCCATTGCCACTGCCGATGCTTGTGATTCNAAATCCGGCACTTCTGGCTAGCGGCGACCTGCGCGCTCTCGATCCAATCTTCAAGATTTATGGCCAGCGTCGTNGCATTTTNCNGGGGCCCATTGACAATTTTACGGTTTCCATGGTTCTAGGACTTCACAGTTCCCTCCAGATGNAAAATGGGGTATGAGAAACTCCTTGTATATTAACTGTTTTCTTCTTATTATTTTAATTGTTAATAGTTTTTTCTGNTTTATTCTG?TAATTGCCTTGGAAACCTATTGGCAATGATCCGTAATCAAGCGCCTAACATTGTAACCCTTGTTGAACAAGAAGCAAGCCATAATGGCCCTTACTTCTCAGGCCGTTTCCTCGAGGCATTGCACTATTATTCAG?ACGGGCAGCAACAGCCGGCTACAGGTTATTCATTGGTACTCTCAGTGGTTATCCACAAGCCATGTGTATCTTACAACAGAATTGGCACAACCACCACTTCACAGCTACAGCTACGGTCACGGGCAANTTTTGCTA???????AGCAAGGGAAAACTCGGATTCGGGTGAGTGTCGAATACGCNNNNGTGTTAGACAAGGGTATGCTTTATTTGGAGAATCATACCCTCATACTTTTGTACGAATATGTGTCGGACATGGGTGTCGAACACGAATAT??????TTCAGTTGCATCAAGGTTAGTTAAGTTGTTTTTACTGACTAGTGATTTACNAATACATGTTCTTATAAAGGTTGATTGCACGATTGCTCCGACTCTTCATTTCTCTTGAAGTACCCGTGTCTGACACATATNCCAA?TGTTGTTGCTTCCGAGAACAATAATAAGCAATCTGACCCTCGAATGGGACTACATTTTGTCGACAATGAGGCACTTGTGGGCATTGATTCTTCTCGACAAGTGTTGGCTAGTAGATTGGCAGATGCAGAGCNTCA?TACTCGTGAATTGCATGATCGCGCAATGATTTTTGGATCTTGAACTGACAACTTCACATAATTTACCTAAAAACGCTTACCCGCAAGGCCTTCTTTTTGAATCTATTCATCACAGAAAACTGCTTGAGCCTTGT?TAGCCAATCCATTGACAATCTCTAAACACCACATAAACTGAAAACGGTTTTAAGGATTCTAAAAGAAAAACAAGAGACACCATTGCAAAGTTATTAAAGATAAGTTTACCGAATATCAAATTACAAGCACCGAT??TCAAACCAATCAAATATTAGAAAAANGGGGATAAATGCGAAGAAGCTATCATCTTATTCTAGAGGAAACTTACTGCAACTTCCTGCATTAAATCTGCAGCTTCAGCAATAAGGCCCTGTTCTTCNTTTAATCTTTGATTTCACTAGCTGATTTCGCCATTTTCAGCGGTAAATTGGACAAGAGAATCACGGTCGAGCATCTTATGATCATCTGTTGGAACTTGCATCTTCCCCATATAATGTTGTTGCTGGTGTTGCTCCTTTTCATCCT?ACAGGGGAAAGAAAAATCATAACAATTTTAGACAAGCAACAAGGTATAGATAAGAAAATCATATAAATAGAGAAAATGTTAACGACAGCATGAAATGCCACCTTGGCAACTCTTTACAACGAAGTCTGTTACTC?ANTTTTCAGTTCTGCGTGNAAAATTTGCCGTGGGCATTCGGATGCCCTATCTGAAAATTCNAAAAAATATATCCGTTGGACACGATACTTCATTCCAGAAATGATGATTTTTCNATCCTAGTGTTGCTTCATACTCTATTGTATCTAGCAACAAGTCCCGCGCNAATACCACTCCCAATCACAACNAACATCAGCCGCTGGCTTCCCTGCAAATCATCAAGCAAAGCTCGGTGTTCCATAAAAGNAAATGAAAACGCATNATATAGTAGCTTACCA??ATAATCAGCCTTCATTACAGATGGCTCAATCTGCTTATTAAGTACTTTAAGACTTTTATTATTACAAGTACAAGTATTAATTGGCGAACTCAATGTTCTTACATCAAAATCTTGTAACNTTTAGTAAGCAAATCG?ACTAACTAAGCTGTCCAGATAAGTTTTGAGGACAACTGTTCGAGNAATACTTCTGCCATGGCCTCCCTAAGTATGTTTTAAATGCACGAACCACTGGTTTAAGATCANTTTGCAGCTAAAATTCTTGAATTATGGA??TTCTTCTTGAAGCAGGATAAAGAAGGACCAAATATGGCAGAGGCAGCCGTTACAGCAGCACTCTTTCTGATCGAGAAGGTATCAAGCATGCTTGATAAAGAAGTAAAGCTTAAAAAAGAATTGCAGGATGGTATAAAGAAGTCAAGGANTTTTGAAGAGGGAACCTTATGCATCAAAGAGGTGTGGTTGTGGATTTAGGATTAGGGCAATAGTGCCAATTGCCAATTACNAATGAGAAGGATAAGACATTTGTTTATCAAGAGGAAGGGA??ATTAATTCTATGGTCCAAGCTGCAAAAACTTTGCTCTTCCACCTGCTTGTCTAACATCCCTTCATCGAAGAATAAATTTTCTGGGATGTTTGTGATCCGCCGTTGTAGCCAATATTCGACNAAGATCTTTGAATA?TGAAGGGAACAGACTACAAAACACATGATGGCACTTGCATACGTGATTATATCGATGTTACTGACCTGGTTGATGCTCATGTTAAAGCTCTTCAAAATGCAAAGCCCCGTAAAGTAGGNAATCTACNAATGTTGGC??AAAACCAAGGACCAGCAGTACCTGGAGNAATGAAATTTCAATTAAGTGAATCAAATGCTTTCTTAAGATCTACCTTGATAGCACATCGAGGAGACAAATTTGTCTTATGGTATCCATTCACCAATTCTTGGGTCA?TTCCCAGATAGTAGCAAAGTGAATTACGGTGATCATTGTTGAGTATATTGAGGTAAACGCCATTATTGTAGGAAGAGAGAAGGATGCGAGTAAGCTATGTCAATGGCAAGCACCATCGGTGGGGATAATAAATGTTGATGAGAGGGGCATACGATGGTTTTACACTGGAGACATTGGACGATTTGTCGATTTTANTTTTGATGGATGCCTTGAGATTATTGATAGGNAAAAAAGATATTGTCAAACTTCAACATGGAGAGTATACATCTC??CTGCAAATTCTTGAACTGCTGCTGATCAATGGCGAGGCTGTTGGACTCGCCGCTTCCACTGGTTGGCCCTACCACTGATGCTGAAGAGGATAAGACAGTAGGCTTCAGCTTGGTGGTAGTGGCGGTGGTGGCTG?TGTATATTCTACTACTTCCAGAAGTCAAATCGTCTCTCACCCCTATCACTCGAGGACATGTACGACGATTATGACCACTTTTGCGACAAATCTTGCAACGGTGACGCCTTCTACCAGAGCTTCTATGATTGCTC??CAATTCGGCCATTGGTTCGGATGATCCGCTAAAATCAGAATCGGTCCAAACTGATTCTTTTACTGTATTGAGTTCAGAAACTTTAGGTACAGAATTGATGAGGAATCTCCAAGATACAAAGATAGAGAGCGACT?CAGCAGATGTACACTTTAGTTTTACTACATAACCTTCAACAGATTTTCTTTCATCTGGCGGCNAATCTTAAACCATGTTAGTTTATCCTTTATATTACATCATACCTTTCTTCTTCTTCCCACCAACTTTCTTCT???TTGCCTTAAAATCGTCGCTAGTCATACAATCATGATGTGTCTAATATAAGTGCTCGTTTCCCACTCACCGATTCTCGGATTTCTTATTTTTCTTATGATATTGCCCTTGAACGATAATAGATTGTTTTTTTTT??ATGATTNGGGGGGCCAGCAAGAACAGAACTCATGTTGCAGATTCACTAGTAAAGCAGTCGAGTAGAGTCAGTGACGGAGAAAGCCATCATCGTAATAGACAGAAAAACTCAGGAAACCTGAACCAAGTTTTAGGA??TAGGGTGTGACCAGGCATATTTTGCCGATCAAGTCCAGAATTTATCTGACGAGCCAACTGCTCATCACCTAAAGCTCCTTCTGTGCGANAATTTGCTTCANTTTTCAGTTCTGCCCAGAAAAAGTGGCTTTCTACTAATCTATTGCTTGTGCCAGTTTCGATGTATGGCGAATCTGAAGTATAATTTATGCCTGTTGTGGTTTCATTGTAGCTTGAACCTTCAGGCAACCCACAATCTAAGCTAATGAAACCTGGGNAAAAAACATGGGG? [4917 bp]
'GTM2_1_0' TTCTGTGTTCCTAGGGCAGTGGACGCCAGAGAGTGTGGGAGACTATGCAAGTGGGACCAACCATGCTCTTCCAACATATGTCTATGCAAGGATGTATGGTGGGTTATCTCTTGATTCTTTCCTTAAGTACATGA?????AGTAACGCGAGAAGCAGCATCAGGGATGAAATTTTCAGGGACAAGAAAGACTTCAATGGCGTTTACGAAAGCTAGATGTGATCCTTCAGAAGGTATGAAGTTGATTCTAAATCTTCCTACATTGATCGTAACCA?TGAGTAAGCAGAAGCACGAAGATCTTGACATGGATCTGGACCAAGAGCTTGGACAATATCTGACATTTTCTGCCATAAGCCAGTTTTCCGGCTTCCATTAGGAGGCGGAATCAACCCACAAAAACAATTAGGGT???????????????????????????????????????????????????????????????????????????????????????????????????????????????????????????????????????????AAGCTTCAGATTACTTGATAACGCCAAAGAGAAAAAGTCGGATAACATTGCTGGAGGAGGATGAAGATGATGATGAAAACCCAGTCAAAATGGCTGACCAGAAACAATTGGATATGTCAAGATTTTCTTTTGGC?AAGATATATGGCTGCCATTGCCACTGCCGATGCTTGTGATTCNAAATCCGGCACTTCTGGCTAGCGGCGACCTGCGCGCTCTCGATCCAATCTTCAAGATTTATGGCCAGCGTCGTNGCATTTTNCNGGGGCCCATTGACAATTTTACGGTTTCCATGGTTCTAGGACTTCACAGTTCCCTCCAGATGNAAAATGGGGTATGAGAAACTCCTTGTATATTAACTGTTTTCTTCTTATTATTTTAATTGTTAATAGTTTTTTCTGNTTTATTCTG?TAATTGCCTTGGAAACCTATTGGCAATGATCCGTAATCAAGCGCCTAACATTGTAACCCTTGTTGAACAAGAAGCAAGCCATAATGGCCCTTACTTCTCAGGCCGTTTCCTCGAGGCATTGCACTATTATTCAG?ACGGGCAGCAACAGCCGGCTACAGGTTATTCATTGGTACTCTCAGTGGTTATCCACAAGCCATGTGTATCTTACAACAGAATTGGCACAACCACCACTTCACAGCTACAGCTACGGTCACGGGCAANTTTTGCTA???????AGCAAGGGAAAACTCGGATTCGGGTGAGTGTCGAATACGTNNNNGTGTTAGACAAGGGTATGCTTTATTTGGAGAATCATACCCTCATACTTTTGTACGAATATGTGTCGGACATGGGTGTCGAACACGAATAT???????????????????????????????????????????????????????????????????????????????????????????????????????????????????????????????????????????????TGTTGTTGCTTCCGAGAACAATAATAAGCAATCTGACCCTCGAATGGGACTACATTTTGTCGACAATGAGGCACTTGTGGGCATTGATTCTTCTCGACAAGTGTTGGCTAGTAGATTGGCAGATGCAGAGCNTCA?TACTCGTGAATTGCATGATCGCGCAATGATTTTTGGATCTTGAACTGACAACTTCACATAATTTACCTAAAAACGCTTACCCGCAAGGCCTTCTTTTTGAATCTATTCATCACAGAAAACTGCTTGAGCCTTGT?TAGCCAATCCATTGACAATCTCTAAACACCACATAAACTGAAAACGGTTTTAAGGATTCTAAAAGAAAAACAAGAGACACCATTGCAAAGTTATTAAAGATAAGTTTACCGAATATCAAATTACAAGCACCGAT?????????????????????????????????????????????????????????????????????????????????????????????????????????????????????????????????????????????????????????????????????????????????????????????????????????????????????????????????????????????????????????????????????????????????ACAGGGGAAAGAAAAATCATAACAATTTTAGACAAGCAACAAGGTATAGATAAGAAAATCATATAAATAGAGAAAATGTTAACGACAGCATGAAATGCCACCTTGGCAACTCTTTACAACAAAGTCTGTTACTC?ANTTTTCAGTTCTGCGTGNAAAATTTGCCGTGGGCATTCGGATGCCCTATCTGAAAATTCNAAAAAATATATCCGTTGGACACGATACTTCATTCCAGAAATGATGATTTTTCNATCCTAGTGTTGCTTCATACTCTATTGTATCTAGCAACAAGTCCCGCGCNAATACCACTCCCAATCACAACNAACATCAGCCGCGGGCTTCCCTGCAAATCATCAAGCAAAGCTCGGTGTTCCATAAAAGNAAATGAAAACGCATNATATAGTAGCTTACCA??ATAATCAGCCTTCATTACAGATGGCTCAATCTGCTTATTAAGTACTTTAAGACTTTTATTATTACAAGTACAAGTATTAATTGGCGAACTCAATGTTCTTACATCAAAATCTTGTAACNTTTAGTAAGCAAATCG?ACTAACTAAGCTGTCCAGATAAGTTTTGAGGACAACTGTTCGAGNAATACTTCTGCCATGGCCTCCCTAAGTATGTTTTAAATGCACGAACCACTGGTTTAAGATCANTTTGCAGCTAAAATTCTTGAATTATGGA??TTCTTCTTGAAGCAGGATAAAGAAGGACCAAATATGGCAGAGGCAGCCGTTACAGCAGCACTCTTTCTGATCGAGAAGGTATCAAGCATGCTTGATAAAGAAGTAAAGCTTAAAAAAGAATTGCAGGATGGTATAAAGAAGTCAAGGANTTTTGAAGAGGGAACCTTATGCATCAAAGAGGTGTGGTTGTGGATTTAGGATTAGGGCAATAGTGCCAATTGCCAATTACNAATGAGAAGGATAAGACATTTGTTTATCAAGAGGAAGGGA??ATTAATTCTATGGTCCAAGCTGCAAAAACTTTGCTCTTCCACCTGCTTGTCTAACATCCCTTCATCGAAGAATAAATTTTCTGGGATGTTTGTGATCCGCCGTTGTAGCCAATATTCGACNAAGATCTTTGAATA?TGAAGGGAACAGACTACAAAACACATGATGGCACTTGCATACGTGATTATATCGATGTTACTGACCTGGTTTATGCTCATGTTAAAGCTCTTCAAAATGCAAAGCCCCGTAAAGTAGGNAATCTACNAATGTTGGC??AAAACCAAGGACCAGCAGTACCTGGAGNAATGAAATTTCAATTAAGTGAATCAAATGCTTTCTTAAGATCTACCTTGATAGCACATCGAGGAGACAAATTTGTCTTATGGTATCCATTCACCAATTCTTGGGTCA?TTCCCAGATAGTAGCAAAGTGAATTACGGTGATCATTGTTGAGTATATTGAGGTAAACGCCATTATTGTAGGAAGAGAGAAGGATGCGAGTAAGCTATGTCAATGGCAAGCACCATCGGTGGGGATAATAAATGTTGATGAGAGGGGCATACGATGGTTTTACACTGGAGACATTGGACGATTTGTCGATTTTANTTTTGATGGATGCCTTGAGATTATTGATAGGNAAAAAAGATATTGTCAAACTTCAACATGGAGAGTATACATCTC??CTGCAAATTCTTGAACTGCTGCTGATCAATGGCGAGGCTGTTGGACTCGCCGCTTCCACTGGTTGGCCCTACCACTGATGCTGAAGAGGATAAGACAGTAGGCTTCAGCTTGGTGGTAGTGGCGGTGGTGGCTG?TGTATATTCTACTACTTCCAGAAGTCAAATCGTCTCTCACCCCTATCACTCGAGGACATGTACGACGATTATGACCACTTTTGCGACAAATCTTGCAACGGTGACGCCTTCTACCAGAGCTTCTATGATTGCTC??CAATTCGGCCATTGGTTCGGATGATCCGCTAAAATCAGAATCGGTCCAAACTGATTCTTTTACTGTATTGAGTTCAGAAACTTTAGGTACAGAATTGATGAGGAATCTCCAAGATACAAAGATAGAGAGCGACT?CAGCAGATGTACACTTTAGTTTTACTACATAACCTTCAACAGATTTTCTTTCATCTGGCGGCNAATCTTAAACCATGTTAGTTTATCCTTTATATTACATCATACCTTTCTTCTTCTTCCCACCAACTTTCTTCT???TTGCCTTAAAATCGTCGCTAGTCATACAATCATGATGTGTCTAATATAAGTGCTCGTTTCCCACTCACCGATTCTCGGATTTCTTATTTTTCTTATGATATTGCCCTTGAACGATAATAGATTGTTTTTTTTT??ATGATTNGGGGGGCCAGCAAGAACAGAACTCATGTTGCAGATTCACTAGTAAAGCAGTCGAGTAGAGTCAGTGACGGAGAAAGCCATCATCGTAATAGACAGAAAAACTCAGGAAACCTGAACCAAGTTTTAGGA??TAGGGTGTGACCAGGCATATTTTGCCGATCAAGTCCAGAATTTATCTGACGAGCCAACTGCTCATCACCTAAAGCTCCTTCTGTGCGAAAATTTGCTTCANTTTTCAGTTCTGCCCAGAAAAAGTGGCTTTCTACTAATCTATTGCTTGTGCCAGTTTCGATGTATGGCGAATCTGAAGTATAATTTATGCCTGTTGTGGTTTCATTGTAGCTTGAACCTTCAGGCAACCCACAATCTAAGCTAATGAAACCTGGGNAAAAAACATGGGG? [4917 bp]
'GTM2_1_1' TTCCGTGTTCCTAGGGCAGTGGACGCCAGAGAGTGTGGGAGACTATGCAAGTGGGACCAACCATGCTCTTCCAACATATGTCTATGCAAGGATGTATGGTGGGTTATCTCTTGATTCTTTCCTTAAGTACATGA?????AGTAACGCGAGAAGCAGCATCAGGGATGAAATTTTCAGGGACAAGAAAGACTTCAATGGCGTTTACGAAAGCTAGATGTGATCCTTCAGAAGGTATGAAGTTGATTCTAAATCTTCCTACATTGATCGTAACCA?TGAGTAAGCAGAAGCACGAAGATCTTGACATGGATCTGGACCAAGAGCTTGGACAATATCTGACATTTTCTGCCATAAGCCAGTTTTCCGGCTTCCATTAGGAGGCGGAATCAACCCACAAAAACAATTAGGGT???????????????????????????????????????????????????????????????????????????????????????????????????????????????????????????????????????????AAGCTTCAGATTACTTGATAACGCCAAAGAGAAAAAGTCGGATAACATTGCTGGAGGAGGATGAAGATGATGATGAAAACCCAGTCAAAATGGCTGACCAGAAACAATTGGATATGTCAAGATTTTCTTTTGGC?AAGATATATGGCTGCCATTGCCACTGCCGATGCTTGTGATTCNAAATCCGGCACTTCTGGCTAGCGGCGACCTGCGCGCTCTCGATCCAATCTTCAAGATTTATGGCCAGCGTCGTNGCATTTTNCNGGGGCCCATTGACAATTTTACGGTTTCCATGGTTCTAGGACTTCACAGTTCCCTCCAGATGNAAAATGGGGTATGAGAAACTCCTTGTATATTAACTGTTTTCTTCTTATTATTTTAATTGTTAATAGTTTTTTCTGNTTTATTCTG?TAATTGCCTTGGAAACCTATTGGCAATGATCCGTAATCAAGCGCCTAACATTGTAACCCTTGTTGAACAAGAAGCAAGCCATAATGGCCCTTACTTCTCAGGCCGTTTCCTCGAGGCATTGCACTATTATTCAG?ACGGGCAGCAACAGCCGGCTACAGGTTATTCATTGGTACTCTCAGTGGTTATCCACAAGCCATGTGTATCTTACAACAGAATTGGCACAACCACCACTTCACAGCTACAGCTACGGTCACGGGCAANTTTTGCTA???????AGCAAGGGAAAACTCGGATTCGGGTGAGTGTCGAATACGTNNNNGTGTTAGACAAGGGTATGCTTTATTTGGAGAATCATACCCTCATACTTTTGTACGAATATGTGTCGGACATGGGTGTCGAACACGAATAT???????????????????????????????????????????????????????????????????????????????????????????????????????????????????????????????????????????????TGTTGTTGCTTCCGAGAACAATAATAAGCAATCTGACCCTCGAATGGGACTACATTTTGTCGACAATGAGGCACTTGTGGGCATTGATTCTTCTCGACAAGTGTTGGCTAGTAGATTGGCAGATGCAGAGCNTCA?TACTCGTGAATTGCATGATCGCGCAATGATTTTTGGATCTTGAACTGACAACTTCACATAATTTACCTAAAAACGCTTACCCGCAAGGCCTTCTTTTTGAATCTATTCATCACAGAAAACTGCTTGAGCCTTGT?TAGCCAATCCATTGACAATCTCTAAACACCACATAAACTGAAAACGGTTTTAAGGATTCTAAAAGAAAAACAAGAGACACCATTGCAAAGTTATTAAAGATAAGTTTACCGAATATCAAATTACAAGCACCGAT?????????????????????????????????????????????????????????????????????????????????????????????????????????????????????????????????????????????????????????????????????????????????????????????????????????????????????????????????????????????????????????????????????????????????ACAGGGGAAAGAAAAATCATAACAATTTTAGACAAGCAACAAGGTATAGATAAGAAAATCATATAAATAGAGAAAATGTTAACGACAGCATGAAATGCCACCTTGGCAACTCTTTACAACAAAGTCTGTTACTC?ANTTTTCAGTTCTGCGTGNAAAATTTGCCGTGGGCATTCGGATGCCCTATCTGAAAATTCNAAAAAATATATCCGTTGGACACGATACTTCATTCCAGAAATGATGATTTTTCNATCCTAGTGTTGCTTCATACTCTATTGTATCTAGCAACAAGTCCCGCGCNAATACCACTCCCAATCACAACNAACATCAGCCGCGGGCTTCCCTGCAAATCATCAAGCAAAGCTCGGTGTTCCATAAAAGNAAATGAAAACGCATNATATAGTAGCTTACCA??ATAATCAGCCTTCATTACAGATGGCTCAATCTGCTTATTAAGTACTTTAAGACTTTTATTATTACAAGTACAAGTATTAATTGGCGAACTCAATGTTCTTACATCAAAATCTTGTAACNTTTAGTAAGCAAATCG?ACTAACTAAGCTGTCCAGATAAGTTTTGAGGACAACTGTTCGAGNAATACTTCTGCCATGGCCTCCCTAAGTATGTTTTAAATGCACGAACCACTGGTTTAAGATCANTTTGCAGCTAAAATTCTTGAATTATGGA??TTCTTCTTGAAGCAGGATAAAGAAGGACCAAATATGGCAGAGGCAGCCGTTACAGCAGCACTCTTTCTGATCGAGAAGGTATCAAGCATGCTTGATAAAGAAGTAAAGCTTAAAAAAGAATTGCAGGATGGTATAAAGAAGTCAAGGANTTTTGAAGAGGGAACCTTATGCATCAAAGAGGTGTGGTTGTGGATTTAGGATTAGGGCAATAGTGCCAATTGCCAATTACNAATGAGAAGGATAAGACATTTGTTTATCAAGAGGAAGGGA??ATTAATTCTATGGTCCAAGCTGCAAAAACTTTGCTCTTCCACCTGCTTGTCTAACATCCCTTCATCGAAGAATAAATTTTCTGGGATGTTTGTGATCCGCCGTTGTAGCCAATATTCGACNAAGATCTTTGAATA?TGAAGGGAACAGACTACAAAACACATGATGGCACTTGCATACGTGATTATATCGATGTTACTGACCTGGTTTATGCTCATGTTAAAGCTCTTCAAAATGCAAAGCCCCGTAAAGTAGGNAATCTACNAATGTTGGC??AAAACCAAGGACCAGCAGTACCTGGAGNAATGAAATTTCAATTAAGTGAATCAAATGCTTTCTTAAGATCTACCTTGATAGCACATCGAGGAGACAAATTTGTCTTATGGTATCCATTCACCAATTCTTGGGTCA?TTCCCAGATAGTAGCAAAGTGAATTACGGTGATCATTGTTGAGTATATTGAGGTAAACGCCATTATTGTAGGAAGAGAGAAGGATGCGAGTAAGCTATGTCAATGGCAAGCACCATCGGTGGGGATAATAAATGTTGATGAGAGGGGCATACGATGGTTTTACACTGGAGACATTGGACGATTTGTCGATTTTANTTTTGATGGATGCCTTGAGATTATTGATAGGNAAAAAAGATATTGTCAAACTTCAACATGGAGAGTATACATCTC??CTGCAAATTCTTGAACTGCTGCTGATCAATGGCGAGGCTGTTGGACTCGCCGCTTCCACTGGTTGGCCCTACCACTGATGCTGAAGAGGATAAGACAGTAGGCTTCAGCTTGGTGGTAGTGGCGGTGGTGGCTG?TGTATATTCTACTACTTCCAGAAGTCAAATCGTCTCTCACCCCTATCACTCGAGGACATGTACGACGATTATGACCACTTTTGCGACAAATCTTGCAACGGTGACGCCTTCTACCAGAGCTTCTATGATTGCTC??CAATTCGGCCATTGGTTCGGATGATCCGCTAAAATCAGAATCGGTCCAAACTGATTCTTTTACTGTATTGAGTTCAGAAACTTTAGGTACAGAATTGATGAGGAATCTCCAAGATACAAAGATAGAGAGCGACT?CAGCAGATGTACACTTTAGTTTTACTACATAACCTTCAACAGATTTTCTTTCATCTGGCGGCNAATCTTAAACCATGTTAGTTTATCCTTTATATTACATCATACCTTTCTTCTTCTTCCCACCAACTTTCTTCT???TTGCCTTAAAATCGTCGCTAGTCATACAATCATGATGTGTCTAATATAAGTGCTCGTTTCCCACTCACCGATTCTCGGATTTCTTATTTTTCTTATGATATTGCCCTTGAACGATAATAGATTGTTTTTTTTT??ATGATTNGGGGGGCCAGCAAGAACAGAACTCATGTTGCAGATTCACTAGTAAAGCAGTCGAGTAGAGTCAGTGACGGAGAAAGCCATCATCGTAATAGACAGAAAAACTCAGGAAACCTGAACCAAGTTTTAGGA??TAGGGTGTGACCAGGCATATTTTGCCGATCAAGTCCAGAATTTATCTGACGAGCCAACTGCTCATCACCTAAAGCTCCTTCTGTGCGAGAATTTGCTTCANTTTTCAGTTCTGCCCAGAAAAAGTGGCTTTCTACTAATCTATTGCTTGTGCCAGTTTCGATGTATGGCGAATCTGAAGTATAATTTATGCCTGTTGTGGTTTCATTGTAGCTTGAACCTTCAGGCAACCCACAATCTAAGCTAATGAAACCTGGGNAAAAAACATGGGG? [4917 bp]
'GTM2_2_0' TTCTGTGTTCCTAGGGCAGTGGACGCCAGAGAGTGTGGGAGACTATGCAAGTGGGACCAACCATGCTCTTCCAACATATGTCTATGCAAGGATGTATGGTGGGTTATCTCTTGATTCTTTCCTTAAGTACATGA?????AGTAACGCGAGAAGCAGCATCAGGGATGAAATTTTCAGGGACAAGAAAGACTTCAATGGCGTTTACGAAAGCTAGATGTGATCCTTCAGAAGGTATGAAGTTGATTCTAAATCTTCCTACATTGATCGTAACCA?TGAGTAAGCAGAAGCACGAAGATCTTGACATGGATCTGGACCAAGAGCTTGGACAATATCTGACATTTTCTGCCATAAGCCAGTTTTCCGGCTTCCATTAGGAGGCGGAATCAACCCACAAAAACAATTAGGGT?ACAGGTCAGAGAGAAGGAAAGGAGAAATATTACCGGCGCCGTCTCCGAGAAGCATTTTTATTAATCTACCAGTCTGCTTTTCCCNAAATAAACCACCTCCCATCATCACTCCCNNGCTAGCAACATATTCACCTACA?AAGCTTCAGATTACTTGATAACGCCAAAGAGAAAAAGTCGGATAACATTGCTGGAGGAGGATGAAGATGATGATGAAAACCCAGTCAAAATGGCTGACCAGAAACAATTGGATATGTCAAGATTTTCTTTTGGC?AAGATATATGGCTGCCATTGCCACTGCCGATGCTTGTGATTCNAAATCCGGCACTTCTGGCTAGCGGCGACCTGCGCGCTCTCGATCCAATCTTCAAGATTTATGGCCAGCGTCGTGGCATTTTNCNGGGGCCCATTGACAATTTTACGGTTTCCATGGTTCTAGGACTTCACAGTTCCCTCCAGATGNAAAATGGGGTATGAGAAACTCCTTGTATATTAACTGTTTTCTTCTTATTATTTTAATTGTTAATAGTTTTTTCTGNTTTATTCTG?TAATTGCCTTGGAAACCTATTGGCAATGATCCGTAATCAAGCGCCTAACATTGTAACCCTTGTTGAACAAGAAGCAAGCCATAATGGCCCTTACTTCTCAGGCCGTTTCCTCGAGGCATTGCACTATTATTCAG?ACGGGCAGCAACAGCCGGCTACAGGTTATTCATTGGTACTCTCAGTGGTTATCCACAAGCCATGTGTATCTTACAACAGAATTGGCACAACCACCACTTCACAGCTACAGCTACGGTCACGGGCAANTTTTGCTA???????AGCAAGGGAAAACTCGGATTCGGGTGAGTGTCGAATACGCNNNNGTGTTAGACAAGGGTATGCTTTATTTGGAGAATCATACCCTCATACTTTTGTACGAATATGTGTCGGACATGGGTGTCGAACACGAATAT??????TTCAGTTGCATCAAGGTTAGTTAAGTTGTTTTTACTGACTAGTGATTTACNAATACATGTTCTTATAAAGGTTGATTGCACGATTGCTCCGACTCTTCATTTCTCTTGAAGTACCCGTGTCTGACACATATNCCAA?TGTTGTTGCTTCCGAGAACAATAATAAGCAATCTGACCCTCGAATGGGACTACATTTTGTCGACAATGAGGCACTTGTGGGCATTGATTCTTCTCGACAAGTGTTGGCTAGTAGATTGGCAGATGCAGAGCNTCA?TACTCGTGAATTGCATGATGGCGCAATGATTTTTGGATCTTGAACTGACAACTTCACATAATTTACCTAAAAACGCTTACCCGCAAGGCCTTCTTTTTGAATCTATTCATCACAGAAAACTGCTTGAGCCTTGT?TAGCCAATCCATTGACAATCTCTAAACACCACATAAACTGAAAACGGTTTTAAGGATTCTAAAAGAAAAACAAGAGACACCATTGCAAAGTTATTAAAGATAAGTTTACCGAATATCAAATTACAAGCACCGAT??TCAAACCAATCAAATATTAGAAAAANGGGGATAAATGCGAAGAAGCTATCATCTTATTCTAGAGGAAACTTACTGCAACTTCCTGCATTAAATCTGCAGCTTCAGCAATAAGGCCCTGTTCTTCNTTTAATCTTTGATTTCACTAGCTGATTTCGCCATTTTCAGCGGTAAATTGGACAAGAGAATCACGGTCGAGCATCTTATGATCATCTGTTGGAACTTGCATCTTCCCCATATAATGTTGTTGCTGGTGTTGCTCCTTTTCATCCT?ACAGGGGAAAGAAAAATCATAACAATTTTAGACAAGCAACAAGGTATAGATAAGAAAATCATATAAATAGAGAAAATGTTAACGACAGCATGAAATGCCACCTTGGCAACTCTTTACAACAAAGTCTGTTACTC?ANTTTTCAGTTCTGCGTGNAAAATTTGCCGTGGGCATTCGGATGCCCTATCTGAAAATTCNAAAAAATATATCCGTTGGACACGATACTTCATTCCAGAAATGATGATTTTTCNATCCTAGTGTTGCTTCATACTCTATTGTATCTAGCAACAAGTCCCGCGCNAATACCACTCCCAATCACAACNAACATCAGCCGCGGGCTTCCCTGCAAATCATCAAGCAAAGCTCGGTGTTCCATAAAAGNAAATGAAAACGCATNATATAGTAGCTTACCA??ATAATCAGCCTTCATTACAGATGGCTCAATCTGCTTATTAAGTACTTTAAGACTTTTATTATTACAAGTACAAGTATTAATTGGCGAACTCAATGTTCTTACATCAAAATCTTGTAACNTTTAGTAAGCAAATCG?ACTAACTAAGCTGTCCAGATAAGTTTTGAGGACAACTGTTCGAGNAATACTTCTGCCATGGCCTCCCTAAGTATGTTTTAAATGCACGAACCACTGGTTTAAGATCANTTTGCAGCTAAAATTCTTGAATTATGGA??TTCTTCTTTAAGCAGGATAAAGAAGGACCAAATATGGCAGAGGCAGCCGTTACAGCAGCACTCTTTCTGATCGAGAAGGTATCAAGCATGCTTGATAAAGAAGTAAAGCTTAAAAAAGAATTGCAGGATGGTATAAAGAAGTCAAGGANTTTTGAAGAGGGAACCTTATGCATCAAAGAGGTGTGGTTGTGGATTTAGGATTAGGGCAATAGTGCCAATTGCCAATTACNAATGAGAAGGATAAGACATTTGTTTATCAAGAGGAAGGGA??ATTAATTCTATGGTCCAAGCTGCAAAAACTTTGCTCTTCCACCTGCTTGTCTAACATCCCTTCATCGAAGAATAAATTTTCTGGGATGTTTGTGATCCGCCGTTGTAGCCAATATTCGACNAAGATCTTTGAATA?TGAAGGGAACAGACTACAAAACACATGATGGCACTTGCATACGTGATTATATCGATGTTACTGACCTGGTTGATGCTCATGTTAAAGCTCTTCAAAATGCAAAGCCCCGTAAAGTAGGNAATCTACNAATGTTGGC??AAAACCAAGGACCAGCAGTACCTGGAGNAATGAAATTTCAATTAAGTGAATCAAATGCTTTCTTAAGATCTACCTTGATAGCACATCGAGGAGACAAATTTGTCTTATGGTATCCATTCACCAATTCTTGGGTCA?TTCCCAGATAGTAGCAAAGTGAATTACGGTGATCATTGTTGAGTATATTGAGGTAAACGCCATTATTGTAGGAAGAGAGAAGGATGCGGGTAAGCTATGTCAATGGCAAGCACCATCGGTGGGGATAATAAATGTTGATGAGAGGGGCATACGATGGTTTTACACTGGAGACATTGGACGATTTGTCGATTTTANTTTTGATGGATGCCTTGAGATTATTGATAGGNAAAAAAGATATTGTCAAACTTCAACATGGAGAGTATACATCTC??CTGCAAATTCTTGAACTGCTGCTGATCAATGGCGAGGCTGTTGGACTCGCCGCTTCCACTGGTTGGCCCTACCACTGATGCTGAAGAGGATAAGACAGTAGGCTTCAGCTTGGTGGTAGTGGCGGTGGTGGCTG?TGTATATTCTACTACTTCCAGAAGTCAAATCGTCTCTCACCCCTATCACTCGAGGACATGTACGACGATTATGACCACTTTTGCGACAAATCTTGCAACGGTGACGCCTTCTACCAGAGCTTCTATGATTGCTC??CAATTCGGCCATTGGTTCGGATGATCCGCTAAAATCAGAATCGGTCCAAACTGATTCTTTTACTGTATTGAGTTCAGAAACTTTAGGTACAGAATTGATGAGGACTCTCCAAGATACAAAGATAGAGAGCGACT?CAGCAGATGTACACTTTAGTTTTACTACATAACCTTCAACAGATTTTCTTTCATCTGGCGGCNAATCTTAAACCATGTTAGTTTATCCTTTATATTACATCATACCTTTCTTCTTCTTCCCACCAACTTTCTTCT???TTGCCTTAAAATCGTCGCTAGTCATACAATCATGATGTGTCTAATATAAGTGCTCGTTTCCCACTCACCGATTCTCGGATTTCTTATTTTTCTTATGATATTGCCCTTGAACGATAATAGATTGTTTTTTTTT??ATGATTNGGGGGGCCAGCAAGAACAGAACTCATGTTGCAGATTCACTAGTAAAGCAGTCGAGTAGAGTCAGTGACGGAGAAAGCCATCATCGTAATAGACAGAAAAACTCAGGAAACCTGAACCAAGTTTTAGGA??TAGGGTGTGACCAGGCATATTTTGCCGATCAAGTCCAGAATTTATCTGACGAGCCAACTGCTCATCACCTAAAGCTCCTTCTGTGCGAGAATTTGCTTCANTTTTCAGTTCTGCCCAGAAAAAGTGGCTTTCTACTAATCTATTGCTTGTGCCAGTTTCGATGTATGGCGAATCTGAAGTATAATTTATGCCTGTTGTGGTTTCATTGTAGCTTGAACCTTCAGGCAACCCACAATCTAAGCTAATGAAACCTGGGNAAAAAACATGGGG? [4917 bp]
'GTM2_2_1' TTCTGTGTTCCTAGGGCAGTGGACGCCAGAGAGTGTGGGAGACTATGCAAGTGGGACCAACCATGCTCTTCCAACATATGTCTATGCAAGGATGTATGGTGGGTTATCTCTTGATTCTTTCCTTAAGTACATGA?????AGTAACGCGAGAAGCAGCATCAGGGATGAAATTTTCAGGGACAAGAAAGACTTCAATGGCGTTTACGAAAGCTAGATGTGATCCTTCAGAAGGTATGAAGTTGATTCTAAATCTTCCTACATTGATCGTAACCA?TGAGTAAGCAGAAGCACGAAGATCTTGACATGGATCTGGACCAAGAGCTTGGACAATATCTGACATTTTCTGCCATAAGCCAGTTTTCCGGCTTCCATTAGGAGGCGGAATCAACCCACAAAAACAATTAGGGT?ACAGGTCAGAGAGAAGGAAAGGAGAAATATTACCGGCGCCGTCTCCGAGAAGCATTTTTATTAATCTACCAGTCTGCTTTTCCCNAAATAAACCACCTCCCATCATCACTCCCNNGCTAGCAACATATTCACCTACA?AAGCTTCAGATTACTTGATAACGCCAAAGAGAAAAAGTCGGATAACATTGCTGGAGGAGGATGAAGATGATGATGAAAACCCAGTCAAAATGGCTGACCAGAAACAATTGGATATGTCAAGATTTTCTTTTGGC?AAGATATATGGCTGCCATTGCCACTGCCGATGCTTGTGATTCNAAATCCGGCACTTCTGGCTAGCGGCGACCTGCGCGCTCTCGATCCAATCTTCAAGATTTATGGCCAGCGTCGTGGCATTTTNCNGGGGCCCATTGACAATTTTACGGTTTCCATGGTTCTAGGACTTCACAGTTCCCTCCAGATGNAAAATGGGGTATGAGAAACTCCTTGTATATTAACTGTTTTCTTCTTATTATTTTAATTGTTAATAGTTTTTTCTGNTTTATTCTG?TAATTGCCTTGGAAACCTATTGGCAATGATCCGTAATCAAGCGCCTAACATTGTAACCCTTGTTGAACAAGAAGCAAGCCATAATGGCCCTTACTTCTCAGGCCGTTTCCTCGAGGCATTGCACTATTATTCAG?ACGGGCAGCAACAGCCGGCTACAGGTTATTCATTGGTACTCTCAGTGGTTATCCACAAGCCATGTGTATCTTACAACAGAATTGGCACAACCACCACTTCACAGCTACAGCTACGGTCACGGGCAANTTTTGCTA???????AGCAAGGGAAAACTCGGATTCGGGTGAGTGTCGAATACGCNNNNGTGTTAGACAAGGGTATGCTTTATTTGGAGAATCATACCCTCATACTTTTGTACGAATATGTGTCGGACATGGGTGTCGAACACGAATAT??????TTCAGTTGCATCAAGGTTAGTTAAGTTGTTTTTACTGACTAGTGATTTACNAATACATGTTCTTATAAAGGTTGATTGCACGATTGCTCCGACTCTTCATTTCTCTTGAAGTACCCGTGTCTGACACATATNCCAA?TGTTGTTGCTTCCGAGAACAATAATAAGCAATCTGACCCTCGAATGGGACTACATTTTGTCGACACTGAGGCACTTGTGGGCATTGATTCTTCTCGACAAGTGTTGGCTAGTAGATTGGCAGATGCAGAGCNTCA?TACTCGTGAATTGCATGATCGCGCAATGATTTTTGGATCTTGAACTGACAACTTCACATAATTTACCTAAAAACGCTTACCCGCAAGGCCTTCTTTTTGAATCTATTCATCACAGAAAACTGCTTGAGCCTTGT?TAGCCAATCCATTGACAATCTCTAAACACCACATAAACTGAAAACGGTTTTAAGGATTCTAAAAGAAAAACAAGAGACACCATTGCAAAGTTATTAAAGATAAGTTTACCGAATATCAAATTACAAGCACCGAT??TCAAACCAATCAAATATTAGAAAAANGGGGATAAATGCGAAGAAGCTATCATCTTATTCTAGAGGAAACTTACTGCAACTTCCTGCATTAAATCTGCAGCTTCAGCAATAAGGCCCTGTTCTTCNTTTAATCTTTGATTTCACTAGCTGATTTCGCCATTTTCAGCGGTAAATTGGACAAGAGAATCACGGTCGAGCATCTTATGATCATCTGTTGGAACTTGCATCTTCCCCATATAATGTTGTTGCTGGTGTTGCTCCTTTTCATCCT?ACAGGGGAAAGAAAAATCATAACAATTTTAGACAAGCAACAAGGTATAGATAAGAAAATCATATAAATAGAGAAAATGTTAACGACAGCATGAAATGCCACCTTGGCAACTCTTTACAACAAAGTCTGTTACTC?ANTTTTCAGTTCTGCGTGNAAAATTTGCCGTGGGCATTCGGATGCCCTATCTGAAAATTCNAAAAAATATATCCGTTGGACACGATACTTCATTCCAGAAATGATGATTTTTCNATCCTAGTGTTGCTTCATACTCTATTGTATCTAGCAACAAGTCCCGCGCNAATACCACTCCCAATCACAACNAACATCAGCCGCGGGCTTCCCTGCAAATCATCAAGCAAAGCTCGGTGTTCCATAAAAGNAAATGAAAACGCATNATATAGTAGCTTACCA??ATAATCAGCCTTCATTACAGATGGCTCAATCTGCTTATTAAGTACTTTAAGACTTTTATTATTACAAGTACAAGTATTAATTGGCGAACTCAATGTTCTTACATCAAAATCTTGTAACNTTTAGTAAGCAAATCG?ACTAACTAAGCTGTCCAGATAAGTTTTGAGGACAACTGTTCGAGNAATACTTCTGCCATGGCCTCCCTAAGTATGTTTTAAATGCACGAACCACTGGTTTAAGATCANTTTGCAGCTAAAATTCTTGAATTATGGA??TTCTTCTTGAAGCAGGATAAAGAAGGACCAAATATGGCAGAGGCAGCCGTTACAGCAGCACTCTTTCTGATCGAGAAGGTATCAAGCATGCTTGATAAAGAAGTAAAGCTTAAAAAAGAATTGCAGGATGGTATAAAGAAGTCAAGGANTTTTGAAGAGGGAACCTTATGCATCAAAGAGGTGTGGTTGTGGATTTAGGATTAGGGCAATAGTGCCAATTGCCAATTACNAATGAGAAGGATAAGACATTTGTTTATCAAGAGGAAGGGA??ATTAATTCTATGGTCCAAGCTGCAAAAACTTTGCTCTTCCACCTGCTTGTCTAACATCCCTTCATCGAAGAATAAATTTTCTGGGATGTTTGTGATCCGCCGTTGTAGCCAATATTCGACNAAGATCTTTGAATA?TGAAGGGAACAGACTACAAAACACATGATGGCACTTGCATACGTGATTATATCGATGTTACTGACCTGGTTGATGCTCATGTTAAAGCTCTTCAAAATGCAAAGCCCCGTAAAGTAGGNAATCTACNAATGTTGGC??AAAACCAAGGACCAGCAGTACCTGGAGNAATGAAATTTCAATTAAGTGAATCAAATGCTTTCTTAAGATCTACCTTGATAGCACATCGAGGAGACAAATTTGTCTTATGGTATCCATTCACCAATTCTTGGGTCA?TTCCCAGATAGTAGCAAAGTGAATTACGGTGATCATTGTTGAGTATATTGAGGTAAACGCCATTATTGTAGGAAGAGAGAAGGATGCGGGTAAGCTATGTCAATGGCAAGCACCATCGGTGGGGATAATAAATGTTGATGAGAGGGGCATACGATGGTTTTACACTGGAGACATTGGACGATTTGTCGATTTTANTTTTGATGGATGCCTTGAGATTATTGATAGGNAAAAAAGATATTGTCAAACTTCAACATGGAGAGTATACATCTC??CTGCAAATTCTTGAACTGCTGCTGATCAATGGCGAGGCTGTTGGACTCGCCGCTTCCACTGGTTGGCCCTACCACTGATGCTGAAGAGGATAAGACAGTAGGCTTCAGCTTGGTGGTAGTGGCGGTGGTGGCTG?TGTATATTCTACTACTTCCAGAAGTCAAATCGTCTCTCACCCCTATCACTCGAGGACATGTACGACGATTATGACCACTTTTGCGACAAATCTTGCAACGGTGACGCCTTCTACCAGAGCTTCTATGATTGCTC??CAATTCGGCCATTGGTTCGGATGATCCGCTAAAATCAGAATCGGTCCAAACTGATTCTTTTACTGTATTGAGTTCAGAAACTTTAGGTACAGAATTGATGAGGAATCTCCAAGATACAAAGATAGAGAGCGACT?CAGCAGATGTACACTTTAGTTTTACTACATAACCTTCAACAGATTTTCTTTCATCTGGCGGCNAATCTTAAACCATGTTAGTTTATCCTTTATATTACATCATACCTTTCTTCTTCTTCCCACCAACTTTCTTCT???TTGCCTTAAAATCGTCGCTAGTCATACAATCATGATGTGTCTAATATAAGTGCTCGTTTCCCACTCACCGATTCTCGGATTTCTTATTTTTCTTATGATATTGCCCTTGAACGATAATAGATTGTTTTTTTTT??ATGATTNGGGGGGCCAGCAAGAACAGAACTCATGTTGCAGATTCACTAGTAAAGCAGTCGAGTAGAGTCAGTGACGGAGAAAGCCATCATCGTAATAGACAGAAAAACTCAGGAAACCTGAACCAAGTTTTAGGA??TAGGGTGTGACCAGGCATATTTTGCCGATCAAGTCCAGAATTTATCTGACGAGCCAACTGCTCATCACCTAAAGCTCCTTCTGTGCGAGAATTTGCTTCANTTTTCAGTTCTGCCCAGAAAAAGTGGCTTTCTACTAATCTATTGCTTGTGCCAGTTTCGATGTATGGCGAATCTGAAGTATAATTTATGCCTGTTGTGGTTTCATTGTAGCTTGAACCTTCAGGCAACCCACAATCTAAGCTAATGAAACCTGGGNAAAAAACATGGGG? [4917 bp]
'GTM2_3_0' TTCTGTGTTCCTAGGGCAGTGGACGCCAGAGAGTGTGGGAGACTATGCAAGTGGGACCAACCATGCTCTTCCAACATATGTCTATGCAAGGATGTATGGTGGGTTATCTCTTGATTCTTTCCTTAAGTACATGA?????AGTAACGCGAGAAGCAGCATCAGGGATGAAATTTTCAGGGACAAGAAAGACTTCAATGGCGTTTACGAAAGCTAGATGTGATCCTTCAGAAGGTATGAAGTTGATTCTAAATCTTCCTACATTGATCGTAACCA?TGAGTAAGCAGAAGCACGAAGATCTTGACATGGATCTGGACCAAGAGCTTGGACAATATCTGACATTTTCTGCCATAAGCCAGTTTTCCGGCTTCCATTAGGAGGCGGAATCAACCCACAAAAACAATTAGGGT?ACAGGTCAGAGAGAAGGAAAGGAGAAATATTACCGGCGCCGTCTCCGAGAAGCATTTTTATTAATCTACCAGTCTGCTTTTCCCNAAATAAACCACCTCCCATCATCACTCCCNNGCTAGCAACATATTCACCTACA?AAGCTTCAGATTACTTGATAACGCCAAAGAGAAAAAGTCGGATAACATTGCTGGAGGAGGATGAAGATGATGATGAAAACCCAGTCAAAATGGCTGACCAGAAACAATTGGATATGTCAAGATTTTCTTTTGGC?AAGATATATGGCTGCCATTGCCACTGCCGATGCTTGTGATTCNAAATCCGGCACTTCTGGCNAGCGGCGACCTGCGCGCTCTCGATCCAATCTTCAAGATTTATGGCCAGCGTCGTGGCATTTTNCNGGGGCCCATTGACAATTTTACGGTTTCCATGGTTCTAGGACTTCACAGTTCCCTCCAGATGNAAAATGGGGTATGAGAAACTCCTTGTATATTAACTGTTTTCTTCTTATTATTTTAATTGTTAATAGTTTTTTCTGNTTTATTCTG?TAATTGCCTTGGAAACCTATTGGCAATGATCCGTAATCAAGCGCCTAACATTGTAACCCTTGTTGAACAAGAAGCAAGCCATAATGGCCCTTACTTCTCAGGCCGTTTCCTCGAGGCATTGCACTATTATTCAG?ACGGGCAGCAACAGCCGGCTACAGGTTATTCATTGGTACTCTCAGTGGTTATCCACAAGCCATGTGTATCTTACAACAGAATTGGCACAACCACCACTTCACAGCTACAGCTACGGTCACGGGCAANTTTTGCTA???????AGCAAGGGAAAACTCGGATTCGGGTGAGTGTCGAATACGTNNNNGTGTTAGACAAGGGTATGCTTTATTTGGAGAATCATACCCTCATACTTTTGTACGAATATGTGTCGGACATGGGTGTCGAACACGAATAT??????TTCAGTTGCATCAAGGTTAGTTAAGTTGTTTTTACTGACTAGTGATTTACNAATACATGTTCTTATAAAGGTTGATTGCACGATTGCTCCGACTCTTCATTTCTCTTGAAGTACCCGTGTCTGACACATATNCCAA?TGTTGTTGCTTCCGAGAACAATAATAAGCAATCTGACCCTCGAATGGGACTACATTTTGTCGACAATGAGGCACTTGTGGGCATTGATTCTTCTCGACAAGTGTTGGCTAGTAGATTGGCAGATGCAGAGCNTCA?TACTCGTGAATTGCATGATCGCGCAATGATTTTTGGATCTTGAACTGACAACTTCACATAATTTACCTAAAAACGCTTACCCGCAAGGCCTTCTTTTTGAATCTATTCATCACAGAAAACTGCTTGAGCCTTGT?TAGCCAATCCATTGACAATCTCTAAACACCACATAAACTGAAAACGGTTTTAAGGATTCTAAAAGAAAAACAAGAGACACCATTGCAAAGTTATTAAAGATAAGTTTACCGAATATCAAATTACAAGCACCGAT??TCAAACCAATCAAATATTAGAAAAANGGGGATAAATGCGAAGAAGCTATCATCTTATTCTAGAGGAAACTTACTGCAACTTCCTGCATTAAATCTGCAGCTTCAGCAATAAGGCCCTGTTCTTCNTTTAATCTTTGATTTCACTAGCTGATTTCGCCATTTTCAGCGGTAAATTGGACAAGAGAATCACGGTCGAGCATCTTATGATCATCTGTTGGAACTTGCATCTTCCCCATATAATGTTGTTGCTGGTGTTGCTCCTTTTCATCCT?ACAGGGGAAAGAAAAATCATAACAATTTTAGACAAGCAACAAGGTATAGATAAGAAAATCATATAAATAGAGAAAATGTTAACGACAGCATGAAATGCCACCTTGGCAACTCTTTACAACAAAGTCTGTTACTC?ANTTTTCAGTTCTGCGTGNAAAATTTGCCGTGGGCATTCGGATGCCCTATCTGAAAATTCNAAAAAATATATCCGTTGGACACGATACTTCATTCCAGAAATGATGATTTTTCNATCCTAGTGTTGCTTCATACTCTATTGTATCTAGCAACAAGTCCCGCGCNAATACCACTCCCAATCACAACNAACATCAGCCGCGGGCTTCCCTGCAAATCATCAAGCAAAGCTCGGTGTTCCATAAAAGNAAATGAAAACGCATNATATAGTAGCTTACCA??ATAATCAGCCTTCATTACAGATGGCTCAATCTGCTTATTAAGTACTTTAAGACTTTTATTATTACAAGTACAAGTATTAATTGGCGAACTCAATGTTCTTACATCAAAATCTTGTAACNTTTAGTAAGCAAATCG?ACTAACTAAGCTGTCCAGATAAGTTTTGAGGACAACTGTTCGAGNAATACTTCTGCCATGGCCTCCCTAAGTATGTTTTAAATGCACGAACCACTGGTTTAAGATCANTTTGCAGCTAAAATTCTTGAATTATGGA??TTCTTCTTGAAGCAGGATAAAGAAGGACCAAATATGGCAGAGGCAGCCGTTACAGCAGCACTCTTTCTGATCGAGAAGGTATCAAGCATGCTTGATAAAGAAGTAAAGCTTAAAAAAGAATTGCAGGATGGTATAAAGAAGTCAAGGANTTTTGAAGAGGGAACCTTATGCATCAAAGAGGTGTGGTTGTGGATTTAGGATTAGGGCAATAGTGCCAATTGCCAATTACNAATGAGAAGGATAAGACATTTGTTTATCAAGAGGAAGGGA??ATTAATTCTATGGTCCAAGCTGCAAAAACTTTGCTCTTCCACCTGCTTGTCTAACATCCCTTCATCGAAGAATAAATTTTCTGGGATGTTTGTGATCCGCCGTTGTAGCCAATATTCGACNAAGATCTTTGAATA?TGAAGGGAACAGACTACAAAACACATGATGGCACTTGCATACGTGATTATATCGATGTTACTGACCTGGTTGATGCTCATGTTAAAGCTCTTCAAAATGCAAAGCCCCGTAAAGTAGGNAATCTACNAATGTTGGC??AAAACCAAGGACCAGCAGTACCTGGAGNAATGAAATTTCAATTAAGTGAATCAAATGCTTTCTTAAGATCTACCTTGATAGCACATCGAGGAGACAAATTTGTCTTATGGTATCCATTCACCAATTCTTGGGTCA?TTCCCAGATAGTAGCAAAGTGAATTACGGTGATCATTGTTGAGTATATTGAGGTAAACGCCATTATTGTAGGAAGAGAGAAGGATGCGGGTAAGCTATGTCAATGGCAAGCACCATCGGTGGGGATAATAAATGTTGATGAGAGGGGCATACGATGGTTTTACACTGGAGACATTGGACGATTTGTCGATTTTANTTTTGATGGATGCCTTGAGATTATTGATAGGAAAAAAAGATATTGTCAAACTTCAACATGGAGAGTATACATCTC??CTGCAAATTCTTGAACTGCTGCTGATCAATGGCGAGGCTGTTGGACTCGCCACTTCCACTGGTTGGCCCTACCACTGATGCTGAAGAGGATAAGACAGTAGGCTTCAGCTTGGTGGTAGTGGCGGTGGTGGCTG?TGTATATTCTACTACTTCCAGAAGTCAAATCGTCTCTCACCCCTATCACTCGAGGACATGTACGACGATTATGACCACTTTTGCGACAAATCTTGCAACGGTGACGCCTTCTACCAGAGCTTCTATGATTGCTC??CAATTCGGCCATTGGTTCGGATGATCCGCTAAAATCAGAATCGGTCCAAACTGATTCTTTTACTGTATTGAGTTCAGAAACTTTAGGTACAGAATTGATGAGGAATCTCCAAGATACAAAGATAGAGAGCGACT?CAGCAGATGTACACTTTAGTTTTACTACATAACCTTCAACAGATTTTCTTTCATCTGGCGGCNAATCTTAAACCATGTTAGTTTATCCTTTATATTACATCATACCTTTCTTCTTCTTCCCACCAACTTTCTTCT???TTGCCTTAAAATCGTCGCTAGTCATACAATCATGATGTGTCTAATATAAGTGCTCGTTTCCCACTCACCGATTCTCGGATTTCTTATTTTTCTTATGATATTGCCCTTGAACGATAATAGATTGTTTTTTTTT??ATGATTNGGGGGGCCAGCAAGAACAGAACTCATGTTGCAGATTCACTAGTAAAGCAGTCGAGTAGAGTCAGTGACGGAGAAAGCCATCATCGTAATAGACAGAAAAACTCAGGAAACCTGAACCAAGTTTTAGGA??TAGGGTGTGACCAGGCATATTTTGCCGATCAAGTCCAGAATTTATCTGACGAGCCAACTGCTCATCACCTAAAGCTCCTTCTGTGCGAAAATTTGCTTCANTTTTCAGTTCTGCCCAGAAAAAGTGGCTTTCTACTAATCTATTGCTTGTGCCAGTTTCGATGTATGGCGAATCTGAAGTATAATTTATGCCTGTTGTGGTTTCATTGTAGCTTGAACCTTCAGGCAACCCACAATCTAAGCTAATGAAACCTGGGNAAAAAACATGGGG? [4917 bp]
'GTM2_3_1' TTCTGTGTTCCTAGGGCAGTGGACGCCAGAGAGTGTGGGAGACTATGCAAGTGGGACCAACCATGCTCTTCCAACATATGTCTATGCAAGGATGTATGGTGGGTTATCTCTTGATTCTTTCCTTAAGTACATGA?????AGTAACGCGAGAAGCAGCATCAGGGATGAAATTTTCAGGGACAAGAAAGACTTCAATGGCGTTTACGAAAGCTAGATGTGATCCTTCAGAAGGTATGAAGTTGATTCTAAATCTTCCTACATTGATCGTAACCA?TGAGTAAGCAGAAGCACGAAGATCTTGACATGGATCTGGACCAAGAGCTTGGACAATATCTGACATTTTCTGCCATAAGCCAGTTTTCCGGCTTCCATTAGGAGGCGGAATCAACCCACAAAAACAATTAGGGT?ACAGGTCAGAGAGAAGGAAAGGAGAAATATTACCGGCGTCGTCTCCGAGAAGCATTTTTATTAATCTACCAGTCTGCTTTTCCCNAAATAAACCACCTCCCATCATCACTCCCNNGCTAGCAACATATTCACCTACA?AAGCTTCAGATTACTTGATAACGCCAAAGAGAAAAAGTCGGATAACATTGCTGGAGGAGGATGAAGATGATGATGAAAACCCAGTCAAAATGGCTGACCAGAAACAATTGGATATGTCAAGATTTTCTTTTGGC?AAGATATATGGCTGCCATTGCCACTGCCGATGCTTGTGATTCNAAATCCGGCACTTCTGGCNAGCGGCGACCTGCGCGCTCTCGATCCAATCTTCAAGATTTATGGCCAGCGTCGTGGCATTTTNCNGGGGCCCATTGACAATTTTACGGTTTCCATGGTTCTAGGACTTCACAGTTCCCTCCAGATGNAAAATGGGGTATGAGAAACTCCTTGTATATTAACTGTTTTCTTCTTATTATTTTAATTGTTAATAGTTTTTTCTGNTTTATTCTG?TAATTGCCTTGGAAACCTATTGGCAATGATCCGTAATCAAGCGCCTAACATTGTAACCCTTGTTGAACAAGAAGCAAGCCATAATGGCCCTTACTTCTCAGGCCGTTTCCTCGAGGCATTGCACTATTATTCAG?ACGGGCAGCAACAGCCGGCTACAGGTTATTCATTGGTACTCTCAGTGGTTATCCACAAGCCATGTGTATCTTACAACAGAATTGGCACAACCACCACTTCACAGCTACAGCTACGGTCACGGGCAANTTTTGCTA???????AGCAAGGGAAAACTCGGATTCGGGTGAGTGTCGAATACGCNNNNGTGTTAGACAAGGGTATGCTTTATTTGGAGAATCATACCCTCATACTTTTGTACGAATATGTGTCGGACATGGGTGTCGAACACGAATAT??????TTCAGTTGCATCAAGGTTAGTTAAGTTGTTTTTACTGACTAGTGATTTACNAATACATGTTCTTATAAAGGTTGATTGCACGATTGCTCCGACTCTTCATTTCTCTTGAAGTACCCGTGTCTGACACATATNCCAA?TGTTGTTGCTTCCGAGAACAATAATAAGCAATCTGACCCTCGAATGGGACTACATTTTGTCGACACTGAGGCACTTGTGGGCATTGATTCTTCTCGACAAGTGTTGGCTAGTAGATTGGCAGATGCAGAGCNTCA?TACTCGTGAATTGCATGATCGCGCAATGATTTTTGGATCTTGAACTGACAACTTCACATAATTTACCTAAAAACGCTTACCCGCAAGGCCTTCTTTTTGAATCTATTCATCACAGAAAACTGCTTGAGCCTTGT?TAGCCAATCCATTGACAATCTCTAAACACCACATAAACTGAAAACGGTTTTAAGGATTCTAAAAGAAAAACAAGAGACACCATTGCAAAGTTATTAAAGATAAGTTTACCGAATATCAAATTACAAGCACCGAT??TCAAACCAATCAAATATTAGAAAAANGGGGATAAATGCGAAGAAGCTATCATCTTATTCTAGAGGAAACTTACTGCAACTTCCTGCATTAAATCTGCAGCTTCAGCAATAAGGCCCTGTTCTTCNTTTAATCTTTGATTTCACTAGCTGATTTCGCCATTTTCAGCGGTAAATTGGACAAGAGAATCACGGTCGAGCATCTTATGATCATCTGTTGGAACTTGCATCTTCCCCATATAATGTTGTTGCTGGTGTTGCTCCTTTTCATCCT?ACAGGGGAAAGAAAAATCATAACAATTTTAGACAAGCAACAAGGTATAGATAAGAAAATCATATAAATAGAGAAAATGTTAACGACAGCATGAAATGCCACCTTGGCAACTCTTTACAACAAAGTCTGTTACTC?ANTTTTCAGTTCTGCGTGNAAAATTTGCCGTGGGCATTCGGATGCCCTATCTGAAAATTCNAAAAAATATATCCGTTGGACACGATACTTCATTCCAGAAATGATGATTTTTCNATCCTAGTGTTGCTTCATACTCTATTGTATCTAGCAACAAGTCCCGCGCNAATACCACTCCCAATCACAACNAACATCAGCCTCTGGCTTCCCTGCAAATCATCAAGCAAAGCTCGGTGTTCCATAAAAGNAAATGAAAACGCATNATATAGTAGCTTACCA??ATAATCAGCCTTCATTACAGATGGCTCAATCTGCTTATTAAGTACTTTAAGACTTTTATTATTACAAGTACAAGTATTAATTGGCGAACTCAATGTTCTTACATCAAAATCTTGTAACNTTTAGTAAGCAAATCG?ACTAACTAAGCTGTCCAGATAAGTTTTGAGGACAACTGTTCGAGNAATACTTCTGCCATGGCCTCCCTAAGTATGTTTTAAATGCACGAACCACTGGTTTAAGATCANTTTGCAGCTAAAATTCTTGAATTATGGA??TTCTTCTTGAAGCAGGATAAAGAAGGACCAAATATGGCAGAGGCAGCCGTTACAGCAGCACTCTTTCTGATCGAGAAGGTATCAAGCATGCTTGATAAAGAAGTAAAGCTTAAAAAAGAATTGCAGGATGGTATAAAGAAGTCAAGGANTTTTGAAGAGGGAACCTTATGCATCAAAGAGGTGTGGTTGTGGATTTAGGATTAGGGCAATAGTGCCAATTGCCAATTACNAATGAGAAGGATAAGACATTTGTTTATCAAGAGGAAGGGA??ATTAATTCTATGGTCCAAGCTGCAAAAACTTTGCTCTTCCACCTGCTTGTCTAACATCCCTTCATCGAAGAATAAATTTTCTGGGATGTTTGTGATCCGCCGTTGTAGCCAATATTCGACNAAGATCTTTGAATA?TGAAGGGAACAGACTACAAAACACATGATGGCACTTGCATACGTGATTATATCGATGTTACTGACCTGGTTGATGCTCATGTTAAAGCTCTTCAAAATGCAAAGCCCCGTAAAGTAGGNAATCTACNAATGTTGGC??AAAACCAAGGACCAGCAGTACCTGGAGNAATGAAATTTCAATTAAGTGAATCAAATGCTTTCTTAAGATCTACCTTGATAGCACATCGAGGAGACAAATTTGTCTTATGGTATCCATTCACCAATTCTTGGGTCA?TTCCCAGATAGTAGCAAAGTGAATTACGGTGATCATTGTTGAGTATATTGAGGTAAACGCCATTATTGTAGGAAGAGAGAAGGATGCGAGTAAGCTATGTCAATGGCAAGCACCATCGGTGGGGATAATAAATGTTGATGAGAGGGGCATACGATGGTTTTACACTGGAGACATTGGACGATTTGTCGATTTTANTTTTGATGGATGCCTTGAGATTATTGATAGGAAAAAAAGATATTGTCAAACTTCAACATGGAGAGTATACATCTC??CTGCAAATTCTTGAACTGCTGCTGATCAATGGCGAGGCTGTTGGACTCGCCACTTCCACTGGTTGGCCCTACCACTGATGCTGAAGAGGATAAGACAGTAGGCTTCAGCTTGGTGGTAGTGGCGGTGGTGGCTG?TGTATATTCTACTACTTCCAGAAGTCAAATCGTCTCTCACCCCTATCACTCGAGGACATGTACGACGATTATGACCACTTTTGCGACAAATCTTGCAACGGTGACGCCTTCTACCAGAGCTTCTATGATTGCTC??CAATTCGGCCATTGGTTCGGATGATCCGCTAAAATCAGAATCGGTCCAAACTGATTCTTTTACTGTATTGAGTTCAGAAACTTTAGGTACAGAATTGATGAGGAATCTCCAAGATACAAAGATAGAGAGCGACT?CAGCAGATGTACACTTTAGTTTTACTACATAACCTTCAACAGATTTTCTTTCATCTGGCGGCNAATCTTAAACCATGTTAGTTTATCCTTTATATTACATCATACCTTTCTTCTTCTTCCCACCAACTTTCTTCT???TTGCCTTAAAATCGTCGCTAGTCATACAATCATGATGTGTCTAATATAAGTGCTCGTTTCCCACTCACCGATTCTCGGATTTCTTATTTTTCTTATGATATTGCCCTTGAACGATAATAGATTGTTTTTTTTT??ATGATTNGGGGGGCCAGCAAGAACAGAACTCATGTTGCAGATTCACTAGTAAAGCAGTCGAGTAGAGTCAGTGACGGAGAAAGCCATCATCGTAATAGACAGAAAAACTCAGGAAACCTGAACCAAGTTTTAGGA??TAGGGTGTGACCAGGCATATTTTGCCGATCAAGTCCAGAATTTATCTGACGAGCCAACTGCTCATCACCTAAAGCTCCTTCTGTGCGAAAATTTGCTTCANTTTTCAGTTCTGCCCAGAAAAAGTGGCTTTCTACTAATCTATTGCTTGTGCCAGTTTCGATGTATGGCGAATCTGAAGTATAATTTATGCCTGTTGTGGTTTCATTGTAGCTTGAACCTTCAGGCAACCCACAATCTAAGCTAATGAAACCTGGGNAAAAAACATGGGG? [4917 bp]
'GTM2_4_0' TTCTGTGTTCCTAGGGCAGTGGACGCCAGAGAGTGTGGGAGACTATGCAAGTGGGACCAACCATGCTCTTCCAACATATGTCTATGCAAGGATGTATGGTGGGTTATCTCTTGATTCTTTCCTTAAGTACATGA?????AGTAACGCGAGAAGCAGCATCAGGGATGAAATTTTCAGGGACAAGAAAGACTTCAATGGCGTTTACGAAAGCTAGATGTGATCCTTCAGAAGGTATGAAGTTGATTCTAAATCTTCCTACATTGATCGTAACCA?TGAGTAAGCAGAAGCACGAAGATCTTGACATGGATCTGGACCAAGAGCTTGGACAATATCTGACATTTTCTGCCATAAGCCAGTTTTCCGGCTTCCATTAGGAGGCGGAATCAACCCACAAAAACAATTAGGGT?ACAGGTCAGAGAGAAGGAAAGGAGAAATATTACCGGCGCCGTCTCCGAGAAGCATTTTTATTAATCTACCAGTCTGCTTTTCCCNAAATAAACCACCTCCCATCATCACTCCCNNGCTAGCAACATATTCACCTACA?AAGCTTCAGATTACTTGATAACGCCAAAGAGAAAAAGTCGGATAACATTGCTGGAGGAGGATGAAGATGATGATGAAAACCCAGTCAAAATGGCTGACCAGAAACAATTGGATATGTCAAGATTTTCTTTTGGC?AAGATATATGGCTGCCATTGCCACTGCCGATGCTTGTGATTCNAAATCCGGCACTTCTGGCGAGCGGCGACCTGCGCGCTCTCGATCCAATCTTCAAGATTTATGGCCAGCGTCGTNGCATTTTNCNGGGGCCCATTGACAATTTTACGGTTTCCATGGTTCTAGGACTTCACAGTTCCCTCCAGATGNAAAATGGGGTATGAGAAACTCCTTGTATATTAACTGTTTTCTTCTTATTATTTTAATTGTTAATAGTTTTTTCTGNTTTATTCTG?TAATTGCCTTGGAAACCTATTGGCAATGATCCGTAATCAAGCGCCTAACATTGTAACCCTTGTTGAACAAGAAGCAAGCCATAATGGCCCTTACTTCTCAGGCCGTTTCCTCGAGGCATTGCACTATTATTCAG?ACGGGCAGCAACAGCCGGCTACAGGTTATTCATTGGTACTCTCAGTGGTTATCCACAAGCCATGTGTATCTTACAACAGAATTGGCACAACCACCACTTCACAGCTACAGCTACGGTCACGGGCAANTTTTGCTA???????AGCAAGGGAAAACTCGGATTCGGGTGAGTGTCGAATACGCNNNNGTGTTAGACAAGGGTATGCTTTATTTGGAGAATCATACCCTCATACTTTTGTACGAATATGTGTCGGACATGGGTGTCGAACACGAATAT??????TTCAGTTGCATCAAGGTTAGTTAAGTTGTTTTTACTGACTAGTGATTTACNAATACATGTTCTTATAAAGGTTGATTGCACGATTGCTCCGACTCTTCATTTCTCTTGAAGTACCCGTGTCTGACACATATNCCAA?TGTTGTTGCTTCCGAGAACAATAATAAGCAATCTGACCCTCGAATGGGACTACATTTTGTCGACACTGAGGCACTTGTGGGCATTGATTCTTCTCGACAAGTGTTGGCTAGTAGATTGGCAGATGCAGAGCNTCA????????????????????????????????????????????????????????????????????????????????????????????????????????????????????????????????????????TAGCCAATCCATTGACAATCTCTAAACACCACATAAACTGAAAACGGTTTTAAGGATTCTAAAAGAAAAACAAGAGACACCATTGCAAAGTTATTAAAGATAAGTTTACCGAATATCAAATTACAAGCACCGAT??TCAAACCAATCAAATATTAGAAAAANGGGGATAAATGCGAAGAAGCTATCATCTTATTCTAGAGGAAACTTACTGCAACTTCCTGCATTAAATCTGCAGCTTCAGCAATAAGGCCCTGTTCTTCNTTTAATCTTTGATTTCACTAGCTGATTTCGCCATTTTCAGCGGTAAATTGGACAAGAGAATCACGGTCGAGCATCTTATGATCATCTGTTGGAACTTGCATCTTCCCCATATAATGTTGTTGCTGGTGTTGCTCCTTTTCATCCT?ACAGGGGAAAGAAAAATCATAACAATTTTAGACAAGCAACAAGGTATAGATAAGAAAATCATATAAATAGAGAAAATGTTAACGACAGCATGAAATGCCACCTTGGCAACTCTTTACAACAAAGTCTGTTACTC?ANTTTTCAGTTCTGCGTGNAAAATTTGCCGTGGGCATTCGGATGCCCTATCTGAAAATTCNAAAAAATATATCCGTTGGACACGATACTTCATTCCAGAAATGATGATTTTTCNATCCTAGTGTTGCTTCATACTCTATTGTATCTAGCAACAAGTCCCGCGCNAATACCACTCCCAATCACAACNAACATCAGCCGCTGGCTTCCCTGCAAATCATCAAGCAAAGCTCGGTGTTCCATAAAAGNAAATGAAAACGCATNATATAGTAGCTTACCA??ATAATCAGCCTTCATTACAGATGGCTCAATCTGCTTATTAAGTACTTTAAGACTTTTATTATTACAAGTACAAGTATTAATTGGCGAACTCAATGTTCTTACATCAAAATCTTGTAACNTTTAGTAAGCAAATCG?ACTAACTAAGCTGTCCAGATAAGTTTTGAGGACAACTGTTCGAGNAATACTTCTGCCATGGCCTCCCTAAGTATGTTTTAAATGCACGAACCACTGGTTTAAGATCANTTTGCAGCTAAAATTCTTGAATTATGGA??TTCTTCTTGAAGCAGGATAAAGAAGGACCAAATATGGCAGAGGCAGCCGTTACAGCAGCACTCTTTCTGATCGAGAAGGTATCAAGCATGCTTGATAAAGAAGTAAAGCTTAAAAAAGAATTGCAGGATGGTATAAAGAAGTCAAGGANTTTTGAAGAGGGAACCTTATGCATCAAAGAGGTGTGGTTGTGGATTTAGGATTAGGGCAATAGTGCCAATTGCCAATTACNAATGAGAAGGATAAGACATTTGTTTATCAAGAGGAAGGGA??ATTAATTCTATGGTCCAAGCTGCAAAAACTTTGCTCTTCCACCTGCTTGTCTAACATCCCTTCATCGAAGAATAAATTTTCTGGGATGTTTGTGATCCGCCGTTGTAGCCAATATTCGACNAAGATCTTTGAATA?TGAAGGGAACAGACTACAAAACACATGATGGCACTTGCATACGTGATTATATCGATGTTACTGACCTGGTTGATGCTCATGTTAAAGCTCTTCAAAATGCAAAGCCCCGTAAAGTAGGNAATCTACNAATGTTGGC??AAAACCAAGGACCAGCAGTACCTGGAGNAATGAAATTTCAATTAAGTGAATCAAATGCTTTCTTAAGATCTACCTTGATAGCACATCGAGGAGACAAATTTGTCTTATGGTATCCATTCACCAATTCTTGGGTCA?TTCCCAGATAGTAGCAAAGTGAATTACGGTGATCATTGTTGAGTATATTGAGGTAAACGCCATTATTGTAGGAAGAGAGAAGGATGCGAGTAAGCTATGTCAATGGCAAGCACCATCGGTGGGGATAATAAATGTTGATGAGAGGGGCATACGATGGTTTTACACTGGAGACATTGGACGATTTGTCGATTTTANTTTTGATGGATGCCTTGAGATTATTGATAGGNAAAAAAGATATTGTCAAACTTCAACATGGAGAGTATACATCTC??CTGCAAATTCTTGAACTGCTGCTGATCAATGGCGAGGCTGTTGGACTCGCCACTTCCACTGGTTGGCCCTACCACTGATGCTGAAGAGGATAAGACAGTAGGCTTCAGCTTGGTGGTAGTGGCGGTGGTGGCTG?TGTATATTCTACTACTTCCAGAAGTCAAATCGTCTCTCACCCCTATCACTCGAGGACATGTACGACGATTATGACCACTTTTGCGACAAATCTTGCAACGGTGACGCCTTCTACCAGAGCTTCTATGATTGCTC??CAATTCGGCCATTGGTTCGGATGATCCGCTAAAATCAGAATCGGTCCAAACTGATTCTTTTACTGTATTGAGTTCAGAAACTTTAGGTACAGAATTGATGAGGAATCTCCAAGATACAAAGATAGAGAGCGACT?CAGCAGATGTACACTTTAGTTTTACTACATAACCTTCAACAGATTTTCTTTCATCTGGCGGCNAATCTTAAACCATGTTAGTTTATCCTTTATATTACATCATACCTTTCTTCTTCTTCCCACCAACTTTCTTCT???TTGCCTTAAAATCGTCGCTAGTCATACAATCATGATGTGTCTAATATAAGTGCTCGTTTCCCACTCACCGATTCTCGGATTTCTTATTTTTCTTATGATATTGCCCTTGAACGATAATAGATTGTTTTTTTTT??ATGATTNGGGGGGCCAGCAAGAACAGAACTCATGTTGCAGATTCACTAGTAAAGCAGTCGAGTAGAGTCAGTGACGGAGAAAGCCATCATCGTAATAGACAGAAAAACTCAGGAAACCTGAACCAAGTTTTAGGA??TAGGGTGTGACCAGGCATATTTTGCCGATCAAGTCCAGAATTTATCTGACGAGCCAACTGCTCATCACCTAAAGCTCCTTCTGTGCGAAAATTTGCTTCANTTTTCAGTTCTGCCCAGAAAAAGTGGCTTTCTACTAATCTATTGCTTGTGCCAGTTTCGATGTATGGCGAATCTGAAGTATAATTTATGCCTGTTGTGGTTTCATTGTAGCTTGAACCTTCAGGCAACCCACAATCTAAGCTAATGAAACCTGGGNAAAAAACATGGGG? [4917 bp]
'GTM2_4_1' TTCTGTGTTCCTAGGGCAGTGGACGCCAGAGAGTGTGGGAGACTATGCAAGTGGGACCAACCATGCTCTTCCAACATATGTCTATGCAAGGATGTATGGTGGGTTATCTCTTGATTCTTTCCTTAAGTACATGA?????AGTAACGCGAGAAGCAGCATCAGGGATGAAATTTTCAGGGACAAGAAAGACTTCAATGGCGTTTACGAAAGCTAGATGTGATCCTTCAGAAGGTATGAAGTTGATTCTAAATCTTCCTACATTGATCGTAACCA?TGAGTAAGCAGAAGCACGAAGATCTTGACATGGATCTGGACCAAGAGCTTGGACAATATCTGACATTTTCTGCCATAAGCCAGTTTTCCGGCTTCCATTAGGAGGCGGAATCAACCCACAAAAACAATTAGGGT?ACAGGTCAGAGAGAAGGAAAGGAGAAATATTACCGGCGCCGTCTCCGAGAAGCATTTTTATTAATCTACCAGTCTGCTTTTCCCNAAATAAACCACCTCCCATCATCACTCCCNNGCTAGCAACATATTCACCTACA?AAGCTTCAGATTACTTGATAACGCCAAAGAGAAAAAGTCGGATAACATTGCTGGAGGAGGATGAAGATGATGATGAAAACCCAGTCAAAATGGCTGACCAGAAACAATTGGATATGTCAAGATTTTCTTTTGGC?AAGATATATGGCTGCCATTGCCACTGCCGATGCTTGTGATTCNAAATCCGGCACTTCTGGCGAGCGGCGACCTGCGCGCTCTCGATCCAATCTTCAAGATTTATGGCCAGCGTCGTNGCATTTTNCNGGGGCCCATTGACAATTTTACGGTTTCCATGGTTCTAGGACTTCACAGTTCCCTCCAGATGNAAAATGGGGTATGAGAAACTCCTTGTATATTAACTGTTTTCTTCTTATTATTTTAATTGTTAATAGTTTTTTCTGNTTTATTCTG?TAATTGCCTTGGAAACCTATTGGCAATGATCCGTAATCAAGCGCCTAACATTGTAACCCTTGTTGAACAAGAAGCAAGCCATAATGGCCCTTACTTCTCAGGCCGTTTCCTCGAGGCATTGCACTATTATTCAG?ACGGGCAGCAACAGCCGGCTACAGGTTATTCATTGGTACTCTCAGTGGTTATCCACAAGCCATGTGTATCTTACAACAGAATTGGCACAACCACCACTTCACAGCTACAGCTACGGTCACGGGCAANTTTTGCTA???????AGCAAGGGAAAACTCGGATTCGGGTGAGTGTCGAATACGCNNNNGTGTTAGACAAGGGTATGCTTTATTTGGAGAATCATACCCTCATACTTTTGTACGAATATGTGTCGGACATGGGTGTCGAACACGAATAT??????TTCAGTTGCATCAAGGTTAGTTAAGTTGTTTTTACTGACTAGTGATTTACNAATACATGTTCTTATAAAGGTTGATTGCACGATTGCTCCGACTCTTCATTTCTCTTGAAGTACCCGTGTCTGACACATATNCCAA?TGTTGTTGCTTCCGAGAACAATAATAAGCAATCTGACCCTCGAATGGGACTACATTTTGTCGACAATGAGGCACTTGTGGGCATTGATTCTTCTCGACAAGTGTTGGCTAGTAGATTGGCAGATGCAGAGCNTCA????????????????????????????????????????????????????????????????????????????????????????????????????????????????????????????????????????TAGCCAATCCATTGACAATCTCTAAACACCACATAAACTGAAAACGGTTTTAAGGATTCTAAAAGAAAAACAAGAGACACCATTGCAAAGTTATTAAAGATAAGTTTACCGAATATCAAATTACAAGCACCGAT??TCAAACCAATCAAATATTAGAAAAANGGGGATAAATGCGAAGAAGCTATCATCTTATTCTAGAGGAAACTTACTGCAACTTCCTGCATTAAATCTGCAGCTTCAGCAATAAGGCCCTGTTCTTCNTTTAATCTTTGATTTCACTAGCTGATTTCGCCATTTTCAGCGGTAAATTGGACAAGAGAATCACGGTCGAGCATCTTATGATCATCTGTTGGAACTTGCATCTTCCCCATATAATGTTGTTGCTGGTGTTGCTCCTTTTCATCCT?ACAGGGGAAAGAAAAATCATAACAATTTTAGACAAGCAACAAGGTATAGATAAGAAAATCATATAAATAGAGAAAATGTTAACGACAGCATGAAATGCCACCTTGGCAACTCTTTACAACGAAGTCTGTTACTC?ANTTTTCAGTTCTGCGTGNAAAATTTGCCGTGGGCATTCGGATGCCCTATCTGAAAATTCNAAAAAATATATCCGTTGGACACGATACTTCATTCCAGAAATGATGATTTTTCNATCCTAGTGTTGCTTCATACTCTATTGTATCTAGCAACAAGTCCCGCGCNAATACCACTCCCAATCACAACNAACATCAGCCGCTGGCTTCCCTGCAAATCATCAAGCAAAGCTCGGTGTTCCATAAAAGNAAATGAAAACGCATNATATAGTAGCTTACCA??ATAATCAGCCTTCATTACAGATGGCTCAATCTGCTTATTAAGTACTTTAAGACTTTTATTATTACAAGTACAAGTATTAATTGGCGAACTCAATGTTCTTACATCAAAATCTTGTAACNTTTAGTAAGCAAATCG?ACTAACTAAGCTGTCCAGATAAGTTTTGAGGACAACTGTTCGAGNAATACTTCTGCCATGGCCTCCCTAAGTATGTTTTAAATGCACGAACCACTGGTTTAAGATCANTTTGCAGCTAAAATTCTTGAATTATGGA??TTCTTCTTGAAGCAGGATAAAGAAGGACCAAATATGGCAGAGGCAGCCGTTACAGCAGCACTCTTTCTGATCGAGAAGGTATCAAGCATGCTTGATAAAGAAGTAAAGCTTAAAAAAGAATTGCAGGATGGTATAAAGAAGTCAAGGANTTTTGAAGAGGGAACCTTATGCATCAAAGAGGTGTGGTTGTGGATTTAGGATTAGGGCAATAGTGCCAATTGCCAATTACNAATGAGAAGGATAAGACATTTGTTTATCAAGAGGAAGGGA??ATTAATTCTATGGTCCAAGCTGCAAAAACTTTGCTCTTCCACCTGCTTGTCTAACATCCCTTCATCGAAGAATAAATTTTCTGGGATGTTTGTGATCCGCCGTTGTAGCCAATATTCGACNAAGATCTTTGAATA?TGAAGGGAACAGACTACAAAACACATGATGGCACTTGCATACGTGATTATATCGATGTTACTGACCTGGTTGATGCTCATGTTAAAGCTCTTCAAAATGCAAAGCCCCGTAAAGTAGGNAATCTACNAATGTTGGC??AAAACCAAGGACCAGCAGTACCTGGAGNAATGAAATTTCAATTAAGTGAATCAAATGCTTTCTTAAGATCTACCTTGATAGCACATCGAGGAGACAAATTTGTCTTATGGTATCCATTCACCAATTCTTGGGTCA?TTCCCAGATAGTAGCAAAGTGAATTACGGTGATCATTGTTGAGTATATTGAGGTAAACGCCATTATTGTAGGAAGAGAGAAGGATGCGAGTAAGCTATGTCAATGGCAAGCACCATCGGTGGGGATAATAAATGTTGATGAGAGGGGCATACGATGGTTTTACACTGGAGACATTGGACGATTTGTCGATTTTANTTTTGATGGATGCCTTGAGATTATTGATAGGNAAAAAAGATATTGTCAAACTTCAACATGGAGAGTATACATCTC??CTGCAAATTCTTGAACTGCTGCTGATCAATGGCGAGGCTGTTGGACTCGCCACTTCCACTGGTTGGCCCTACCACTGATGCTGAAGAGGATAAGACAGTAGGCTTCAGCTTGGTGGTAGTGGCGGTGGTGGCTG?TGTATATTCTACTACTTCCAGAAGTCAAATCGTCTCTCACCCCTATCACTCGAGGACATGTACGACGATTATGACCACTTTTGCGACAAATCTTGCAACGGTGACGCCTTCTACCAGAGCTTCTATGATTGCTC??CAATTCGGCCATTGGTTCGGATGATCCGCTAAAATCAGAATCGGTCCAAACTGATTCTTTTACTGTATTGAGTTCAGAAACTTTAGGTACAGAATTGATGAGGAATCTCCAAGATACAAAGATAGAGAGCGACT?CAGCAGATGTACACTTTAGTTTTACTACATAACCTTCAACAGATTTTCTTTCATCTGGCGGCNAATCTTAAACCATGTTAGTTTATCCTTTATATTACATCATACCTTTCTTCTTCTTCCCACCAACTTTCTTCC???TTGCCTTAAAATCGTCGCTAGTCATACAATCATGATGTGTCTAATATAAGTGCTCGTTTCCCATTCACCGATTCTCGGATTTCTTATTTTTCTTATGATATTGCCCTTGAACGATAATAGATTGTTTTTTTTT??ATGATTNGGGGGGCCAGCAAGAACAGAACTCATGTTGCAGATTCACTAGTAAAGCAGTCGAGTAGAGTCAGTGACGGAGAAAGCCATCATCGTAATAGACAGAAAAACTCAGGAAACCTGAACCAAGTTTTAGGA??TAGGGTGTGACCAGGCATATTTTGCCGATCAAGTCCAGAATTTATCTGACGAGCCAACTGCTCATCACCTAAAGCTCCTTCTGTGCGAAAATTTGCTTCANTTTTCAGTTCTGCCCAGAAAAAGTGGCTTTCTACTAATCTATTGCTTGTGCCAGTTTCGATGTATGGCGAATCTGAAGTATAATTTATGCCTGTTGTGGTTTCATTGTAGCTTGAACCTTCAGGCAACCCACAATCTAAGCTAATGAAACCTGGGNAAAAAACATGGGG? [4917 bp]
'GTM2_5_0' TTCTGTGTTCCTAGGGCAGTGGACGCCAGAGAGTGTGGGAGACTATGCAAGTGGGACCAACCATGCTCTTCCAACATATGTCTATGCAAGGATGTATGGTGGGTTATCTCTTGATTCTTTCCTTAAGTACATGA?????AGTAACGCGAGAAGCAGCATCAGGGATGAAATTTTCAGGGACAAGAAAGACTTCAATGGCGTTTACGAAAGCTAGATGTGATCCTTCAGAAGGTATGAAGTTGATTCTAAATCTTCCTACATTGATCGTAACCA?TGAGTAAGCAGAAGCACGAAGATCTTGACATGGATCTGGACCAAGAGCTTGGACAATATCTGACATTTTCTGCCATAAGCCAGTTTTCCGGCTTCCATTAGGAGGCGGAATCAACCCACAAAAACAATTAGGGT?ACAGGTCAGAGAGAAGGAAAGGAGAAATATTACCGGCGTCGTCTCCGAGAAGCATTTTTATTAATCTACCAGTCTGCTTTTCCCNAAATAAACCACCTCCCATCATCACTCCCNNGCTAGCAACATATTCACCTACA?AAGCTTCAGATTACTTGATAACGCCAAAGAGAAAAAGTCGGATAACATTGCTGGAGGAGGATGAAGATGATGATGAAAACCCAGTCAAAATGGCTGACCAGAAACAATTGGATATGTCAAGATTTTCTTTTGGC?AAGATATATGGCTGCCATTGCCACTGCCGATGCTTGTGATTCNAAATCCGGCACTTCTGGCGAGCGGCGACCTGCGCGCTCTCGATCCAATCTTCAAGATTTATGGCCAGCGTCGTNGCATTTTNCNGGGGCCCATTGACAATTTTACGGTTTCCATGGTTCTAGGACTTCACAGTTCCCTCCAGATGNAAAATGGGGTATGAGAAACTCCTTGTATATTAACTGTTTTCTTCTTATTATTTTAATTGTTAATAGTTTTTTCTGNTTTATTCTG?TAATTGCCTTGGAAACCTATTGGCAATGATCCGTAATCAAGCGCCTAACATTGTAACCCTTGTTGAACAAGAAGCAAGCCATAATGGCCCTTACTTCTCAGGCCGTTTCCTCGAGGCATTGCACTATTATTCAG?ACGGGCAGCAACAGCCGGCTACAGGTTATTCATTGGTACTCTCAGTGGTTATCCACAAGCCATGTGTATCTTACAACAGAATTGGCACAACCACCACTTCACAGCTACAGCTACGGTCACGGGCAANTTTTGCTA???????AGCAAGGGAAAACTCGGATTCGGGTGAGTGTCGAATACGCNNNNGTGTTAGACAAGGGTATGCTTTATTTGGAGAATCATACCCTCATACTTTTGTACGAATATGTGTCGGACATGGGTGTCGAACACGAATAT??????TTCAGTTGCATCAAGGTTAGTTAAGTTGTTTTTACTGACTAGTGATTTACNAATACATGTTCTTATAAAGGTTGATTGCACGATTGCTCCGACTCTTCATTTCTCTTGAAGTACCCGTGTCTGACACATATNCCAA?TGTTGTTGCTTCCGAGAACAATAATAAGCAATCTGACCCTCGAATGGGACTACATTTTGTCGACAATGAGGCACTTGTGGGCATTGATTCTTCTCGACAAGTGTTGGCTAGTAGATTGGCAGATGCAGAGCNTCA?TACTCGTGAATTGCATGATGGCGCAATGATTTTTGGATCTTGAACTGACAACTTCACATAATTTACCTAAAAACGCTTACCCGCAAGGCCTTCTTTTTGAATCTATTCATCACAGAAAACTGCTTGAGCCTTGT?TAGCCAATCCATTGACAATCTCTAAACACCACATAAACTGAAAACGGTTTTAAGGATTCTAAAAGAAAAACAAGAGACACCATTGCAAAGTTATTAAAGATAAGTTTACCGAATATCAAATTACAAGCACCGAT??TCAAACCAATCAAATATTAGAAAAANGGGGATAAATGCGAAGAAGCTATCATCTTATTCTAGAGGAAACTTACTGCAACTTCCTGCATTAAATCTGCAGCTTCAGCAATAAGGCCCTGTTCTTCNTTTAATCTTTGATTTCACTAGCTGATTTCGCCATTTTCAGCGGTAAATTGGACAAGAGAATCACGGTCGAGCATCTTATGATCATCTGTTGGAACTTGCATCTTCCCCATATAATGTTGTTGCTGGTGTTGCTCCTTTTCATCCT?ACAGGGGAAAGAAAAATCATAACAATTTTAGACAAGCAACAAGGTATAGATAAGAAAATCATATAAATAGAGAAAATGTTAACGACAGCATGAAATGCCACCTTGGCAACTCTTTACAACGAAGTCTGTTACTC?ANTTTTCAGTTCTGCGTGAAAAATTTGCCGTGGGCATTCGGATGCCCTATCTGAAAATTCNAAAAAATATATCCGTTGGACACGATACTTCATTCCAGAAATGATGATTTTTCNATCCTAGTGTTGCTTCATACTCTATTGTATCTAGCAACAAGTCCCGCGCNAATACCACTCCCAATCACAACNAACATCAGCCGCGGGCTTCCCTGCAAATCATCAAGCAAAGCTCGGTGTTCCATAAAAGNAAATGAAAACGCATNATATAGTAGCTTACCA??ATAATCAGCCTTCATTACAGATGGCTCAATCTGCTTATTAAGTACTTTAAGACTTTTATTATTACAAGTACAAGTATTAATTGGCGAACTCAATGTTCTTACATCAAAATCTTGTAACNTTTAGTAAGCAAATCG?ACTAACTAAGCTGTCCAGATAAGTTTTGAGGACAACTGTTCGAGNAATACTTCTGCCATGGCCTCCCTAAGTATGTTTTAAATGCACGAACCACTGGTTTAAGATCANTTTGCAGCTAAAATTCTTGAATTATGGA??TTCTTCTTGAAGCAGGATAAAGAAGGACCAAATATGGCAGAGGCAGCCGTTACAGCAGCACTCTTTCTGATCGAGAAGGTATCAAGCATGCTTGATAAAGAAGTAAAGCTTAAAAAAGAATTGCAGGATGGTATAAAGAAGTCAAGGANTTTTGAAGAGGGAACCTTATGCATCAAAGAGGTGTGGTTGTGGATTTAGGATTAGGGCAATAGTGCCAATTGCCAATTACNAATGAGAAGGATAAGACATTTGTTTATCAAGAGGAAGGGA??ATTAATTCTATGGTCCAAGCTGCAAAAACTTTGCTCTTCCACCTGCTTGTCTAACATCCCTTCATCGAAGAATAAATTTTCTGGGATGTTTGTGATCCGCCGTTGTAGCCAATATTCGACNAAGATCTTTGAATA?TGAAGGGAACAGACTACAAAACACATGATGGCACTTGCATACGTGATTATATCGATGTTACTGACCTGGTTGATGCTCATGTTAAAGCTCTTCAAAATGCAAAGCCCCGTAAAGTAGGNAATCTACNAATGTTGGC??AAAACCAAGGACCAGCAGTACCTGGAGNAATGAAATTTCAATTAAGTGAATCAAATGCTTTCTTAAGATCTACCTTGATAGCACATCGAGGAGACAAATTTGTCTTATGGTATCCATTCACCAATTCTTGGGTCA?TTCCCAGATAGTAGCAAAGTGAATTACGGTGATCATTGTTGAGTATATTGAGGTAAACGCCATTATTGTAGGAAGAGAGAAGGATGCGAGTAAGCTATGTCAATGGCAAGCACCATCGGTGGGGATAATAAATGTTGATGAGAGGGGCATACGATGGTTTTACACTGGAGACATTGGACGATTTGTCGATTTTANTTTTGATGGATGCCTTGAGATTATTGATAGGNAAAAAAGATATTGTCAAACTTCAACATGGAGAGTATACATCTC??CTGCAAATTCTTGAACTGCTGCTGATCAATGGCGAGGCTGTTGGACTCGCCGCTTCCACTGGTTGGCCCTACCACTGATGCTGAAGAGGATAAGACAGTAGGCTTCAGCTTGGTGGTAGTGGCGGTGGTGGCTG?TGTATATTCTACTACTTCCAGAAGTCAAATCGTCTCTCACCCCTATCACTCGAGGACATGTACGACGATTATGACCACTTTTGCGACAAATCTTGCAACGGTGACGCCTTCTACCAGAGCTTCTATGATTGCTC??CAATTCGGCCATTGGTTCGGATGATCCGCTAAAATCAGAATCGGTCCAAACTGATTCTTTTACTGTATTGAGTTCAGAAACTTTAGGTACAGAATTGATGAGGAATCTCCAAGATACAAAGATAGAGAGCGACT?CAGCAGATGTACACTTTAGTTTTACTACATAACCTTCAACAGATTTTCTTTCATCTGGCGGCNAATCTTAAACCATGTTAGTTTATCCTTTATATTACATCATACCTTTCTTCTTCTTCCCACCAACTTTCTTCT???TTGCCTTAAAATCGTCGCTAGTCATACAATCATGATGTGTCTAATATAAGTGCTCGTTTCCCACTCACCGATTCTCGGATTTCTTATTTTTCTTATGATATTGCCCTTGAACGATAATAGATTGTTTTTTTTT??ATGATTNGGGGGGCCAGCAAGAACAGAACTCATGTTGCAGATTCACTAGTAAAGCAGTCGAGTAGAGTCAGTGACGGAGAAAGCCATCATCGTAATAGACAGAAAAACTCAGGAAACCTGAACCAAGTTTTAGGA??TAGGGTGTGACCAGGCATATTTTGCCGATCAAGTCCAGAATTTATCTGACGAGCCAACTGCTCATCACCTAAAGCTCCTTCTGTGCGAAAATTTGCTTCANTTTTCAGTTCTGCCCAGAAAAAGTGGCTTTCTACTAATCTATTGCTTGTGCCAGTTTCGATGTATGGCGAATCTGAAGTATAATTTATGCCTGTTGTGGTTTCATTGTAGCTTGAACCTTCAGGCAACCCACAATCTAAGCTAATGAAACCTGGGNAAAAAACATGGGG? [4917 bp]
'GTM2_5_1' TTCTGTGTTCCTAGGGCAGTGGACGCCAGAGAGTGTGGGAGACTATGCAAGTGGGACCAACCATGCTCTTCCAACATATGTCTATGCAAGGATGTATGGTGGGTTATCTCTTGATTCTTTCCTTAAGTACATGA?????AGTAACGCGAGAAGCAGCATCAGGGATGAAATTTTCAGGGACAAGAAAGACTTCAATGGCGTTTACGAAAGCTAGATGTGATCCTTCAGAAGGTATGAAGTTGATTCTAAATCTTCCTACATTGATCGTAACCA?TGAGTAAGCAGAAGCACGAAGATCTTGACATGGATCTGGACCAAGAGCTTGGACAATATCTGACATTTTCTGCCATAAGCCAGTTTTCCGGCTTCCATTAGGAGGCGGAATCAACCCACAAAAACAATTAGGGT?ACAGGTCAGAGAGAAGGAAAGGAGAAATATTACCGGCGCCGTCTCCGAGAAGCATTTTTATTAATCTACCAGTCTGCTTTTCCCNAAATAAACCACCTCCCATCATCACTCCCNNGCTAGCAACATATTCACCTACA?AAGCTTCAGATTACTTGATAACGCCAAAGAGAAAAAGTCGGATAACATTGCTGGAGGAGGATGAAGATGATGATGAAAACCCAGTCAAAATGGCTGACCAGAAACAATTGGATATGTCAAGATTTTCTTTTGGC?AAGATATATGGCTGCCATTGCCACTGCCGATGCTTGTGATTCNAAATCCGGCACTTCTGGCGAGCGGCGACCTGCGCGCTCTCGATCCAATCTTCAAGATTTATGGCCAGCGTCGTNGCATTTTNCNGGGGCCCATTGACAATTTTACGGTTTCCATGGTTCTAGGACTTCACAGTTCCCTCCAGATGNAAAATGGGGTATGAGAAACTCCTTGTATATTAACTGTTTTCTTCTTATTATTTTAATTGTTAATAGTTTTTTCTGNTTTATTCTG?TAATTGCCTTGGAAACCTATTGGCAATGATCCGTAATCAAGCGCCTAACATTGTAACCCTTGTTGAACAAGAAGCAAGCCATAATGGCCCTTACTTCTCAGGCCGTTTCCTCGAGGCATTGCACTATTATTCAG?ACGGGCAGCAACAGCCGGCTACAGGTTATTCATTGGTACTCTCAGTGGTTATCCACAAGCCATGTGTATCTTACAACAGAATTGGCACAACCACCACTTCACAGCTACAGCTACGGTCACGGGCAANTTTTGCTA???????AGCAAGGGAAAACTCGGATTCGGGTGAGTGTCGAATACGTNNNNGTGTTAGACAAGGGTATGCTTTATTTGGAGAATCATACCCTCATACTTTTGTACGAATATGTGTCGGACATGGGTGTCGAACACGAATAT??????TTCAGTTGCATCAAGGTTAGTTAAGTTGTTTTTACTGACTAGTGATTTACNAATACATGTTCTTATAAAGGTTGATTGCACGATTGCTCCGACTCTTCATTTCTCTTGAAGTACCCGTGTCTGACACATATNCCAA?TGTTGTTGCTTCCGAGAACAATAATAAGCAATCTGACCCTCGAATGGGACTACATTTTGTCGACACTGAGGCACTTGTGGGCATTGATTCTTCTCGACAAGTGTTGGCTAGTAGATTGGCAGATGCAGAGCNTCA?TACTCGTGAATTGCATGATGGCGCAATGATTTTTGGATCTTGAACTGACAACTTCACATAATTTACCTAAAAACGCTTACCCGCAAGGCCTTCTTTTTGAATCTATTCATCACAGAAAACTGCTTGAGCCTTGT?TAGCCAATCCATTGACAATCTCTAAACACCACATAAACTGAAAACGGTTTTAAGGATTCTAAAAGAAAAACAAGAGACACCATTGCAAAGTTATTAAAGATAAGTTTACCGAATATCAAATTACAAGCACCGAT??TCAAACCAATCAAATATTAGAAAAANGGGGATAAATGCGAAGAAGCTATCATCTTATTCTAGAGGAAACTTACTGCAACTTCCTGCATTAAATCTGCAGCTTCAGCAATAAGGCCCTGTTCTTCNTTTAATCTTTGATTTCACTAGCTGATTTCGCCATTTTCAGCGGTAAATTGGACAAGAGAATCACGGTCGAGCATCTTATGATCATCTGTTGGAACTTGCATCTTCCCCATATAATGTTGTTGCTGGTGTTGCTCCTTTTCATCCT?ACAGGGGAAAGAAAAATCATAACAATTTTAGACAAGCAACAAGGTATAGATAAGAAAATCATATAAATAGAGAAAATGTTAACGACAGCATGAAATGCCACCTTGGCAACTCTTTACAACGAAGTCTGTTACTC?ANTTTTCAGTTCTGCGTGAAAAATTTGCCGTGGGCATTCGGATGCCCTATCTGAAAATTCNAAAAAATATATCCGTTGGACACGATACTTCATTCCAGAAATGATGATTTTTCNATCCTAGTGTTGCTTCATACTCTATTGTATCTAGCAACAAGTCCCGCGCNAATACCACTCCCAATCACAACNAACATCAGCCGCGGGCTTCCCTGCAAATCATCAAGCAAAGCTCGGTGTTCCATAAAAGNAAATGAAAACGCATNATATAGTAGCTTACCA??ATAATCAGCCTTCATTACAGATGGCTCAATCTGCTTATTAAGTACTTTAAGACTTTTATTATTACAAGTACAAGTATTAATTGGCGAACTCAATGTTCTTACATCAAAATCTTGTAACNTTTAGTAAGCAAATCG?ACTAACTAAGCTGTCCAGATAAGTTTTGAGGACAACTGTTCGAGNAATACTTCTGCCATGGCCTCCCTAAGTATGTTTTAAATGCACGAACCACTGGTTTAAGATCANTTTGCAGCTAAAATTCTTGAATTATGGA??TTCTTCTTGAAGCAGGATAAAGAAGGACCAAATATGGCAGAGGCAGCCGTTACAGCAGCACTCTTTCTGATCGAGAAGGTATCAAGCATGCTTGATAAAGAAGTAAAGCTTAAAAAAGAATTGCAGGATGGTATAAAGAAGTCAAGGANTTTTGAAGAGGGAACCTTATGCATCAAAGAGGTGTGGTTGTGGATTTAGGATTAGGGCAATAGTGCCAATTGCCAATTACNAATGAGAAGGATAAGACATTTGTTTATCAAGAGGAAGGGA??ATTAATTCTATGGTCCAAGCTGCAAAAACTTTGCTCTTCCACCTGCTTGTCTAACATCCCTTCATCGAAGAATAAATTTTCTGGGATGTTTGTGATCCGCCGTTGTAGCCAATATTCGACNAAGATCTTTGAATA?TGAAGGGAACAGACTACAAAACACATGATGGCACTTGCATACGTGATTATATCGATGTTACTGACCTGGTTGATGCTCATGTTAAAGCTCTTCAAAATGCAAAGCCCCGTAAAGTAGGNAATCTACNAATGTTGGC??AAAACCAAGGACCAGCAGTACCTGGAGNAATGAAATTTCAATTAAGTGAATCAAATGCTTTCTTAAGATCTACCTTGATAGCACATCGAGGAGACAAATTTGTCTTATGGTATCCATTCACCAATTCTTGGGTCA?TTCCCAGATAGTAGCAAAGTGAATTACGGTGATCATTGTTGAGTATATTGAGGTAAACGCCATTATTGTAGGAAGAGAGAAGGATGCGGGTAAGCTATGTCAATGGCAAGCACCATCGGTGGGGATAATAAATGTTGATGAGAGGGGCATACGATGGTTTTACACTGGAGACATTGGACGATTTGTCGATTTTANTTTTGATGGATGCCTTGAGATTATTGATAGGNAAAAAAGATATTGTCAAACTTCAACATGGAGAGTATACATCTC??CTGCAAATTCTTGAACTGCTGCTGATCAATGGCGAGGCTGTTGGACTCGCCGCTTCCACTGGTTGGCCCTACCACTGATGCTGAAGAGGATAAGACAGTAGGCTTCAGCTTGGTGGTAGTGGCGGTGGTGGCTG?TGTATATTCTACTACTTCCAGAAGTCAAATCGTCTCTCACCCCTATCACTCGAGGACATGTACGACGATTATGACCACTTTTGCGACAAATCTTGCAACGGTGACGCCTTCTACCAGAGCTTCTATGATTGCTC??CAATTCGGCCATTGGTTCGGATGATCCGCTAAAATCAGAATCGGTCCAAACTGATTCTTTTACTGTATTGAGTTCAGAAACTTTAGGTACAGAATTGATGAGGAATCTCCAAGATACAAAGATAGAGAGCGACT?CAGCAGATGTACACTTTAGTTTTACTACATAACCTTCAACAGATTTTCTTTCATCTGGCGGCNAATCTTAAACCATGTTAGTTTATCCTTTATATTACATCATACCTTTCTTCTTCTTCCCACCAACTTTCTTCT???TTGCCTTAAAATCGTCGCTAGTCATACAATCATGATGTGTCTAATATAAGTGCTCGTTTCCCACTCACCGATTCTCGGATTTCTTATTTTTCTTATGATATTGCCCTTGAACGATAATAGATTGTTTTTTTTT??ATGATTNGGGGGGCCAGCAAGAACAGAACTCATGTTGCAGATTCACTAGTAAAGCAGTCGAGTAGAGTCAGTGACGGAGAAAGCCATCATCGTAATAGACAGAAAAACTCAGGAAACCTGAACCAAGTTTTAGGA??TAGGGTGTGACCAGGCATATTTTGCCGATCAAGTCCAGAATTTATCTGACGAGCCAACTGCTCATCACCTAAAGCTCCTTCTGTGCGAGAATTTGCTTCANTTTTCAGTTCTGCCCAGAAAAAGTGGCTTTCTACTAATCTATTGCTTGTGCCAGTTTCGATGTATGGCGAATCTGAAGTATAATTTATGCCTGTTGTGGTTTCATTGTAGCTTGAACCTTCAGGCAACCCACAATCTAAGCTAATGAAACCTGGGNAAAAAACATGGGG? [4917 bp]
'GTM2_6_0' TTCTGTGTTCCTAGGGCAGTGGACGCCAGAGAGTGTGGGAGACTATGCAAGTGGGACCAACCATGCTCTTCCAACATATGTCTATGCAAGGATGTATGGTGGGTTATCTCTTGATTCTTTCCTTAAGTACATGA?????AGTAACGCGAGAAGCAGCATCAGGGATGAAATTTTCAGGGACAAGAAAGACTTCAATGGCGTTTACGAAAGCTAGATGTGATCCTTCAGAAGGTATGAAGTTGATTCTAAATCTTCCTACATTGATCGTAACCA?TGAGTAAGCAGAAGCACGAAGATCTTGACATGGATCTGGACCAAGAGCTTGGACAATATCTGACATTTTCTGCCATAAGCCAGTTTTCCGGCTTCCATTAGGAGGCGGAATCAACCCACAAAAACAATTAGGGT?ACAGGTCAGAGAGAAGGAAAGGAGAAATATTACCGGCGCCGTCTCCGAGAAGCATTTTTATTAATCTACCAGTCTGCTTTTCCCNAAATAAACCACCTCCCATCATCACTCCCNNGCTAGCAACATATTCACCTACA?AAGCTTCAGATTACTTGATAACGCCAAAGAGAAAAAGTCGGATAACATTGCTGGAGGAGGATGAAGATGATGATGAAAACCCAGTCAAAATGGCTGACCAGAAACAATTGGATATGTCAAGATTTTCTTTTGGC?AAGATATATGGCTGCCATTGCCACTGCCGATGCTTGTGATTCNAAATCCGGCACTTCTGGCTAGCGGCGACCTGCGCGCTCTCGATCCAATCTTCAAGATTTATGGCCAGCGTCGTNGCATTTTNCNGGGGCCCATTGACAATTTTACGGTTTCCATGGTTCTAGGACTTCACAGTTCCCTCCAGATGNAAAATGGGGTATGAGAAACTCCTTGTATATTAACTGTTTTCTTCTTATTATTTTAATTGTTAATAGTTTTTTCTGNTTTATTCTG????????????????????????????????????????????????????????????????????????????????????????????????????????????????????????????????????????ACGGGCAGCAACAGCCGGCTACAGGTTATTCATTGGTACTCTCAGTGGTTATCCACAAGCCATGTGTATCTTACAACAGAATTGGCACAACCACCACTTCACAGCTACAGCTACGGTCACGGGCAANTTTTGCTA???????AGCAAGGGAAAACTCGGATTCGGGTGAGTGTCGAATACGCNNNNGTGTTAGACAAGGGTATGCTTTATTTGGAGAATCATACCCTCATACTTTTGTACGAATATGTGTCGGACATGGGTGTCGAACACGAATAT??????TTCAGTTGCATCAAGGTTAGTTAAGTTGTTTTTACTGACTAGTGATTTACNAATACATGTTCTTATAAAGGTTGATTGCACGATTGCTCCGACTCTTCATTTCTCTTGAAGTACCCGTGTCTGACACATATNCCAA?TGTTGTTGCTTCCGAGAACAATAATAAGCAATCTGACCCTCGAATGGGACTACATTTTGTCGACAATGAGGCACTTGTGGGCATTGATTCTTCTCGACAAGTGTTGGCTAGTAGATTGGCAGATGCAGAGCNTCA?TACTCGTGAATTGCATGATGGCGCAATGATTTTTGGATCTTGAACTGACAACTTCACATAATTTACCTAAAAACGCTTACCCGCAAGGCCTTCTTTTTGAATCTATTCATCACAGAAAACTGCTTGAGCCTTGT?TAGCCAATCCATTGACAATCTCTAAACACCACATAAACTGAAAACGGTTTTAAGGATTCTAAAAGAAAAACAAGAGACACCATTGCAAAGTTATTAAAGATAAGTTTACCGAATATCAAATTACAAGCACCGAT??TCAAACCAATCAAATATTAGAAAAANGGGGATAAATGCGAAGAAGCTATCATCTTATTCTAGAGGAAACTTACTGCAACTTCCTGCATTAAATCTGCAGCTTCAGCAATAAGGCCCTGTTCTTCNTTTAATCTTTGATTTCACTAGCTGATTTCGCCATTTTCAGCGGTAAATTGGACAAGAGAATCACGGTCGAGCATCTTATGATCATCTGTTGGAACTTGCATCTTCCCCATATAATGTTGTTGCTGGTGTTGCTCCTTTTCATCCT?ACAGGGGAAAGAAAAATCATAACAATTTTAGACAAGCAACAAGGTATAGATAAGAAAATCATATAAATAGAGAAAATGTTAACGACAGCATGAAATGCCACCTTGGCAACTCTTTACAACNAAGTCTGTTACTC?ANTTTTCAGTTCTGCGTGNAAAATTTGCCGTGGGCATTCGGATGCCCTATCTGAAAATTCNAAAAAATATATCCGTTGGACACGATACTTCATTCCAGAAATGATGATTTTTCNATCCTAGTGTTGCTTCATACTCTATTGTATCTAGCAACAAGTCCCGCGCNAATACCACTCCCAATCACAACNAACATCAGCCGCTGGCTTCCCTGCAAATCATCAAGNAAAGCTCGGTGTTCCATAAAAGNAAATGAAAACGCATNATATAGTAGCTTACCA??ATAATCAGCCTTCATTACAGATGGCTCAATCTGCTTATTAAGTACTTTAAGACTTTTATTATTACAAGTACAAGTATTAATTGGCGAACTCAATGTTCTTACATCAAAATCTTGTAACNTTTAGTAAGCAAATCG?ACTAACTAAGCTGTCCAGATAAGTTTTGAGGACAACTGTTCGAGNAATACTTCTGCCATGGCCTCCCTAAGTATGTTTTAAATGCACGAACCACTGGTTTAAGATCANTTTGCAGCTAAAATTCTTGAATTATGGA??TTCTTCTTGAAGCAGGATAAAGAAGGACCAAATATGGCAGAGGCAGCCGTTACAGCAGCACTCTTTCTGATCGAGAAGGTATCAAGCATGCTTGATAAAGAAGTAAAGCTTAAAAAAGAATTGCAGGATGGTATAAAGAAGTCAAGGANTTTTGAAGAGGGAACCTTATGCATCAAAGAGGTGTGGTTGTGGATTTAGGATTAGGGCAATAGTGCCAATTGCCAATTACNAATGAGAAGGATAAGACATTTGTTTATCAAGAGGAAGGGA??ATTAATTCTATGGTCCAAGCTGCAAAAACTTTGCTCTTCCACCTGCTTGTCTAACATCCCATCATCGAAGAATAAATTTTCTGGGATGTTTGAGATCCGCCGTTGTAGCCAATATTCGACNAAGATCTTTGAATA?TGAAGGGAACAGACTACAAAACACATGATGGCACTTGCATACGTGATTATATCGATGTTACTGACCTGGTTGATGCTCATGTTAAAGCTCTTCAAAATGCAAAGCCCCGTAAAGTAGGAAATCTACNAATGTTGGC??AAAACCAAGGACCAGCAGTACCTGGAGNAATGAAATTTCAATTAAGTGAATCAAATGCTTTCTTAAGATCTACCTTGATAGCACATCGAGGAGACAAATTTGTCTTATGGTATCCATTCACCAATTCTTGGGTCA?TTCCCAGATAGTAGCAAAGTGAATTACGGTGATCATTGTTGAGTATATTGAGGTAAACGCCATTATTGTAGGAAGAGAGAAGGATGCGGGTAAGCTATGTCAATGGCAAGCACCATCGGTGGGGATAATAAATGTTGATGAGAGGGGCATACGATGGTTTTACACTGGAGACATTGGACGATTTGTCGATTTTANTTTTGATGGATGCCTTGAGATTATTGATAGGNAAAAAAGATATTGTCAAACTTCAACATGGAGAGTATACATCTC??CTGCAAATTCTTGAACTGCTGCTGATCAATGGCGAGGCTGTTGGACTCGCCACTTCCACTGGTTGGCCCTACCACTGATGCTGAAGAGGATAAGACAGTAGGCTTCAGCTTGGTGGTAGTGGCGGTGGTGGCTG?TGTATATTCTACTACTTCCAGAAGTCAAATCGTCTCTCACCCCTATCACTCGAGGACATGTACGACGATTATGACCACTTTTGCGACAAATCTTGCAACGGTGACGCCTTCTACCAGAGCTTCTATGATTGCTC??CAATTCGGCCATTGGTTCGGATGATCCGCTAAAATCAGAATCGGTCCAAACTGATTCTTTTACTGTATTGAGTTCAGAAACTTTAGGTACAGAATTGATGAGGAATCTCCAAGATACAAAGATAGAGAGCGACT?CAGCAGATGTACACTTTAGTTTTACTACATAACCTTCAACAGATTTTCTTTCATCTGGCGGCNAATCTTAAACCATGTTAGTTTATCCTTTATATTACATCATACCTTTCTTCTTCTTCCCACCAACTTTCTTCC???TTGCCTTAAAATCGTCGCTAGTCATACAATCATGATGTGTCTAATATAAGTGCTCGTTTCCCACTCACCGATTCTCGGATTTCTTATTTTTCTTATGATATTGCCCTTGAACGATAATAGATTGTTTTTTTTT??ATGATTNGGGGGGCCAGCAAGAACAGAACTCATGTTGCAGATTCACTAGTAAAGCAGTCGAGTAGAGTCAGTGACGGAGAAAGCCATCATCGTAATAGACAGAAAAACTCAGGAAACCTGAACCAAGTTTTAGGA??TAGGGTGTGACCAGGCATATTTTGCCGATCAAGTCCAGAATTTATCTGACGAGCCAACTGCTCATCACCTAAAGCTCCTTCTGTGCGAGAATTTGCTTCANTTTTCAGTTCTGCCCAGAAAAAGTGGCTTTCTACTAATCTATTGCTTGTGCCAGTTTCGATGTATGGCGAATCTGAAGTATAATTTATGCCTGTTGTGGTTTCATTGTAGCTTGAACCTTCAGGCAACCCACAATCTAAGCTAATGAAACCTGGGNAAAAAACATGGGG? [4917 bp]
'GTM2_6_1' TTCTGTGTTCCTAGGGCAGTGGACGCCAGAGAGTGTGGGAGACTATGCAAGTGGGACCAACCATGCTCTTCCAACATATGTCTATGCAAGGATGTATGGTGGGTTATCTCTTGATTCTTTCCTTAAGTACATGA?????AGTAACGCGAGAAGCAGCATCAGGGATGAAATTTTCAGGGACAAGAAAGACTTCAATGGCGTTTACGAAAGCTAGATGTGATCCTTCAGAAGGTATGAAGTTGATTCTAAATCTTCCTACATTGATCGTAACCA?TGAGTAAGCAGAAGCACGAAGATCTTGACATGGATCTGGACCAAGAGCTTGGACAATATCTGACATTTTCTGCCATAAGCCAGTTTTCCGGCTTCCATTAGGAGGCGGAATCAACCCACAAAAACAATTAGGGT?ACAGGTCAGAGAGAAGGAAAGGAGAAATATTACCGGCGCCGTCTCCGAGAAGCATTTTTATTAATCTACCAGTCTGCTTTTCCCNAAATAAACCACCTCCCATCATCACTCCCNNGCTAGCAACATATTCACCTACA?AAGCTTCAGATTACTTGATAACGCCAAAGAGAAAAAGTCGGATAACATTGCTGGAGGAGGATGAAGATGATGATGAAAACCCAGTCAAAATGGCTGACCAGAAACAATTGGATATGTCAAGATTTTCTTTTGGC?AAGATATATGGCTGCCATTGCCACTGCCGATGCTTGTGATTCNAAATCCGGCACTTCTGGCTAGCGGCGACCTGCGCGCTCTCGATCCAATCTTCAAGATTTATGGCCAGCGTCGTNGCATTTTNCNGGGGCCCATTGACAATTTTACGGTTTCCATGGTTCTAGGACTTCACAGTTCCCTCCAGATGNAAAATGGGGTATGAGAAACTCCTTGTATATTAACTGTTTTCTTCTTATTATTTTAATTGTTAATAGTTTTTTCTGNTTTATTCTG????????????????????????????????????????????????????????????????????????????????????????????????????????????????????????????????????????ACGGGCAGCAACAGCCGGCTACAGGTTATTCATTGGTACTCTCAGTGGTTATCCACAAGCCATGTGTATCTTACAACAGAATTGGCACAACCACCACTTCACAGCTACAGCTACGGTCACGGGCAANTTTTGCTA???????AGCAAGGGAAAACTCGGATTCGGGTGAGTGTCGAATACGCNNNNGTGTTAGACAAGGGTATGCTTTATTTGGAGAATCATACCCTCATACTTTTGTACGAATATGTGTCGGACATGGGTGTCGAACACGAATAT??????TTCAGTTGCATCAAGGTTAGTTAAGTTGTTTTTACTGACTAGTGATTTACNAATACATGTTCTTATAAAGGTTGATTGCACGATTGCTCCGACTCTTCATTTCTCTTGAAGTACCCGTGTCTGACACATATNCCAA?TGTTGTTGCTTCCGAGAACAATAATAAGCAATCTGACCCTCGAATGGGACTACATTTTGTCGACACTGAGGCACTTGTGGGCATTGATTCTTCTCGACAAGTGTTGGCTAGTAGATTGGCAGATGCAGAGCNTCA?TACTCGTGAATTGCATGATCGCGCAATGATTTTTGGATCTTGAACTGACAACTTCACATAATTTACCTAAAAACGCTTACCCGCAAGGCCTTCTTTTTGAATCTATTCATCACAGAAAACTGCTTGAGCCTTGT?TAGCCAATCCATTGACAATCTCTAAACACCACATAAACTGAAAACGGTTTTAAGGATTCTAAAAGAAAAACAAGAGACACCATTGCAAAGTTATTAAAGATAAGTTTACCGAATATCAAATTACAAGCACCGAT??TCAAACCAATCAAATATTAGAAAAANGGGGATAAATGCGAAGAAGCTATCATCTTATTCTAGAGGAAACTTACTGCAACTTCCTGCATTAAATCTGCAGCTTCAGCAATAAGGCCCTGTTCTTCNTTTAATCTTTGATTTCACTAGCTGATTTCGCCATTTTCAGCGGTAAATTGGACAAGAGAATCACGGTCGAGCATCTTATGATCATCTGTTGGAACTTGCATCTTCCCCATATAATGTTGTTGCTGGTGTTGCTCCTTTTCATCCT?ACAGGGGAAAGAAAAATCATAACAATTTTAGACAAGCAACAAGGTATAGATAAGAAAATCATATAAATAGAGAAAATGTTAACGACAGCATGAAATGCCACCTTGGCAACTCTTTACAACNAAGTCTGTTACTC?ANTTTTCAGTTCTGCGTGNAAAATTTGCCGTGGGCATTCGGATGCCCTATCTGAAAATTCNAAAAAATATATCCGTTGGACACGATACTTCATTCCAGAAATGATGATTTTTCNATCCTAGTGTTGCTTCATACTCTATTGTATCTAGCAACAAGTCCCGCGCNAATACCACTCCCAATCACAACNAACATCAGCCGCTGGCTTCCCTGCAAATCATCAAGNAAAGCTCGGTGTTCCATAAAAGNAAATGAAAACGCATNATATAGTAGCTTACCA??ATAATCAGCCTTCATTACAGATGGCTCAATCTGCTTATTAAGTACTTTAAGACTTTTATTATTACAAGTACAAGTATTAATTGGCGAACTCAATGTTCTTACATCAAAATCTTGTAACNTTTAGTAAGCAAATCG?ACTAACTAAGCTGTCCAGATAAGTTTTGAGGACAACTGTTCGAGNAATACTTCTGCCATGGCCTCCCTAAGTATGTTTTAAATGCACGAACCACTGGTTTAAGATCANTTTGCAGCTAAAATTCTTGAATTATGGA??TTCTTCTTGAAGCAGGATAAAGAAGGACCAAATATGGCAGAGGCAGCCGTTACAGCAGCACTCTTTCTGATCGAGAAGGTATCAAGCATGCTTGATAAAGAAGTAAAGCTTAAAAAAGAATTGCAGGATGGTATAAAGAAGTCAAGGANTTTTGAAGAGGGAACCTTATGCATCAAAGAGGTGTGGTTGTGGATTTAGGATTAGGGCAATAGTGCCAATTGCCAATTACNAATGAGAAGGATAAGACATTTGTTTATCAAGAGGAAGGGA??ATTAATTCTATGGTCCAAGCTGCAAAAACTTTGCTCTTCCACCTGCTTGTCTAACATCCCTTCATCGAAGAATAAATTTTCTGGGATGTTTGTGATCCGCCGTTGTAGCCAATATTCGACNAAGATCTTTGAATA?TGAAGGGAACAGACTACAAAACACATGATGGCACTTGCATACGTGATTATATCGATGTTACTGACCTGGTTGATGCTCATGTTAAAGCTCTTCAAAATGCAAAGCCCCGTAAAGTAGGAAATCTACNAATGTTGGC??AAAACCAAGGACCAGCAGTACCTGGAGNAATGAAATTTCAATTAAGTGAATCAAATGCTTTCTTAAGATCTACCTTGATAGCACATCGAGGAGACAAATTTGTCTTATGGTATCCATTCACCAATTCTTGGGTCA?TTCCCAGATAGTAGCAAAGTGAATTACGGTGATCATTGTTGAGTATATTGAGGTAAACGCCATTATTGTAGGAAGAGAGAAGGATGCGAGTAAGCTATGTCAATGGCAAGCACCATCGGTGGGGATAATAAATGTTGATGAGAGGGGCATACGATGGTTTTACACTGGAGACATTGGACGATTTGTCGATTTTANTTTTGATGGATGCCTTGAGATTATTGATAGGNAAAAAAGATATTGTCAAACTTCAACATGGAGAGTATACATCTC??CTGCAAATTCTTGAACTGCTGCTGATCAATGGCGAGGCTGTTGGACTCGCCGCTTCCACTGGTTGGCCCTACCACTGATGCTGAAGAGGATAAGACAGTAGGCTTCAGCTTGGTGGTAGTGGCGGTGGTGGCTG?TGTATATTCTACTACTTCCAGAAGTCAAATCGTCTCTCACCCCTATCACTCGAGGACATGTACGACGATTATGACCACTTTTGCGACAAATCTTGCAACGGTGACGCCTTCTACCAGAGCTTCTATGATTGCTC??CAATTCGGCCATTGGTTCGGATGATCCGCTAAAATCAGAATCGGTCCAAACTGATTCTTTTACTGTATTGAGTTCAGAAACTTTAGGTACAGAATTGATGAGGAATCTCCAAGATACAAAGATAGAGAGCGACT?CAGCAGATGTACACTTTAGTTTTACTACATAACCTTCAACAGATTTTCTTTCATCTGGCGGCNAATCTTAAACCATGTTAGTTTATCCTTTATATTACATCATACCTTTCTTCTTCTTCCCACCAACTTTCTTCC???TTGCCTTAAAATCGTCGCTAGTCATACAATCATGATGTGTCTAATATAAGTGCTCGTTTCCCACTCACCGATTCTCGGATTTCTTATTTTTCTTATGATATTGCCCTTGAACGATAATAGATTGTTTTTTTTT??ATGATTNGGGGGGCCAGCAAGAACAGAACTCATGTTGCAGATTCACTAGTAAAGCAGTCGAGTAGAGTCAGTGACGGAGAAAGCCATCATCGTAATAGACAGAAAAACTCAGGAAACCTGAACCAAGTTTTAGGA??TAGGGTGTGACCAGGCATATTTTGCCGATCAAGTCCAGAATTTATCTGACGAGCCAACTGCTCATCACCTAAAGCTCCTTCTGTGCGAGAATTTGCTTCANTTTTCAGTTCTGCCCAGAAAAAGTGGCTTTCTACTAATCTATTGCTTGTGCCAGTTTCGATGTATGGCGAATCTGAAGTATAATTTATGCCTGTTGTGGTTTCATTGTAGCTTGAACCTTCAGGCAACCCACAATCTAAGCTAATGAAACCTGGGNAAAAAACATGGGG? [4917 bp]
'GTM2_7_0' TTCTGTGTTCCTAGGGCAGTGGACGCCAGAGAGTGTGGGAGACTATGCAAGTGGGACCAACCATGCTCTTCCAACATATGTCTATGCAAGGATGTATGGTGGGTTATCTCTTGATTCTTTCCTTAAGTACATGA?????AGTAACGCGAGAAGCAGCATCAGGGATGAAATTTTCAGGGACAAGAAAGACTTCAATGGCGTTTACGAAAGCTAGATGTGATCCTTCAGAAGGTATGAAGTTGATTCTAAATCTTCCTACATTGATCGTAACCA?TGAGTAAGCAGAAGCACGAAGATCTTGACATGGATCTGGACCAAGAGCTTGGACAATATCTGACATTTTCTGCCATAAGCCAGTTTTCCGGCTTCCATTAGGAGGCGGAATCAACCCACAAAAACAATTAGGGT?ACAGGTCAGAGAGAAGGAAAGGAGAAATATTACCGGCGCCGTCTCCGAGAAGCATTTTTATTAATCTACCAGTCTGCTTTTCCCNAAATAAACCACCTCCCATCATCACTCCCNNGCTAGCAACATATTCACCTACA?AAGCTTCAGATTACTTGATAACGCCAAAGAGAAAAAGTCGGATAACATTGCTGGAGGAGGATGAAGATGATGATGAAAACCCAGTCAAAATGGCTGACCAGAAACAATTGGATATGTCAAGATTTTCTTTTGGC?AAGATATATGGCTGCCATTGCCACTGCCGATGCTTGTGATTCNAAATCCGGCACTTCTGGCTAGCGGCGACCTGCGCGCTCTCGATCCAATCTTCAAGATTTATGGCCAGCGTCGTNGCATTTTNCNGGGGCCCATTGACAATTTTACGGTTTCCATGGTTCTAGGACTTCACAGTTCCCTCCAGATGNAAAATGGGGTATGAGAAACTCCTTGTATATTAACTGTTTTCTTCTTATTATTTTAATTGTTAATAGTTTTTTCTGNTTTATTCTG?TAATTGCCTTGGAAACCTATTGGCAATGATCCGTAATCAAGCGCCTAACATTGTAACCCTTGTTGAACAAGAAGCAAGCCATAATGGCCCTTACTTCTCAGGCCGTTTCCTCGAGGCATTGCACTATTATTCAG?ACGGGCAGCAACAGCCGGCTACAGGTTATTCATTGGTACTCTCAGTGGTTATCCACAAGCCATGTGTATCTTACAACAGAATTGGCACAACCACCACTTCACAGCTACAGCTACGGTCACGGGCAANTTTTGCTA???????AGCAAGGGAAAACTCGGATTCGGGTGAGTGTCGAATACGCNNNNGTGTTAGACAAGGGTATGCTTTATTTGGAGAATCATACCCTCATACTTTTGTACGAATATGTGTCGGACATGGGTGTCGAACACGAATAT??????TTCAGTTGCATCAAGGTTAGTTAAGTTGTTTTTACTGACTAGTGATTTACNAATACATGTTCTTATAAAGGTTGATTGCACGATTGCTCCGACTCTTCATTTCTCTTGAAGTACCCGTGTCTGACACATATNCCAA?TGTTGTTGCTTCCGAGAACAATAATAAGCAATCTGACCCTCGAATGGGACTACATTTTGTCGACAATGAGGCACTTGTGGGCATTGATTCTTCTCGACAAGTGTTGGCTAGTAGATTGGCAGATGCAGAGCNTCA?TACTCGTGAATTGCATGATCGCGCAATGATTTTTGGATCTTGAACTGACAACTTCACATAATTTACCTAAAAACGCTTACCCGCAAGGCCTTCTTTTTGAATCTATTCATCACAGAAAACTGCTTGAGCCTTGT?TAGCCAATCCATTGACAATCTCTAAACACCACATAAACTGAAAACGGTTTTAAGGATTCTAAAAGAAAAACAAGAGACACCATTGCAAAGTTATTAAAGATAAGTTTACCGAATATCAAATTACAAGCACCGAT??TCAAACCAATCAAATATTAGAAAAANGGGGATAAATGCGAAGAAGCTATCATCTTATTCTAGAGGAAACTTACTGCAACTTCCTGCATTAAATCTGCAGCTTCAGCAATAAGGCCCTGTTCTTCNTTTAATCTTTGATTTCACTAGCTGATTTCGCCATTTTCAGCGGTAAATTGGACAAGAGAATCACGGTCGAGCATCTTATGATCATCTGTTGGAACTTGCATCTTCCCCATATAATGTTGTTGCTGGTGTTGCTCCTTTTCATCCT?ACAGGGGAAAGAAAAATCATAACAATTTTAGACAAGCAACAAGGTATAGATAAGAAAATCATATAAATAGAGAAAATGTTAACGACAGCATGAAATGCCACCTTGGCAACTCTTTACAACAAAGTCTGTTACTC?ANTTTTCAGTTCTGCGTGNAAAATTTGCCGTGGGCATTCGGATGCCCTATCTGAAAATTCNAAAAAATATATCCGTTGGACACGATACTTCATTCCAGAAATGATGATTTTTCNATCCTAGTGTTGCTTCATACTCTATTGTATCTAGCAACAAGTCCCGCGCNAATACCACTCCCAATCACAACNAACATCAGCCGCTGGCTTCCCTGCAAATCATCAAGCAAAGCTCGGTGTTCCATAAAAGNAAATGAAAACGCATNATATAGTAGCTTACCA??ATAATCAGCCTTCATTACAGATGGCTCAATCTGCTTATTAAGTACTTTAAGACTTTTATTATTACAAGTACAAGTATTAATTGGCGAACTCAATGTTCTTACATCAAAATCTTGTAACNTTTAGTAAGCAAATCG?ACTAACTAAGCTGTCCAGATAAGTTTTGAGGACAACTGTTCGAGNAATACTTCTGCCATGGCCTCCCTAAGTATGTTTTAAATGCACGAACCACTGGTTTAAGATCANTTTGCAGCTAAAATTCTTGAATTATGGA??TTCTTCTTGAAGCAGGATAAAGAAGGACCAAATATGGCAGAGGCAGCCGTTACAGCAGCACTCTTTCTGATCGAGAAGGTATCAAGCATGCTTGATAAAGAAGTAAAGCTTAAAAAAGAATTGCAGGATGGTATAAAGAAGTCAAGGANTTTTGAAGAGGGAACCTTATGCATCAAAGAGGTGTGGTTGTGGATTTAGGATTAGGGCAATAGTGCCAATTGCCAATTACNAATGAGAAGGATAAGACATTTGTTTATCAAGAGGAAGGGA??ATTAATTCTATGGTCCAAGCTGCAAAAACTTTGCTCTTCCACCTGCTTGTCTAACATCCCTTCATCGAAGAATAAATTTTCTGGGATGTTTGTGATCCGCCGTTGTAGCCAATATTCGACNAAGATCTTTGAATA?TGAAGGGAACAGACTACAAAACACATGATGGCACTTGCATACGTGATTATATCGATGTTACTGACCTGGTTGATGCTCATGTTAAAGCTCTTCAAAATGCAAAGCCCCGTAAAGTAGGNAATCTACNAATGTTGGC??AAAACCAAGGACCAGCAGTACCTGGAGNAATGAAATTTCAATTAAGTGAATCAAATGCTTTCTTAAGATCTACCTTGATAGCACATCGAGGAGACAAATTTGTCTTATGGTATCCATTCACCAATTCTTGGGTCA?TTCCCAGATAGTAGCAAAGTGAATTACGGTGATCATTGTTGAGTATATTGAGGTAAACGCCATTATTGTAGGAAGAGAGAAGGATGCGGGTAAGCTATGTCAATGGCAAGCACCATCGGTGGGGATAATAAATGTTGATGAGAGGGGCATACGATGGTTTTACACTGGAGACATTGGACGATTTGTCGATTTTANTTTTGATGGATGCCTTGAGATTATTGATAGGNAAAAAAGATATTGTCAAACTTCAACATGGAGAGTATACATCTC??CTGCAAATTCTTGAACTGCTGCTGATCAATGGCGAGGCTGTTGGACTCGCCACTTCCACTGGTTGGCCCTACCACTGATGCTGAAGAGGATAAGACAGTAGGCTTCAGCTTGGTGGTAGTGGCGGTGGTGGCTG?TGTATATTCTACTACTTCCAGAAGTCAAATCGTCTCTCACCCCTATCACTCGAGGACATGTACGACGATTATGACCACTTTTGCGACAAATCTTGCAACGGTGACGCCTTCTACCAGAGCTTCTATGATTGCTC??CAATTCGGCCATTGGTTCGGATGATCCGCTAAAATCAGAATCGGTCCAAACTGATTCTTTTACTGTATTGAGTTCAGAAACTTTAGGTACAGAATTGATGAGGAATCTCCAAGATACAAAGATAGAGAGCGACT?CAGCAGATGTACACTTTAGTTTTACTACATAACCTTCAACAGATTTTCTTTCATCTGGCGGCNAATCTTAAACCATGTTAGTTTATCCTTTATATTACATCATACCTTTCTTCTTCTTCCCACCAACTTTCTTCC???TTGCCTTAAAATCGTCGCTAGTCATACAATCATGATGTGTCTAATATAAGTGCTCGTTTCCCACTCACCGATTCTCGGATTTCTTATTTTTCTTATGATATTGCCCTTGAACGATAATAGATTGTTTTTTTTT??ATGATTNGGGGGGCCAGCAAGAACAGAACTCATGTTGCAGATTCACTAGTAAAGCAGTCGAGTAGAGTCAGTGACGGAGAAAGCCATCATCGTAATAGACAGAAAAACTCAGGAAACCTGAACCAAGTTTTAGGA??TAGGGTGTGACCAGGCATATTTTGCCGATCAAGTCCAGAATTTATCTGACGAGCCAACTGCTCATCACCTAAAGCTCCTTCTGTGCGAGAATTTGCTTCANTTTTCAGTTCTGCCCAGAAAAAGTGGCTTTCTACTAATCTATTGCTTGTGCCAGTTTCGATGTATGGCGAATCTGAAGTATAATTTATGCCTGTTGTGGTTTCATTGTAGCTTGAACCTTCAGGCAACCCACAATCTAAGCTAATGAAACCTGGGNAAAAAACATGGGG? [4917 bp]
'GTM2_7_1' TTCCGTGTTCCTAGGGCAGTGGACGCCAGAGAGTGTGGGAGACTATGCAAGTGGGACCAACCATGCTCTTCCAACATATGTCTATGCAAGGATGTATGGTGGGTTATCTCTTGATTCTTTCCTTAAGTACATGA?????AGTAACGCGAGAAGCAGCATCAGGGATGAAATTTTCAGGGACAAGAAAGACTTCAATGGCGTTTACGAAAGCTAGATGTGATCCTTCAGAAGGTATGAAGTTGATTCTAAATCTTCCTACATTGATCGTAACCA?TGAGTAAGCAGAAGCACGAAGATCTTGACATGGATCTGGACCAAGAGCTTGGACAATATCTGACATTTTCTGCCATAAGCCAGTTTTCCGGCTTCCATTAGGAGGCGGAATCAACCCACAAAAACAATTAGGGT?ACAGGTCAGAGAGAAGGAAAGGAGAAATATTACCGGCGCCGTCTCCGAGAAGCATTTTTATTAATCTACCAGTCTGCTTTTCCCNAAATAAACCACCTCCCATCATCACTCCCNNGCTAGCAACATATTCACCTACA?AAGCTTCAGATTACTTGATAACGCCAAAGAGAAAAAGTCGGATAACATTGCTGGAGGAGGATGAAGATGATGATGAAAACCCAGTCAAAATGGCTGACCAGAAACAATTGGATATGTCAAGATTTTCTTTTGGC?AAGATATATGGCTGCCATTGCCACTGCCGATGCTTGTGATTCNAAATCCGGCACTTCTGGCTAGCGGCGACCTGCGCGCTCTCGATCCAATCTTCAAGATTTATGGCCAGCGTCGTNGCATTTTNCNGGGGCCCATTGACAATTTTACGGTTTCCATGGTTCTAGGACTTCACAGTTCCCTCCAGATGNAAAATGGGGTATGAGAAACTCCTTGTATATTAACTGTTTTCTTCTTATTATTTTAATTGTTAATAGTTTTTTCTGNTTTATTCTG?TAATTGCCTTGGAAACCTATTGGCAATGATCCGTAATCAAGCGCCTAACATTGTAACCCTTGTTGAACAAGAAGCAAGCCATAATGGCCCTTACTTCTCAGGCCGTTTCCTCGAGGCATTGCACTATTATTCAG?ACGGGCAGCAACAGCCGGCTACAGGTTATTCATTGGTACTCTCAGTGGTTATCCACAAGCCATGTGTATCTTACAACAGAATTGGCACAACCACCACTTCACAGCTACAGCTACGGTCACGGGCAANTTTTGCTA???????AGCAAGGGAAAACTCGGATTCGGGTGAGTGTCGAATACGCNNNNGTGTTAGACAAGGGTATGCTTTATTTGGAGAATCATACCCTCATACTTTTGTACGAATATGTGTCGGACATGGGTGTCGAACACGAATAT??????TTCAGTTGCATCAAGGTTAGTTAAGTTGTTTTTACTGACTAGTGATTTACNAATACATGTTCTTATAAAGGTTGATTGCACGATTGCTCCGACTCTTCATTTCTCTTGAAGTACCCGTGTCTGACACATATNCCAA?TGTTGTTGCTTCCGAGAACAATAATAAGCAATCTGACCCTCGAATGGGACTACATTTTGTCGACAATGAGGCACTTGTGGGCATTGATTCTTCTCGACAAGTGTTGGCTAGTAGATTGGCAGATGCAGAGCNTCA?TACTCGTGAATTGCATGATCGCGCAATGATTTTTGGATCTTGAACTGACAACTTCACATAATTTACCTAAAAACGCTTACCCGCAAGGCCTTCTTTTTGAATCTATTCATCACAGAAAACTGCTTGAGCCTTGT?TAGCCAATCCATTGACAATCTCTAAACACCACATAAACTGAAAACGGTTTTAAGGATTCTAAAAGAAAAACAAGAGACACCATTGCAAAGTTATTAAAGATAAGTTTACCGAATATCAAATTACAAGCACCGAT??TCAAACCAATCAAATATTAGAAAAANGGGGATAAATGCGAAGAAGCTATCATCTTATTCTAGAGGAAACTTACTGCAACTTCCTGCATTAAATCTGCAGCTTCAGCAATAAGGCCCTGTTCTTCNTTTAATCTTTGATTTCACTAGCTGATTTCGCCATTTTCAGCGGTAAATTGGACAAGAGAATCACGGTCGAGCATCTTATGATCATCTGTTGGAACTTGCATCTTCCCCATATAATGTTGTTGCTGGTGTTGCTCCTTTTCATCCT?ACAGGGGAAAGAAAAATCATAACAATTTTAGACAAGCAACAAGGTATAGATAAGAAAATCATATAAATAGAGAAAATGTTAACGACAGCATGAAATGCCACCTTGGCAACTCTTTACAACAAAGTCTGTTACTC?ANTTTTCAGTTCTGCGTGNAAAATTTGCCGTGGGCATTCGGATGCCCTATCTGAAAATTCNAAAAAATATATCCGTTGGACACGATACTTCATTCCAGAAATGATGATTTTTCNATCCTAGTGTTGCTTCATACTCTATTGTATCTAGCAACAAGTCCCGCGCNAATACCACTCCCAATCACAACNAACATCAGCCGCTGGCTTCCCTGCAAATCATCAAGCAAAGCTCGGTGTTCCATAAAAGNAAATGAAAACGCATNATATAGTAGCTTACCA??ATAATCAGCCTTCATTACAGATGGCTCAATCTGCTTATTAAGTACTTTAAGACTTTTATTATTACAAGTACAAGTATTAATTGGCGAACTCAATGTTCTTACATCAAAATCTTGTAACNTTTAGTAAGCAAATCG?ACTAACTAAGCTGTCCAGATAAGTTTTGAGGACAACTGTTCGAGNAATACTTCTGCCATGGCCTCCCTAAGTATGTTTTAAATGCACGAACCACTGGTTTAAGATCANTTTGTAGCTAAAATTCTTGAATTATGGA??TTCTTCTTGAAGCAGGATAAAGAAGGACCAAATATGGCAGAGGCAGCCGTTACAGCAGCACTCTTTCTGATCGAGAAGGTATCAAGCATGCTTGATAAAGAAGTAAAGCTTAAAAAAGAATTGCAGGATGGTATAAAGAAGTCAAGGANTTTTGAAGAGGGAACCTTATGCATCAAAGAGGTGTGGTTGTGGATTTAGGATTAGGGCAATAGTGCCAATTGCCAATTACNAATGAGAAGGATAAGACATTTGTTTATCAAGAGGAAGGGA??ATTAATTCTATGGTCCAAGCTGCAAAAACTTTGCTCTTCCACCTGCTTGTCTAACATCCCTTCATCGAAGAATAAATTTTCTGGGATGTTTGTGATCCGCCGTTGTAGCCAATATTCGACNAAGATCTTTGAATA?TGAAGGGAACAGACTACAAAACACATGATGGCACTTGCATACGTGATTATATCGATGTTACTGACCTGGTTGATGCTCATGTTAAAGCTCTTCAAAATGCAAAGCCCCGTAAAGTAGGNAATCTACNAATGTTGGC??AAAACCAAGGACCAGCAGTACCTGGAGNAATGAAATTTCAATTAAGTGAATCAAATGCTTTCTTAAGATCTACCTTGATAGCACATCGAGGAGACAAATTTGTCTTATGGTATCCATTCACCAATTCTTGGGTCA?TTCCCAGATAGTAGCAAAGTGAATTACGGTGATCATTGTTGAGTATATTGAGGTAAACGCCATTATTGTAGGAAGAGAGAAGGATGCGGGTAAGCTATGTCAATGGCAAGCACCATCGGTGGGGATAATAAATGTTGATGAGAGGGGCATACGATGGTTTTACACTGGAGACATTGGACGATTTGTCGATTTTANTTTTGATGGATGCCTTGAGATTATTGATAGGNAAAAAAGATATTGTCAAACTTCAACATGGAGAGTATACATCTC??CTGCAAATTCTTGAACTGCTGCTGATCAATGGCGAGGCTGTTGGACTCGCCACTTCCACTGGTTGGCCCTACCACTGATGCTGAAGAGGATAAGACAGTAGGCTTCAGCTTGGTGGTAGTGGCGGTGGTGGCTG?TGTATATTCTACTACTTCCAGAAGTCAAATCGTCTCTCACCCCTATCACTCGAGGACATGTACGACGATTATGACCACTTTTGCGACAAATCTTGCAACGGTGACGCCTTCTACCAGAGCTTCTATGATTGCTC??CAATTCGGCCATTGGTTCGGATGATCCGCTAAAATCAGAATCGGTCCAAACTGATTCTTTTACTGTATTGAGTTCAGAAACTTTAGGTACAGAATTGATGAGGACTCTCCAAGATACAAAGATAGAGAGCGACT?CAGCAGATGTACACTTTAGTTTTACTACATAACCTTCAACAGATTTTCTTTCATCTGGCGGCNAATCTTAAACCATGTTAGTTTATCCTTTATATTACATCATACCTTTCTTCTTCTTCCCACCAACTTTCTTCC???TTGCCTTAAAATCGTCGCTAGTCATACAATCATGATGTGTCTAATATAAGTGCTCGTTTCCCACTCACCGATTCTCGGATTTCTTATTTTTCTTATGATATTGCCCTTGAACGATAATAGATTGTTTTTTTTT??ATGATTNGGGGGGCCAGCAAGAACAGAACTCATGTTGCAGATTCACTAGTAAAGCAGTCGAGTAGAGTCAGTGACGGAGAAAGCCATCATCGTAATAGACAGAAAAACTCAGGAAACCTGAACCAAGTTTTAGGA??TAGGGTGTGACCAGGCATATTTTGCCGATCAAGTCCAGAATTTATCTGACGAGCCAACTGCTCATCACCTAAAGCTCCTTCTGTGCGAGAATTTGCTTCANTTTTCAGTTCTGCCCAGAAAAAGTGGCTTTCTACTAATCTATTGCTTGTGCCAGTTTCGATGTATGGCGAATCTGAAGTATAATTTATGCCTGTTGTGGTTTCATTGTAGCTTGAACCTTCAGGCAACCCACAATCTAAGCTAATGAAACCTGGGNAAAAAACATGGGG? [4917 bp]
'GTM2_8_0' TTCTGTGTTCCTAGGGCAGTGGACGCCAGAGAGTGTGGGAGACTATGCAAGTGGGACCAACCATGCTCTTCCAACATATGTCTATGCAAGGATGTATGGTGGGTTATCTCTTGATTCTTTCCTTAAGTACATGA?????AGTAACGCGAGAAGCAGCATCAGGGATGAAATTTTCAGGGACAAGAAAGACTTCAATGGCGTTTACGAAAGCTAGATGTGATCCTTCAGAAGGTATGAAGTTGATTCTAAATCTTCCTACATTGATCGTAACCA?TGAGTAAGCAGAAGCACGAAGATCTTGACATGGATCTGGACCAAGAGCTTGGACAATATCTGACATTTTCTGCCATAAGCCAGTTTTCCGGCTTCCATTAGGAGGCGGAATCAACCCACAAAAACAATTAGGGT?ACAGGTCAGAGAGAAGGAAAGGAGAAATATTACCGGCGCCGTCTCCGAGAAGCATTTTTATTAATCTACCAGTCTGCTTTTCCCNAAATAAACCACCTCCCATCATCACTCCCNNGCTAGCAACATATTCACCTACA?AAGCTTCAGATTACTTGATAACGCCAAAGAGAAAAAGTCGGATAACATTGCTGGAGGAGGATGAAGATGATGATGAAAACCCAGTCAAAATGGCTGACCAGAAACAATTGGATATGTCAAGATTTTCTTTTGGC?AAGATATATGGCTGCCATTGCCACTGCCGATGCTTGTGATTCAAAATCCGGCACTTCTGGCTAGCGGCGACCTGCGCGCTCTCGATCCAATCTTCAAGATTTATGGCCAGCGTCGTNGCATTTTNCNGGGGCCCATTGACAATTTTACGGTTTCCATGGTTCTAGGACTTCACAGTTCCCTCCAGATGNAAAATGGGGTATGAGAAACTCCTTGTATATTAACTGTTTTCTTCTTATTATTTTAATTGTTAATAGTTTTTTCTGNTTTATTCTG?TAATTGCCTTGGAAACCTATTGGCAATGATCCGTAATCAAGCGCCTAACATTGTAACCCTTGTTGAACAAGAAGCAAGCCATAATGGCCCTTACTTCTCAGGCCGTTTCCTCGAGGCATTGCACTATTATTCAG?ACGGGCAGCAACAGCCGGCTACAGGTTATTCATTGGTACTCTCAGTGGTTATCCACAAGCCATGTGTATCTTACAACAGAATTGGCACAACCACCACTTCACAGCTACAGCTANGGTCACGGGCAANTTTTGCTA???????AGCAAGGGAAAACTCGGATTCGGGTGAGTGTCGAATACGCNNNNGTGTTAGACAAGGGTATGCTTTATTTGGAGAATCATACCCTCATACTTTTGTACGAATATGTGTCGGACATGGGTGTCGAACACGAATAT??????TTCAGTTGCATCAAGGTTAGTTAAGTTGTTTTTACTGACTAGTGATTTACAAATACATGTTCTTATAAAGGTTGATTGCACGATTGCTCCGACTCTTCATTTCTCTTGAAGTACCCGTGTCTGACACATATNCCAA?TGTTGTTGCTTCCGAGAACAATAATAAGCAATCTGACCCTCGAATGGGACTACATTTTGTCGACACTGAGGCACTTGTGGGCATTGATTCTTCTCGACAAGTGTTGGCTAGTAGATTGGCAGATGCAGAGCNTCA?TACTCGTGAATTGCATGATCGCGCAATGATTTTTGGATCTTGAACTGACAACTTCACATAATTTACCTAAAAACGCTTACCCGCAAGGCCTTCTTTTTGAATCTATTCATCACAGAAAACTGCTTGAGCCTTGT?TAGCCAATCCATTGACAATCTCTAAACACCACATAAACTGAAAACGGTTTTAAGGATTCTAAAAGAAAAACAAGAGACACCATTGCAAAGTTATTAAAGATAAGTTTACCGAATATCAAATTACAAGCACCGAT??TCAAACCAATCAAATATTAGAAAAANGGGGATAAATGCGAAGAAGCTATCATCTTATTCTAGAGGAAACTTACTGCAACTTCCTGCATTAAATCTGCAGCTTCAGCAATAAGGCCCTGTTCTTCNTTTAATCTTTGATTTCACTAGCTGATTTCGCCATTTTCAGCGGTAAATTGGACAAGAGAATCACGGTCGAGCATCTTATGATCATCTGTTGGAACTTGCATCTTCCCCATATAATGTTGTTGCTGGTGTTGCTCCTTTTCATCCT?ACAGGGGAAAGAAAAATCATAACAATTTTAGACAAGCAACAAGGTATAGATAAGAAAATCATATAAATAGAGAAAATGTTAACGACAGCATGAAATGCCACCTTGGCAACTCTTTACAACGAAGTCTGTTACTC?ANTTTTCAGTTCTGCGTGNAAAATTTGCCGTGGGCATTCGGATGCCCTATCTGAAAATTCNAAAAAATATATCCGTTGGACACGATACTTCATTCCAGAAATGATGATTTTTCNATCCTAGTGTTGCTTCATACTCTATTGTATCTAGCAACAAGTCCCGCGCNAATACCACTCCCAATCACAACNAACATCAGCCGCTGGCTTCCCTGCAAATCATCAAGCAAAGCTCGGTGTTCCATAAAAGNAAATGAAAACGCATNATATAGTAGCTTACCA??ATAATCAGCCTTCATTACAGATGGCTCAATCTGCTTATTAAGTACTTTAAGACTTTTATTATTACAAGTACAAGTATTAATTGGCGAACTCAATGTTCTTACATCAAAATCTTGTAACNTTTAGTAAGCAAATCG?ACTAACTAAGCTGTCCAGATAAGTTTTGAGGACAACTGTTCGAGNAATACTTCTGCCATGGCCTCCCTAAGTATGTTTTAAATGCACGAACCACTGGTTTAAGATCANTTTGCAGCTAAAATTCTTGAATTATGGA??TTCTTCTTGAAGCAGGATAAAGAAGGACCAAATATGGCAGAGGCAGCCGTTACAGCAGCACTCTTTCTGATCGAGAAGGTATCAAGCATGCTTGATAAAGAAGTAAAGCTTAAAAAAGAATTGCAGGATGGTATAAAGAAGTCAAGGANTTTTGAAGAGGGAACCTTATGCATCAAAGAGGTGTGGTTGTGGATTTAGGATTAGGGCAATAGTGCCAATTGCCAATTACNAATGAGAAGGATAAGACATTTGTTTATCAAGAGGAAGGGA??ATTAATTCTATGGTCCAAGCTGCAAAAACTTTGCTCTTCCACCTGCTTGTCTAACATCCCTTCATCGAAGAATAAATTTTCTGGGATGTTTGTGATCCGCCGTTGTAGCCAATATTCGACNAAGATCTTTGAATA?TGAAGGGAACAGACTACAAAACACATGATGGCACTTGCATACGTGATTATATCGATGTTACTGACCTGGTTGATGCTCATGTTAAAGCTCTTCAAAATGCAAAGCCCCGTAAAGTAGGNAATCTACNAATGTTGGC??AAAACCAAGGACCAGCAGTACCTGGAGNAATGAAATTTCAATTAAGTGAATCAAATGCTTTCTTAAGATCTACCTTGATAGCACATCGAGGAGACAAATTTGTCTTATGGTATCCATTCACCAATTCTTGGGTCA?TTCCCAGATAGTAGCAAAGTGAATTACGGTGATCATTGTTGAGTATATTGAGGTAAACGCCATTATTGTAGGAAGAGAGAAGGATGCGGGTAAGCTATGTCAATGGCAAGCACCATCGGTGGGGATAATAAATGTTGATGAGAGGGGCATACGATGGTTTTACACTGGAGACATTGGACGATTTGTCGATTTTANTTTTGATGGATGCCTTGAGATTATTGATAGGNAAAAAAGATATTGTCAAACTTCAACATGGAGAGTATACATCTC??CTGCAAATTCTTGAACTGCTGCTGATCAATGGCGAGGCTGTTGGACTCGCCACTTCCACTGGTTGGCCCTACCACTGATGCTGAAGAGGATAAGACAGTAGGCTTCAGCTTGGTGGTAGTGGCGGTGGTGGCTG?TGTATATTCTACTACTTCCAGAAGTCAAATCGTCTCTCACCCCTATCACTCGAGGACATGTACGACGATTATGACCACTTTTGCGACAAATCTTGCAACGGTGACGCCTTCTACCAGAGCTTCTATGATTGCTC??CAATTCGGCCATTGGTTCGGATGATCCGCTAAAATCAGAATCGGTCCAAACTGATTCTTTTACTGTATTGAGTTCAGAAACTTTAGGTACAGAATTGATGAGGAATCTCCAAGATACAAAGATAGAGAGCGACT?CAGCAGATGTACACTTTAGTTTTACTACATAACCTTCAACAGATTTTCTTTCATCTGGCGGCNAATCTTAAACCATGTTAGTTTATCCTTTATATTACATCATACCTTTCTTCTTCTTCCCACCAACTTTCTTCC???TTGCCTTAAAATCGTCGCTAGTCATACAATCATGATGTGTCTAATATAAGTGCTCGTTTCCCACTCACCGATTCTCGGATTTCTTATTTTTCTTATGATATTGCCCTTGAACGATAATAGATTGTTTTTTTTT??ATGATTNGGGGGGCCAGCAAGAACAGAACTCATGTTGCAGATTCACTAGTAAAGCAGTCGAGTAGAGTCAGTGACGGAGAAAGCCATCATCGTAATAGACAGAAAAACTCAGGAAACCTGAACCAAGTTTTAGGA??TAGGGTGTGACCAGGCATATTTTGCCGATCAAGTCCAGAATTTATCTGACGAGCCAACTGCTCATCACCTAAAGCTCCTTCTGTGCGAAAATTTGCTTCANTTTTCAGTTCTGCCCAGAAAAAGTGGCTTTCTACTAATCTATTGCTTGTGCCAGTTTCGATGTATGGCGAATCTGAAGTATAATTTATGCCTGTTGTGGTTTCATTGTAGCTTGAACCTTCAGGCAACCCACAATCTAAGCTAATGAAACCTGGGNAAAAAACATGGGG? [4917 bp]
'GTM2_8_1' TTCTGTGTTCCTAGGGCAGTGGACGCCAGAGAGTGTGGGAGACTATGCAAGTGGGACCAACCATGCTCTTCCAACATATGTCTATGCAAGGATGTATGGTGGGTTATCTCTTGATTCTTTCCTTAAGTACATGA?????AGTAACGCGAGAAGCAGCATCAGGGATGAAATTTTCAGGGACAAGAAAGACTTCAATGGCGTTTACGAAAGCTAGATGTGATCCTTCAGAAGGTATGAAGTTGATTCTAAATCTTCCTACATTGATCGTAACCA?TGAGTAAGCAGAAGCACGAAGATCTTGACATGGATCTGGACCAAGAGCTTGGACAATATCTGACATTTTCTGCCATAAGCCAGTTTTCCGGCTTCCATTAGGAGGCGGAATCAACCCACAAAAACAATTAGGGT?ACAGGTCAGAGAGAAGGAAAGGAGAAATATTACCGGCGCCGTCTCCGAGAAGCATTTTTATTAATCTACCAGTCTGCTTTTCCCNAAATAAACCACCTCCCATCATCACTCCCNNGCTAGCAACATATTCACCTACA?AAGCTTCAGATTACTTGATAACGCCAAAGAGAAAAAGTCGGATAACATTGCTGGAGGAGGATGAAGATGATGATGAAAACCCAGTCAAAATGGCTGACCAGAAACAATTGGATATGTCAAGATTTTCTTTTGGC?AAGATATATGGCTGCCATTGCCACTGCCGATGCTTGTGATTCAAAATCCGGCACTTCTGGCTAGCGGCGACCTGCGCGCTCTCGATCCAATCTTCAAGATTTATGGCCAGCGTCGTNGCATTTTNCNGGGGCCCATTGACAATTTTACGGTTTCCATGGTTCTAGGACTTCACAGTTCCCTCCAGATGNAAAATGGGGTATGAGAAACTCCTTGTATATTAACTGTTTTCTTCTTATTATTTTAATTGTTAATAGTTTTTTCTGNTTTATTCTG?TAATTGCCTTGGAAACCTATTGGCAATGATCCGTAATCAAGCGCCTAACATTGTAACCCTTGTTGAACAAGAAGCAAGCCATAATGGCCCTTACTTCTCAGGCCGTTTCCTCGAGGCATTGCACTATTATTCAG?ACGGGCAGCAACAGCCGGCTACAGGTTATTCATTGGTACTCTCAGTGGTTATCCACAAGCCATGTGTATCTTACAACAGAATTGGCACAACCACCACTTCACAGCTACAGCTANGGTCACGGGCAANTTTTGCTA???????AGCAAGGGAAAACTCGGATTCGGGTGAGTGTCGAATACGCNNNNGTGTTAGACAAGGGTATGCTTTATTTGGAGAATCATACCCTCATACTTTTGTACGAATATGTGTCGGACATGGGTGTCGAACACGAATAT??????TTCAGTTGCATCAAGGTTAGTTAAGTTGTTTTTACTGACTAGTGATTTACAAATACATGTTCTTATAAAGGTTGATTGCACGATTGCTCCGACTCTTCATTTCTCTTGAAGTACCCGTGTCTGACACATATNCCAA?TGTTGTTGCTTCCGAGAACAATAATAAGCAATCTGACCCTCGAATGGGACTACATTTTGTCGACAATGAGGCACTTGTGGGCATTGATTCTTCTCGACAAGTGTTGGCTAGTAGATTGGCAGATGCAGAGCNTCA?TACTCGTGAATTGCATGATCGCGCAATGATTTTTGGATCTTGAACTGACAACTTCACATAATTTACCTAAAAACGCTTACCCGCAAGGCCTTCTTTTTGAATCTATTCATCACAGAAAACTGCTTGAGCCTTGT?TAGCCAATCCATTGACAATCTCTAAACACCACATAAACTGAAAACGGTTTTAAGGATTCTAAAAGAAAAACAAGAGACACCATTGCAAAGTTATTAAAGATAAGTTTACCGAATATCAAATTACAAGCACCGAT??TCAAACCAATCAAATATTAGAAAAANGGGGATAAATGCGAAGAAGCTATCATCTTATTCTAGAGGAAACTTACTGCAACTTCCTGCATTAAATCTGCAGCTTCAGCAATAAGGCCCTGTTCTTCNTTTAATCTTTGATTTCACTAGCTGATTTCGCCATTTTCAGCGGTAAATTGGACAAGAGAATCACGGTCGAGCATCTTATGATCATCTGTTGGAACTTGCATCTTCCCCATATAATGTTGTTGCTGGTGTTGCTCCTTTTCATCCT?ACAGGGGAAAGAAAAATCATAACAATTTTAGACAAGCAACAAGGTATAGATAAGAAAATCATATAAATAGAGAAAATGTTAACGACAGCATGAAATGCCACCTTGGCAACTCTTTACAACAAAGTCTGTTACTC?ANTTTTCAGTTCTGCGTGNAAAATTTGCCGTGGGCATTCGGATGCCCTATCTGAAAATTCNAAAAAATATATCCGTTGGACACGATACTTCATTCCAGAAATGATGATTTTTCNATCCTAGTGTTGCTTCATACTCTATTGTATCTAGCAACAAGTCCCGCGCNAATACCACTCCCAATCACAACNAACATCAGCCGCGGGCTTCCCTGCAAATCATCAAGCAAAGCTCGGTGTTCCATAAAAGNAAATGAAAACGCATNATATAGTAGCTTACCA??ATAATCAGCCTTCATTACAGATGGCTCAATCTGCTTATTAAGTACTTTAAGACTTTTATTATTACAAGTACAAGTATTAATTGGCGAACTCAATGTTCTTACATCAAAATCTTGTAACNTTTAGTAAGCAAATCG?ACTAACTAAGCTGTCCAGATAAGTTTTGAGGACAACTGTTCGAGNAATACTTCTGCCATGGCCTCCCTAAGTATGTTTTAAATGCACGAACCACTGGTTTAAGATCANTTTGCAGCTAAAATTCTTGAATTATGGA??TTCTTCTTGAAGCAGGATAAAGAAGGACCAAATATGGCAGAGGCAGCCGTTACAGCAGCACTCTTTCTGATCGAGAAGGTATCAAGCATGCTTGATAAAGAAGTAAAGCTTAAAAAAGAATTGCAGGATGGTATAAAGAAGTCAAGGANTTTTGAAGAGGGAACCTTATGCATCAAAGAGGTGTGGTTGTGGATTTAGGATTAGGGCAATAGTGCCAATTGCCAATTACNAATGAGAAGGATAAGACATTTGTTTATCAAGAGGAAGGGA??ATTAATTCTATGGTCCAAGCTGCAAAAACTTTGCTCTTCCACCTGCTTGTCTAACATCCCTTCATCGAAGAATAAATTTTCTGGGATGTTTGTGATCCGCCGTTGTAGCCAATATTCGACNAAGATCTTTGAATA?TGAAGGGAACAGACTACAAAACACATGATGGCACTTGCATACGTGATTATATCGATGTTACTGACCTGGTTGATGCTCATGTTAAAGCTCTTCAAAATGCAAAGCCCCGTAAAGTAGGNAATCTACNAATGTTGGC??AAAACCAAGGACCAGCAGTACCTGGAGNAATGAAATTTCAATTAAGTGAATCAAATGCTTTCTTAAGATCTACCTTGATAGCACATCGAGGAGACAAATTTGTCTTATGGTATCCATTCACCAATTCTTGGGTCA?TTCCCAGATAGTAGCAAAGTGAATTACGGTGATCATTGTTGAGTATATTGAGGTAAACGCCATTATTGTAGGAAGAGAGAAGGATGCGAGTAAGCTATGTCAATGGCAAGCACCATCGGTGGGGATAATAAATGTTGATGAGAGGGGCATACGATGGTTTTACACTGGAGACATTGGACGATTTGTCGATTTTANTTTTGATGGATGCCTTGAGATTATTGATAGGNAAAAAAGATATTGTCAAACTTCAACATGGAGAGTATACATCTC??CTGCAAATTCTTGAACTGCTGCTGATCAATGGCGAGGCTGTTGGACTCGCCACTTCCACTGGTTGGCCCTACCACTGATGCTGAAGAGGATAAGACAGTAGGCTTCAGCTTGGTGGTAGTGGCGGTGGTGGCTG?TGTATATTCTACTACTTCCAGAAGTCAAATCGTCTCTCACCCCTATCACTCGAGGACATGTACGACGATTATGACCACTTTTGCGACAAATCTTGCAACGGTGACGCCTTCTACCAGAGCTTCTATGATTGCTC??CAATTCGGCCATTGGTTCGGATGATCCGCTAAAATCAGAATCGGTCCAAACTGATTCTTTTACTGTATTGAGTTCAGAAACTTTAGGTACAGAATTGATGAGGAATCTCCAAGATACAAAGATAGAGAGCGACT?CAGCAGATGTACACTTTAGTTTTACTACATAACCTTCAACAGATTTTCTTTCATCTGGCGGCNAATCTTAAACCATGTTAGTTTATCCTTTATATTACATCATACCTTTCTTCTTCTTCCCACCAACTTTCTTCC???TTGCCTTAAAATCGTCGCTAGTCATACAATCATGATGTGTCTAATATAAGTGCTCGTTTCCCACTCACCGATTCTCGGATTTCTTATTTTTCTTATGATATTGCCCTTGAACGATAATAGATTGTTTTTTTTT??ATGATTNGGGGGGCCAGCAAGAACAGAACTCATGTTGCAGATTCACTAGTAAAGCAGTCGAGTAGAGTCAGTGACGGAGAAAGCCATCATCGTAATAGACAGAAAAACTCAGGAAACCTGAACCAAGTTTTAGGA??TAGGGTGTGACCAGGCATATTTTGCCGATCAAGTCCAGAATTTATCTGACGAGCCAACTGCTCATCACCTAAAGCTCCTTCTGTGCGAGAATTTGCTTCANTTTTCAGTTCTGCCCAGAAAAAGTGGCTTTCTACTAATCTATTGCTTGTGCCAGTTTCGATGTATGGCGAATCTGAAGTATAATTTATGCCTGTTGTGGTTTCATTGTAGCTTGAACCTTCAGGCAACCCACAATCTAAGCTAATGAAACCTGGGNAAAAAACATGGGG? [4917 bp]
'GTM2_9_0' TTCTGTGTTCCTAGGGCAGTGGACGCCAGAGAGTGTGGGAGACTATGCAAGTGGGACCAACCATGCTCTTCCAACATATGTCTATGCAAGGATGTATGGTGGGTTATCTCTTGATTCTTTCCTTAAGTACATGA?????AGTAACGCGAGAAGCAGCATCAGGGATGAAATTTTCAGGGACAAGAAAGACTTCAATGGCGTTTACGAAAGCTAGATGTGATCCTTCAGAAGGTATGAAGTTGATTCTAAATCTTCCTACATTGATCGTAACCA?TGAGTAAGCAGAAGCACGAAGATCTTGACATGGATCTGGACCAAGAGCTTGGACAATATCTGACATTTTCTGCCATAAGCCAGTTTTCCGGCTTCCATTAGGAGGCGGAATCAACCCACAAAAACAATTAGGGT?ACAGGTCAGAGAGAAGGAAAGGAGAAATATTACCGGCGTCGTCTCCGAGAAGCATTTTTATTAATCTACCAGTCTGCTTTTCCCNAAATAAACCACCTCCCATCATCACTCCCNNGCTAGCAACATATTCACCTACA?AAGCTTCAGATTACTTGATAACGCCAAAGAGAAAAAGTCGGATAACATTGCTGGAGGAGGATGAAGATGATGATGAAAACCCAGTCAAAATGGCTGACCAGAAACAATTGGATATGTCAAGATTTTCTTTTGGC?AAGATATATGGCTGCCATTGCCACTGCCGATGCTTGTGATTCNAAATCCGGCACTTCTGGCTAGCGGCGACCTGCGCGCTCTCGATCCAATCTTCAAGATTTATGGCCAGCGTCGTNGCATTTTNCNGGGGCCCATTGACAATTTTACGGTTTCCATGGTTCTAGGACTTCACAGTTCCCTCCAGATGNAAAATGGGGTATGAGAAACTCCTTGTATATTAACTGTTTTCTTCTTATTATTTTAATTGTTAATAGTTTTTTCTGNTTTATTCTG?TAATTGCCTTGGAAACCTATTGGCAATGATCCGTAATCAAGCGCCTAACATTGTAACCCTTGTTGAACAAGAAGCAAGCCATAATGGCCCTTACTTCTCAGGCCGTTTCCTCGAGGCATTGCACTATTATTCAG?ACGGGCAGCAACAGCCGGCTACAGGTTATTCATTGGTACTCTCAGTGGTTATCCACAAGCCATGTGTATCTTACAACAGAATTGGCACAACCACCACTTCACAGCTACAGCTACGGTCACGGGCAANTTTTGCTA???????AGCAAGGGAAAACTCGGATTCGGGTGAGTGTCGAATACGCNNNNGTGTTAGACAAGGGTATGCTTTATTTGGAGAATCATACCCTCATACTTTTGTACGAATATGTGTCGGACATGGGTGTCGAACACGAATAT??????TTCAGTTGCATCAAGGTTAGTTAAGTTGTTTTTACTGACTAGTGATTTACNAATACATGTTCTTATAAAGGTTGATTGCACGATTGCTCCGACTCTTCATTTCTCTTGAAGTACCCGTGTCTGACACATATNCCAA?TGTTGTTGCTTCCGAGAACAATAATAAGCAATCTGACCCTCGAATGGGACTACATTTTGTCGACAATGAGGCACTTGTGGGCATTGATTCTTCTCGACAAGTGTTGGCTAGTAGATTGGCAGATGCAGAGCNTCA?TACTCGTGAATTGCATGATCGCGCAATGATTTTTGGATCTTGAACTGACAACTTCACATAATTTACCTAAAAACGCTTACCCGCAAGGCCTTCTTTTTGAATCTATTCATCACAGAAAACTGCTTGAGCCTTGT?TAGCCAATCCATTGACAATCTCTAAACACCACATAAACTGAAAACGGTTTTAAGGATTCTAAAAGAAAAACAAGAGACACCATTGCAAAGTTATTAAAGATAAGTTTACCGAATATCAAATTACAAGCACCGAT??TCAAACCAATCAAATATTAGAAAAANGGGGATAAATGCGAAGAAGCTATCATCTTATTCTAGAGGAAACTTACTGCAACTTCCTGCATTAAATCTGCAGCTTCAGCAATAAGGCCCTGTTCTTCNTTTAATCTTTGATTTCACTAGCTGATTTCGCCATTTTCAGCGGTAAATTGGACAAGAGAATCACGGTCGAGCATCTTATGATCATCTGTTGGAACTTGCATCTTCCCCATATAATGTTGTTGCTGGTGTTGCTCCTTTTCATCCT?ACAGGGGAAAGAAAAATCATAACAATTTTAGACAAGCAACAAGGTATAGATAAGAAAATCATATAAATAGAGAAAATGTTAACGACAGCATGAAATGCCACCTTGGCAACTCTTTACAACGAAGTCTGTTACTC?ANTTTTCAGTTCTGCGTGNAAAATTTGCCGTGGGCATTCGGATGCCCTATCTGAAAATTCNAAAAAATATATCCGTTGGACACGATACTTCATTCCAGAAATGATGATTTTTCNATCCTAGTGTTGCTTCATACTCTATTGTATCTAGCAACAAGTCCCGCGCNAATACCACTCCCAATCACAACNAACATCAGCCGCTGGCTTCCCTGCAAATCATCAAGCAAAGCTCGGTGTTCCATAAAAGNAAATGAAAACGCATNATATAGTAGCTTACCA??ATAATCAGCCTTCATTACAGATGGCTCAATCTGCTTATTAAGTACTTTAAGACTTTTATTATTACAAGTACAAGTATTAATTGGCGAACTCAATGTTCTTACATCAAAATCTTGTAACNTTTAGTAAGCAAATCG?ACTAACTAAGCTGTCCAGATAAGTTTTGAGGACAACTGTTCGAGNAATACTTCTGCCATGGCCTCCCTAAGTATGTTTTAAATGCACGAACCACTGGTTTAAGATCANTTTGCAGCTAAAATTCTTGAATTATGGA??TTCTTCTTGAAGCAGGATAAAGAAGGACCAAATATGGCAGAGGCAGCCGTTACAGCAGCACTCTTTCTGATCGAGAAGGTATCAAGCATGCTTGATAAAGAAGTAAAGCTTAAAAAAGAATTGCAGGATGGTATAAAGAAGTCAAGGANTTTTGAAGAGGGAACCTTATGCATCAAAGAGGTGTGGTTGTGGATTTAGGATTAGGGCAATAGTGCCAATTGCCAATTACNAATGAGAAGGATAAGACATTTGTTTATCAAGAGGAAGGGA??ATTAATTCTATGGTCCAAGCTGCAAAAACTTTGCTCTTCCACCTGCTTGTCTAACATCCCTTCATCGAAGAATAAATTTTCTGGGATGTTTGTGATCCGCCGTTGTAGCCAATATTCGACNAAGATCTTTGAATA?TGAAGGGAACAGACTACAAAACACATGATGGCACTTGCATACGTGATTATATCGATGTTACTGACCTGGTTGATGCTCATGTTAAAGCTCTTCAAAATGCAAAGCCCCGTAAAGTAGGNAATCTACNAATGTTGGC??AAAACCAAGGACCAGCAGTACCTGGAGNAATGAAATTTCAATTAAGTGAATCAAATGCTTTCTTAAGATCTACCTTGATAGCACATCGAGGAGACAAATTTGTCTTATGGTATCCATTCACCAATTCTTGGGTCA?TTCCCAGATAGTAGCAAAGTGAATTACGGTGATCATTGTTGAGTATATTGAGGTAAACGCCATTATTGTAGGAAGAGAGAAGGATGCGAGTAAGCTATGTCAATGGCAAGCACCATCGGTGGGGATAATAAATGTTGATGAGAGGGGCATACGATGGTTTTACACTGGAGACATTGGACGATTTGTCGATTTTANTTTTGATGGATGCCTTGAGATTATTGATAGGNAAAAAAGATATTGTCAAACTTCAACATGGAGAGTATACATCTC??CTGCAAATTCTTGAACTGCTGCTGATCAATGGCGAGGCTGTTGGACTCGCCACTTCCACTGGTTGGCCCTACCACTGATGCTGAAGAGGATAAGACAGTAGGCTTCAGCTTGGTGGTAGTGGCGGTGGTGGCTG?TGTATATTCTACTACTTCCAGAAGTCAAATCGTCTCTCACCCCTATCACTCGAGGACATGTACGACGATTATGACCACTTTTGCGACAAATCTTGCAACGGTGACGCCTTCTACCAGAGCTTCTATGATTGCTC??CAATTCGGCCATTGGTTCGGATGATCCGCTAAAATCAGAATCGGTCCAAACTGATTCTTTTACTGTATTGAGTTCAGAAACTTTAGGTACAGAATTGATGAGGAATCTCCAAGATACAAAGATAGAGAGCGACT?CAGCAGATGTACACTTTAGTTTTACTACATAACCTTCAACAGATTTTCTTTCATCTGGCGGCNAATCTTAAACCATGTTAGTTTATCCTTTATATTACATCATACCTTTCTTCTTCTTCCCACCAACTTTCTTCC???TTGCCTTAAAATCGTCGCTAGTCATACAATCATGATGTGTCTAATATAAGTGCTCGTTTCCCACTCACCGATTCTCGGATTTCTTATTTTTCTTATGATATTGCCCTTGAACGATAATAGATTGTTTTTTTTT???????????????????????????????????????????????????????????????????????????????????????????????????????????????????????????????????????????TAGGGTGTGACCAGGCATATTTTGCCGATCAAGTCCAGAATTTATCTGACGAGCCAACTGCTCATCACCTAAAGCTCCTTCTGTGCGAGAATTTGCTTCANTTTTCAGTTCTGCCCAGAAAAAGTGGCTTTCTACTAATCTATTGCTTGTGCCAGTTTCGATGTATGGCGAATCTGAAGTATAATTTATGCCTGTTGTGGTTTCATTGTAGCTTGAACCTTCAGGCAACCCACAATCTAAGCTAATGAAACCTGGGNAAAAAACATGGGG? [4917 bp]
'GTM2_9_1' TTCTGTGTTCCTAGGGCAGTGGACGCCAGAGAGTGTGGGAGACTATGCAAGTGGGACCAACCATGCTCTTCCAACATATGTCTATGCAAGGATGTATGGTGGGTTATCTCTTGATTCTTTCCTTAAGTACATGA?????AGTAACGCGAGAAGCAGCATCAGGGATGAAATTTTCAGGGACAAGAAAGACTTCAATGGCGTTTACGAAAGCTAGATGTGATCCTTCAGAAGGTATGAAGTTGATTCTAAATCTTCCTACATTGATCGTAACCA?TGAGTAAGCAGAAGCACGAAGATCTTGACATGGATCTGGACCAAGAGCTTGGACAATATCTGACATTTTCTGCCATAAGCCAGTTTTCCGGCTTCCATTAGGAGGCGGAATCAACCCACAAAAACAATTAGGGT?ACAGGTCAGAGAGAAGGAAAGGAGAAATATTACCGGCGTCGTCTCCGAGAAGCATTTTTATTAATCTACCAGTCTGCTTTTCCCNAAATAAACCACCTCCCATCATCACTCCCNNGCTAGCAACATATTCACCTACA?AAGCTTCAGATTACTTGATAACGCCAAAGAGAAAAAGTCGGATAACATTGCTGGAGGAGGATGAAGATGATGATGAAAACCCAGTCAAAATGGCTGACCAGAAACAATTGGATATGTCAAGATTTTCTTTTGGC?AAGATATATGGCTGCCATTGCCACTGCCGATGCTTGTGATTCNAAATCCGGCACTTCTGGCTAGCGGCGACCTGCGCGCTCTCGATCCAATCTTCAAGATTTATGGCCAGCGTCGTNGCATTTTNCNGGGGCCCATTGACAATTTTACGGTTTCCATGGTTCTAGGACTTCACAGTTCCCTCCAGATGNAAAATGGGGTATGAGAAACTCCTTGTATATTAACTGTTTTCTTCTTATTATTTTAATTGTTAATAGTTTTTTCTGNTTTATTCTG?TAATTGCCTTGGAAACCTATTGGCAATGATCCGTAATCAAGCGCCTAACATTGTAACCCTTGTTGAACAAGAAGCAAGCCATAATGGCCCTTACTTCTCAGGCCGTTTCCTCGAGGCATTGCACTATTATTCAG?ACGGGCAGCAACAGCCGGCTACAGGTTATTCATTGGTACTCTCAGTGGTTATCCACAAGCCATGTGTATCTTACAACAGAATTGGCACAACCACCACTTCACAGCTACAGCTACGGTCACGGGCAANTTTTGCTA???????AGCAAGGGAAAACTCGGATTCGGGTGAGTGTCGAATACGCNNNNGTGTTAGACAAGGGTATGCTTTATTTGGAGAATCATACCCTCATACTTTTGTACGAATATGTGTCGGACATGGGTGTCGAACACGAATAT??????TTCAGTTGCATCAAGGTTAGTTAAGTTGTTTTTACTGACTAGTGATTTACNAATACATGTTCTTATAAAGGTTGATTGCACGATTGCTCCGACTCTTCATTTCTCTTGAAGTACCCGTGTCTGACACATATNCCAA?TGTTGTTGCTTCCGAGAACAATAATAAGCAATCTGACCCTCGAATGGGACTACATTTTGTCGACAATGAGGCACTTGTGGGCATTGATTCTTCTCGACAAGTGTTGGCTAGTAGATTGGCAGATGCAGAGCNTCA?TACTCGTGAATTGCATGATCGCGCAATGATTTTTGGATCTTGAACTGACAACTTCACATAATTTACCTAAAAACGCTTACCCGCAAGGCCTTCTTTTTGAATCTATTCATCACAGAAAACTGCTTGAGCCTTGT?TAGCCAATCCATTGACAATCTCTAAACACCACATAAACTGAAAACGGTTTTAAGGATTCTAAAAGAAAAACAAGAGACACCATTGCAAAGTTATTAAAGATAAGTTTACCGAATATCAAATTACAAGCACCGAT??TCAAACCAATCAAATATTAGAAAAANGGGGATAAATGCGAAGAAGCTATCATCTTATTCTAGAGGAAACTTACTGCAACTTCCTGCATTAAATCTGCAGCTTCAGCAATAAGGCCCTGTTCTTCNTTTAATCTTTGATTTCACTAGCTGATTTCGCCATTTTCAGCGGTAAATTGGACAAGAGAATCACGGTCGAGCATCTTATGATCATCTGTTGGAACTTGCATCTTCCCCATATAATGTTGTTGCTGGTGTTGCTCCTTTTCATCCT?ACAGGGGAAAGAAAAATCATAACAATTTTAGACAAGCAACAAGGTATAGATAAGAAAATCATATAAATAGAGAAAATGTTAACGACAGCATGAAATGCCACCTTGGCAACTCTTTACAACGAAGTCTGTTACTC?ANTTTTCAGTTCTGCGTGNAAAATTTGCCGTGGGCATTCGGATGCCCTATCTGAAAATTCNAAAAAATATATCCGTTGGACACGATACTTCATTCCAGAAATGATGATTTTTCNATCCTAGTGTTGCTTCATACTCTATTGTATCTAGCAACAAGTCCCGCGCNAATACCACTCCCAATCACAACNAACATCAGCCGCTGGCTTCCCTGCAAATCATCAAGCAAAGCTCGGTGTTCCATAAAAGNAAATGAAAACGCATNATATAGTAGCTTACCA??ATAATCAGCCTTCATTACAGATGGCTCAATCTGCTTATTAAGTACTTTAAGACTTTTATTATTACAAGTACAAGTATTAATTGGCGAACTCAATGTTCTTACATCAAAATCTTGTAACNTTTAGTAAGCAAATCG?ACTAACTAAGCTGTCCAGATAAGTTTTGAGGACAACTGTTCGAGNAATACTTCTGCCATGGCCTCCCTAAGTATGTTTTAAATGCACGAACCACTGGTTTAAGATCANTTTGCAGCTAAAATTCTTGAATTATGGA??TTCTTCTTGAAGCAGGATAAAGAAGGACCAAATATGGCAGAGGCAGCCGTTACAGCAGCACTCTTTCTGATCGAGAAGGTATCAAGCATGCTTGATAAAGAAGTAAAGCTTAAAAAAGAATTGCAGGATGGTATAAAGAAGTCAAGGANTTTTGAAGAGGGAACCTTATGCATCAAAGAGGTGTGGTTGTGGATTTAGGATTAGGGCAATAGTGCCAATTGCCAATTACNAATGAGAAGGATAAGACATTTGTTTATCAAGAGGAAGGGA??ATTAATTCTATGGTCCAAGCTGCAAAAACTTTGCTCTTCCACCTGCTTGTCTAACATCCCTTCATCGAAGAATAAATTTTCTGGGATGTTTGTGATCCGCCGTTGTAGCCAATATTCGACNAAGATCTTTGAATA?TGAAGGGAACAGACTACAAAACACATGATGGCACTTGCATACGTGATTATATCGATGTTACTGACCTGGTTGATGCTCATGTTAAAGCTCTTCAAAATGCAAAGCCCCGTAAAGTAGGNAATCTACNAATGTTGGC??AAAACCAAGGACCAGCAGTACCTGGAGNAATGAAATTTCAATTAAGTGAATCAAATGCTTTCTTAAGATCTACCTTGATAGCACATCGAGGAGACAAATTTGTCTTATGGTATCCATTCACCAATTCTTGGGTCA?TTCCCAGATAGTAGCAAAGTGAATTACGGTGATCATTGTTGAGTATATTGAGGTAAACGCCATTATTGTAGGAAGAGAGAAGGATGCGAGTAAGCTATGTCAATGGCAAGCACCATCGGTGGGGATAATAAATGTTGATGAGAGGGGCATACGATGGTTTTACACTGGAGACATTGGACGATTTGTCGATTTTANTTTTGATGGATGCCTTGAGATTATTGATAGGNAAAAAAGATATTGTCAAACTTCAACATGGAGAGTATACATCTC??CTGCAAATTCTTGAACTGCTGCTGATCAATGGCGAGGCTGTTGGACTCGCCACTTCCACTGGTTGGCCCTACCACTGATGCTGAAGAGGATAAGACAGTAGGCTTCAGCTTGGTGGTAGTGGCGGTGGTGGCTG?TGTATATTCTACTACTTCCAGAAGTCAAATCGTCTCTCACCCCTATCACTCGAGGACATGTACGACGATTATGACCACTTTTGCGACAAATCTTGCAACGGTGACGCCTTCTACCAGAGCTTCTATGATTGCTC??CAATTCGGCCATTGGTTCGGATGATCCGCTAAAATCAGAATCGGTCCAAACTGATTCTTTTACTGTATTGAGTTCAGAAACTTTAGGTACAGAATTGATGAGGAATCTCCAAGATACAAAGATAGAGAGCGACT?CAGCAGATGTACACTTTAGTTTTACTACATAACCTTCAACAGATTTTCTTTCATCTGGCGGCNAATCTTAAACCATGTTAGTTTATCCTTTATATTACATCATACCTTTCTTCTTCTTCCCACCAACTTTCTTCC???TTGCCTTAAAATCGTCGCTAGTCATACAATCATGATGTGTCTAATATAAGTGCTCGTTTCCCATTCACCGATTCTCGGATTTCTTATTTTTCTTATGATATTGCCCTTGAACGATAATAGATTGTTTTTTTTT???????????????????????????????????????????????????????????????????????????????????????????????????????????????????????????????????????????TAGGGTGTGACCAGGCATATTTTGCCGATCAAGTCCAGAATTTATCTGACGAGCCAACTGCTCATCACCTAAAGCTCCTTCTGTGCGAAAATTTGCTTCANCTTTCAGTTCTGCCCAGAAAAAGTGGCTTTCTACTAATCTATTGCTTGTGCCAGTTTCGATGTATGGCGAATCTGAAGTATAATTTATGCCTGTTGTGGTTTCATTGTAGCTTGAACCTTCAGGCAACCCACAATCTAAGCTAATGAAACCTGGGNAAAAAACATGGGG? [4917 bp]
'GTM3_1_0' TTCTGTGTTCCTAGGGCAGTGGACGCCAGAGAGTGTGGGAGACTATGCAAGTGGGACCAACCATGCTCTTCCAACATATGTCTATGCAAGGATGTATGGTGGGTTATCTCTTGATTCTTTCCTTAAGTACATGA?????AGTAACGCGAGAAGCAGCATCAGGGATGAAATTTTCAGGGACAAGAAAGACTTCAATGGCGTTTACGAAAGCTAGATGTGATCCTTCAGAAGGTATGAAGTTGATTCTAAATCTTCCTACATTGATCGTAACCA?TGAGTAAGCAGAAGCACGAAGATCTTGACATGGATCTGGACCAAGAGCTTGGACAATATCTGACATTTTCTGCCATAAGCCAGTTTTCCGGCTTCCATTAGGAGGCGGAATCAACCCACAAAAACAATTAGGGT?ACAGGTCAGAGAGAAGGAAAGGAGAAATATTACCGGCGTCGTCTCCGAGAAGCATTTTTATTAATCTACCAGTCTGCTTTTCCCNAAATAAACCACCTCCCATCATCACTCCCNNGCTAGCAACATATTCACCTACA?AAGCTTCAGATTACTTGATAACGCCAAAGAGAAAAAGTCGGATAACATTGCTGGAGGAGGATGAAGATGATGATGAAAACCCAGTCAAAATGGCTGACCAGAAACAATTGGANATGTCAAGATTTTCTTTTGGC?AAGATATATGGCTGCCATTGCCACTGCCGATGCTTGTGATTCNAAATCCGGCACTTCTGGCTAGCGGCGACCTGCGCGCTCTCGATCCAATCTTCAAGATTTATGGCCAGCGTCGTNGCATTTTNCNGGGGCCCATTGACAATTTTACGGTTTCCATGGTTCTAGGACTTCACAGTTCCCTCCAGATGNAAAATGGGGTATGAGAAACTCCTTGTATATTAACTGTTTTCTTCTTATTATTTTAATTGTTAATAGTTTTTTCTGNTTTATTCTG?TAATTGCCTTGGAAACCTATTGGCAATGATCCGTAATCAAGCGCCTAACATTGTAACCCTTGTTGAACAAGAAGCAAGCCATAATGGCCCTTACTTCTCAGGCCGTTTCCTCGAGGCATTGCACTATTATTCAG?ACGGGCAGCAACAGCCGGCTACAGGTTATTCATTGGTACTCTCAGTGGTTATCCACAAGCCATGTGTATCTTACAACAGAATTGGCACAACCACCACTTCACAGCTACAGCTACGGTCACGGGCAANTTTTGCTA???????AGCAAGGGAAAACTCGGATTCGGGTGAGTGTCGAATACGCNNNNGTGTTAGACAAGGGTATGCTTTATTTGGAGAATCATACCCTCATACTTTTGTACGAATATGTGTCGGACATGGGTGTCGAACACGAATAT??????TTCAGTTGCATCAAGGTTAGTTAAGTTGTTTTTACTGACTAGTGATTTACNAATACATGTTCTTATAAAGGTTGATTGCACGATTGCTCCGACTCTTCATTTCTCTTGAAGTACCCGTGTCTGACACATATNCCAA?TGTTGTTGCTTCCGAGAACAATAATAAGCAATCTGACCCTCGAATGGGACTACATTTTGTCGACAATGAGGCACTTGTGGGCATTGATTCTTCTCGACAAGTGTTGGCTAGTAGATTGGCAGATGCAGAGCNTCA?TACTCGTGAATTGCATGATNGCGCAATGATTTTTGGATCTTGAACTGACAACTTCACATAATTTACCTAAAAACGCTTACCCGCAAGGCCTTCTTTTTGAATCTATTCATCACAGAAAACTGCTTGAGCCTTGT?TAGCCAATCCATTGACAATCTCTAAACACCACATAAACTGAAAACGGTTTTAAGGATTCTAAAAGAAAAACAAGAGACACCATTGCAAAGTTATTAAAGATAAGTTTACCGAATATCAAATTACAAGCACCGAT??TCAAACCAATCAAATATTAGAAAAANGGGGATAAATGCGAAGAAGCTATCATCTTATTCTAGAGGAAACTTACTGCAACTTCCTGCATTAAATCTGCAGCTTCAGCAATAAGGCCCTGTTCTTCNTTTAATCTTTG???????????????????????????????????????????????????????????????????????????????????????????????????????????????????????????????????????ACAGGGGAAAGAAAAATCATAAAAATTTTAGACAAGCAACAAGGTATAGATAAGAAAATCATATAAATAGAGAAAATGTTAACGACAGCATGAAATGCCACCTTGGCAACTCTTTACAACAAAGTCTGTTACTC?ANTTTTCAGTTCTGCGTGNAAAATTTGCCGTGGGCATTCGGATGCCCTATCTGAAAATTCNAAAAAATATATCCGTTGGACACGATACTTCATTCCAGAAATGATGATTTTTCNATCCTAGTGTTGCTTCATACTCTATTGTATCTAGCAACAAGTCCCGCGCNAATACCACTCCCAATCACAACNAACATCAGCCGCGGGCTTCCCTGCAAATCATCAAGCAAAGCTCGGTGTTCCATAAAAGNAAATGAAAACGCATNATATAGTAGCTTACCA??ATAATCAGCCTTCATTACAGATGGCTCAATCTGCTTATTAAGTACTTTAAGACTTTTATTATTACAAGTACAAGTATTAATTGGCGAACTCAATGTTCTTACATCAAAATCTTGTAACNTTTAGTAAGCAAATCG?ACTAACTAAGCTGTCCAGATAAGTTTTGAGGACAACTGTTCGAGNAATACTTCTGCCATGGCCTCCCTAAGTATGTTTTAAATGCACGAACCACTGGTTTAAGATCANTTTGCAGCTAAAATTCTTGAATTATGGA??TTCTTCTTGAAGCAGGATAAAGAAGGACCAAATATGGCAGAGGCAGCCGTTACAGCAGCACTCTTTCTGATCGAGAAGGTATCAAGCATGCTTGATAAAGAAGTAAAGCTTAAAAAAGAATTGCAGGATGGTATAAAGAAGTCAAGGANTTTTGAAGAGGGAACCTTATGCATCAAAGAGGTGTGGTTGTGGATTTAGGATTAGGGCAATAGTGCCAATTGCCAATTACNAATGAGAAGGATAAGACATTTGTTTATCAAGAGGAAGGGA??ATTAATTCTATGGTCCAAGCTGCAAAAACTTTGCTCTTCCACCTGCTTGTCTAACATCCCTTCATCGAAGAATAAATTTTCTGGGATGTTTGTGATCCGCCGTTGTAGCCAATATTCGACNAAGATCTTTGAATA?TGAAGGGAACAGACTACAAAACACATGATGGCACTTGCATACGTGATTATATCGATGTTACTGACCTGGTTGATGCTCATGTTAAAGCTCTTCAAAATGCAAAGCCCCGTAAAGTAGGNAATCTACNAATGTTGGC??AAAACCAAGGACCAGCAGTACCTGGAGNAATGAAATTTCAATTAAGTGAATCAAATGCTTTCTTAAGATCTACCTTGATAGCACATCGAGGAGACAAATTTGTCTTATGGTATCCATTCACCAATTCTTGGGTCA?TTCCCAGATAGTAGCAAAGTGAATTACGGTGATCATTGTTGAGTATATTGAGGTAAACGCCATTATTGTAGGAAGAGAGAAGGATGCGGGTAAGCTATGTCAATGGCAAGCACCATCGGTGGGGATAATAAATGTTGATGAGAGGGGCATACGATGGTTTTACACTGGAGACATTGGACGATTTGTCGATTTTANTTTTGATGGATGCCTTGAGATTATTGATAGGNAAAAAAGATATTGTCAAACTTCAACATGGAGAGTATACATCTC??CTGCAAATTCTTGAACTGCTGCTGATCAATGGCGAGGCTGTTGGACTCGCCGCTTCCACTGGTTGGCCCTACCACTGATGCTGAAGAGGATAAGACAGTAGGCTTCAGCTTGGTGGTAGTGGCGGTGGTGGCTG?TGTATATTCTACTACTTCCAGAAGTCAAATCGTCTCTCACCCCTATCACTCGAGGACATGTACGACGATTATGACCACTTTTGCGACAAATCTTGCAACGGTGACGCCTTCTACCAGAGCTTCTATGATTGCTC??CAATTCGGCCATTGGTTCGGATGATCCGCTAAAATCAGAATCGGTCCAAACTGATTCTTTTACTGTATTGAGTTCAGAAACTTTAGGTACAGAATTGATGAGGACTCTCCAAGATACAAAGATAGAGAGCGACT?CAGCAGATGTACACTTTAGTTTTACTACATAACCTTCAACAGATTTTCTTTCATCTGGCGGCNAATCTTAAACCATGTTAGTTTATCCTTTATATTACATCATACCTTTCTTCTTCTTCCCACCAACTTTCTTCC???TTGCCTTAAAATCGTCGCTAGTCATACAATCATGATGTGTCTAATATAAGTGCTCGTTTCCCACTCACCGATTCTCGGATTTCTTATTTTTCTTATGATATTGCCCTTGAACGATAATAGATTGTTTTTTTTT??ATGATTNGGGGGGCCAGCAAGAACAGAACTCATGTTGCAGATTCACTAGTAAAGCAGTCGAGTAGAGTCAGTGACGGAGAAAGCCATCATCGTAATAGACAGAAAAACTCAGGAAACCTGAACCAAGTTTTAGGA??TAGGGTGTGACCAGGCATATTTTGCCGATCAAGTCCAGAATTTATCTGACGAGCCAACTGCTCATCACCTAAAGCTCCTTCTGTGCGAAAATTTGCTTCANTTTTCAGTTCTGCCCAGAAAAAGTGGCTTTCTACTAATCTATTGCTTGTGCCAGTTTCGATGTATGGCGAATCTGAAGTATAATTTATGCCTGTTGTGGTTTCATTGTAGCTTGAACCTTCAGGCAACCCACAATCTAAGCTAATGAAACCTGGGNAAAAAACATGGGG? [4917 bp]
'GTM3_1_1' TTCTGTGTTCCTAGGGCAGTGGACGCCAGAGAGTGTGGGAGACTATGCAAGTGGGACCAACCATGCTCTTCCAACATATGTCTATGCAAGGATGTATGGTGGGTTATCTCTTGATTCTTTCCTTAAGTACATGA?????AGTAACGCGAGAAGCAGCATCAGGGATGAAATTTTCAGGGACAAGAAAGACTTCAATGGCGTTTACGAAAGCTAGATGTGATCCTTCAGAAGGTATGAAGTTGATTCTAAATCTTCCTACATTGATCGTAACCA?TGAGTAAGCAGAAGCACGAAGATCTTGACATGGATCTGGACCAAGAGCTTGGACAATATCTGACATTTTCTGCCATAAGCCAGTTTTCCGGCTTCCATTAGGAGGCGGAATCAACCCACAAAAACAATTAGGGT?ACAGGTCAGAGAGAAGGAAAGGAGAAATATTACCGGCGCCGTCTCCGAGAAGCATTTTTATTAATCTACCAGTCTGCTTTTCCCNAAATAAACCACCTCCCATCATCACTCCCNNGCTAGCAACATATTCACCTACA?AAGCTTCAGATTACTTGATAACGCCAAAGAGAAAAAGTCGGATAACATTGCTGGAGGAGGATGAAGATGATGATGAAAACCCAGTCAAAATGGCTGACCAGAAACAATTGGANATGTCAAGATTTTCTTTTGGC?AAGATATATGGCTGCCATTGCCACTGCCGATGCTTGTGATTCNAAATCCGGCACTTCTGGCTAGCGGCGACCTGCGCGCTCTCGATCCAATCTTCAAGATTTATGGCCAGCGTCGTNGCATTTTNCNGGGGCCCATTGACAATTTTACGGTTTCCATGGTTCTAGGACTTCACAGTTCCCTCCAGATGNAAAATGGGGTATGAGAAACTCCTTGTATATTAACTGTTTTCTTCTTATTATTTTAATTGTTAATAGTTTTTTCTGNTTTATTCTG?TAATTGCCTTGGAAACCTATTGGCAATGATCCGTAATCAAGCGCCTAACATTGTAACCCTTGTTGAACAAGAAGCAAGCCATAATGGCCCTTACTTCTCAGGCCGTTTCCTCGAGGCATTGCACTATTATTCAG?ACGGGCAGCAACAGCCGGCTACAGGTTATTCATTGGTACTCTCAGTGGTTATCCACAAGCCATGTGTATCTTACAACAGAATTGGCACAACCACCACTTCACAGCTACAGCTACGGTCACGGGCAANTTTTGCTA???????AGCAAGGGAAAACTCGGATTCGGGTGAGTGTCGAATACGCNNNNGTGTTAGACAAGGGTATGCTTTATTTGGAGAATCATACCCTCATACTTTTGTACGAATATGTGTCGGACATGGGTGTCGAACACGAATAT??????TTCAGTTGCATCAAGGTTAGTTAAGTTGTTTTTACTGACTAGTGATTTACNAATACATGTTCTTATAAAGGTTGATTGCACGATTGCTCCGACTCTTCATTTCTCTTGAAGTACCCGTGTCTGACACATATNCCAA?TGTTGTTGCTTCCGAGAACAATAATAAGCAATCTGACCCTCGAATGGGACTACATTTTGTCGACAATGAGGCACTTGTGGGCATTGATTCTTCTCGACAAGTGTTGGCTAGTAGATTGGCAGATGCAGAGCNTCA?TACTCGTGAATTGCATGATNGCGCAATGATTTTTGGATCTTGAACTGACAACTTCACATAATTTACCTAAAAACGCTTACCCGCAAGGCCTTCTTTTTGAATCTATTCATCACAGAAAACTGCTTGAGCCTTGT?TAGCCAATCCATTGACAATCTCTAAACACCACATAAACTGAAAACGGTTTTAAGGATTCTAAAAGAAAAACAAGAGACACCATTGCAAAGTTATTAAAGATAAGTTTACCGAATATCAAATTACAAGCACCGAT??TCAAACCAATCAAATATTAGAAAAANGGGGATAAATGCGAAGAAGCTATCATCTTATTCTAGAGGAAACTTACTGCAACTTCCTGCATTAAATCTGCAGCTTCAGCAATAAGGCCCTGTTCTTCNTTTAATCTTTG???????????????????????????????????????????????????????????????????????????????????????????????????????????????????????????????????????ACAGGGGAAAGAAAAATCATAACAATTTTAGACAAGCAACAAGGTATAGATAAGAAAATCATATAAATAGAGAAAATGTTAACGACAGCATGAAATGCCACCTTGGCAACTCTTTACAACAAAGTCTGTTACTC?ANTTTTCAGTTCTGCGTGNAAAATTTGCCGTGGGCATTCGGATGCCCTATCTGAAAATTCNAAAAAATATATCCGTTGGACACGATACTTCATTCCAGAAATGATGATTTTTCNATCCTAGTGTTGCTTCATACTCTATTGTATCTAGCAACAAGTCCCGCGCNAATACCACTCCCAATCACAACNAACATCAGCCGCGGGCTTCCCTGCAAATCATCAAGCAAAGCTCGGTGTTCCATAAAAGNAAATGAAAACGCATNATATAGTAGCTTACCA??ATAATCAGCCTTCATTACAGATGGCTCAATCTGCTTATTAAGTACTTTAAGACTTTTATTATTACAAGTACAAGTATTAATTGGCGAACTCAATGTTCTTACATCAAAATCTTGTAACNTTTAGTAAGCAAATCG?ACTAACTAAGCTGTCCAGATAAGTTTTGAGGACAACTGTTCGAGNAATACTTCTGCCATGGCCTCCCTAAGTATGTTTTAAATGCACGAACCACTGGTTTAAGATCANTTTGCAGCTAAAATTCTTGAATTATGGA??TTCTTCTTGAAGCAGGATAAAGAAGGACCAAATATGGCAGAGGCAGCCGTTACAGCAGCACTCTTTCTGATCGAGAAGGTATCAAGCATGCTTGATAAAGAAGTAAAGCTTAAAAAAGAATTGCAGGATGGTATAAAGAAGTCAAGGANTTTTGAAGAGGGAACCTTATGCATCAAAGAGGTGTGGTTGTGGATTTAGGATTAGGGCAATAGTGCCAATTGCCAATTACNAATGAGAAGGATAAGACATTTGTTTATCAAGAGGAAGGTA??ATTAATTCTATGGTCCAAGCTGCAAAAACTTTGCTCTTCCACCTGCTTGTCTAACATCCCTTCATCGAAGAATAAATTTTCTGGGATGTTTGTGATCCGCCGTTGTAGCCAATATTCGACNAAGATCTTTGAATA?TGAAGGGAACAGACTACAAAACACATGATGGCACTTGCATACGTGATTATATCGATGTTACTGACCTGGTTGATGCTCATGTTAAAGCTCTTCAAAATGCAAAGCCCCGTAAAGTAGGNAATCTACNAATGTTGGC??AAAACCAAGGACCAGCAGTACCTGGAGNAATGAAATTTCAATTAAGTGAATCAAATGCTTTCTTAAGATCTACCTTGATAGCACATCGAGGAGACAAATTTGTCTTATGGTATCCATTCACCAATTCTTGGGTCA?TTCCCAGATAGTAGCAAAGTGAATTACGGTGATCATTGTTGAGTATATTGAGGTAAACGCCATTATTGTAGGAAGAGAGAAGGATGCGGGTAAGCTATGTCAATGGCAAGCACCATCGGTGGGGATAATAAATGTTGATGAGAGGGGCATACGATGGTTTTACACTGGAGACATTGGACGATTTGTCGATTTTANTTTTGATGGATGCCTTGAGATTATTGATAGGNAAAAAAGATATTGTCAAACTTCAACATGGAGAGTATACATCTC??CTGCAAATTCTTGAACTGCTGCTGATCAATGGCGAGGCTGTTGGACTCGCCGCTTCCACTGGTTGGCCCTACCACTGATGCTGAAGAGGATAAGACAGTAGGCTTCAGCTTGGTGGTAGTGGCGGTGGTGGCTG?TGTATATTCTACTACTTCCAGAAGTCAAATCGTCTCTCACCCCTATCACTCGAGGACATGTACGACGATTATGACCACTTTTGCGACAAATCTTGCAACGGTGACGCCTTCTACCAGAGCTTCTATGATTGCTC??CAATTCGGCCATTGGTTCGGATGATCCGCTAAAATCAGAATCGGTCCAAACTGATTCTTTTACTGTATTGAGTTCAGAAACTTTAGGTACAGAATTGATGAGGACTCTCCAAGATACAAAGATAGAGAGCGACT?CAGCAGATGTACACTTTAGTTTTACTACATAACCTTCAACAGATTTTCTTTCATCTGGCGGCNAATCTTAAACCATGTTAGTTTATCCTTTATATTACATCATACCTTTCTTCTTCTTCCCACCAACTTTCTTCC???TTGCCTTAAAATCGTCGCTAGTCATACAATCATGATGTGTCTAATATAAGTGCTCGTTTCCCACTCACCGATTCTCGGATTTCTTATTTTTCTTATGATATTGCCCTTGAACGATAATAGATTGTTTTTTTTT??ATGATTNGGGGGGCCAGCAAGAACAGAACTCATGTTGCAGATTCACTAGTAAAGCAGTCGAGTAGAGTCAGTGACGGAGAAAGCCATCATCGTAATAGACAGAAAAACTCAGGAAACCTGAACCAAGTTTTAGGA??TAGGGTGTGACCAGGCATATTTTGCCGATCAAGTCCAGAATTTATCTGACGAGCCAACTGCTCATCACCTAAAGCTCCTTCTGTGCGAGAATTTGCTTCANTTTTCAGTTCTGCCCAGAAAAAGTGGCTTTCTACTAATCTATTGCTTGTGCCAGTTTCGATGTATGGCGAATCTGAAGTATAATTTATGCCTGTTGTGGTTTCATTGTAGCTTGAACCTTCAGGCAACCCACAATCTAAGCTAATGAAACCTGGGNAAAAAACATGGGG? [4917 bp]
'GTM3_2_0' TTCTGTGTTCCTAGGGCAGTGGACGCCAGAGAGTGTGGGAGACTATGCAAGTGGGACCAACCATGCTCTTCCAACATATGTCTATGCAAGGATGTATGGTGGGTTATCTCTTGATTCTTTCCTTAAGTACATGA?????AGTAACGCGAGAAGCAGCATCAGGGATGAAATTTTCAGGGACAAGAAAGACTTCAATGGCGTTTACGAAAGCTAGATGTGATCCTTCAGAAGGTATGAAGTTGATTCTAAATCTTCCTACATTGATCGTAACCA?TGAGTAAGCAGAAGCACGAAGATCTTGACATGGATCTGGACCAAGAGCTTGGACAATATCTGACATTTTCTGCCATAAGCCAGTTTTCCGGCTTCCATTAGGAGGCGGAATCAACCCACAAAAACAATTAGGGT?ACAGGTCAGAGAGAAGGAAAGGAGAAATATTACCGGCGCCGTCTCCGAGAAGCATTTTTATTAATCTACCAGTCTGCTTTTCCCNAAATAAACCACCTCCCATCATCACTCCCNNGCTAGCAACATATTCACCTACA?AAGCTTCAGATTACTTGATAACGCCAAAGAGAAAAAGTCGGATAACATTGCTGGAGGAGGATGAAGATGATGATGAAAACCCAGTCAAAATGGCTGACCAGAAACAATTGGATATGTCAAGATTTTCTTTTGGC?AAGATATATGGCTGCCATTGCCACTGCCGATGCTTGTGATTCNAAATCCGGCACTTCTGGCNAGCGGCGACCTGCGCGCTCTCGATCCAATCTTCAAGATTTATGGCCAGCGTCGTNGCATTTTNCNGGGGCCCATTGACAATTTTACGGTTTCCATGGTTCTAGGACTTCACAGTTCCCTCCAGATGNAAAATGGGGTATGAGAAACTCCTTGTATATTAACTGTTTTCTTCTTATTATTTTAATTGTTAATAGTTTTTTCTGNTTTATTCTG?TAATTGCCTTGGAAACCTATTGGCAATGATCCGTAATCAAGCGCCTAACATTGTAACCCTTGTTGAACAAGAAGCAAGCCATAATGGCCCTTACTTCTCAGGCCGTTTCCTCGAGGCATTGCACTATTATTCAG?ACGGGCAGCAACAGCCGGCTACAGGTTATTCATTGGTACTCTCAGTGGTTATCCACAAGCCATGTGTATCTTACAACAGAATTGGCACAACCACCACTTCACAGCTACAGCTACGGTCACGGGCAANTTTTGCTA???????AGCAAGGGAAAACTCGGATTCGGGTGAGTGTCGAATACGCNNNNGTGTTAGACAAGGGTATGCTTTATTTGGAGAATCATACCCTCATACTTTTGTACGAATATGTGTCGGACATGGGTGTCGAACACGAATAT??????TTCAGTTGCATCAAGGTTAGTTAAGTTGTTTTTACTGACTAGTGATTTACNAATACATGTTCTTATAAAGGTTGATTGCACGATTGCTCCGACTCTTCATTTCTCTTGAAGTACCCGTGTCTGACACATATNCCAA?TGTTGTTGCTTCCGAGAACAATAATAAGCAATCTGACCCTCGAATGGGACTACATTTTGTCGACAATGAGGCACTTGTGGGCATTGATTCTTCTCGACAAGTGTTGGCTAGTAGATTGGCAGATGCAGAGCNTCA?TACTCGTGAATTGCATGATCGCGCAATGATTTTTGGATCTTGAACTGACAACTTCACATAATTTACCTAAAAACGCTTACCCGCAAGGCCTTCTTTTTGAATCTATTCATCACAGAAAACTGCTTGAGCCTTGT?TAGCCAATCCATTGACAATCTCTAAACACCACATAAACTGAAAACGGTTTTAAGGATTCTAAAAGAAAAACAAGAGACACCATTGCAAAGTTATTAAAGATAAGTTTACCGAATATCAAATTACAAGCACCGAT??TCAAACCAATCAAATATTAGAAAAANGGGGATAAATGCGAAGAAGCTATCATCTTATTCTAGAGGAAACTTACTGCAACTTCCTGCATTAAATCTGCAGCTTCAGCAATAAGGCCCTGTTCTTCNTTTAATCTTTGATTTCACTAGCTGATTTCGCCATTTTCAGCGGTAAATTGGACAAGAGAATCACGGTCGAGCATCTTATGATCATCTGTTGGAACTTGCATCTTCCCCATATAATGTTGTTGCTGGTGTTGCTCCTTTTCATCCT?ACAGGGGAAAGAAAAATCATAACAATTTTAGACAAGCAACAAGGTATAGATAAGAAAATCATATAAATAGAGAAAATGTTAACGACAGCATGAAATGCCACCTTGGCAACTCTTTACAACAAAGTCTGTTACTC?ANTTTTCAGTTCTGCGTGNAAAATTTGCCGTGGGCATTCGGATGCCCTATCTGAAAATTCNAAAAAATATATCCGTTGGACACGATACTTCATTCCAGAAATGATGATTTTTCNATCCTAGTGTTGCTTCATACTCTATTGTATCTAGCAACAAGTCCCGCGCNAATACCACTCCCAATCACAACNAACATCAGCCGCGGGCTTCCCTGCAAATCATCAAGCAAAGCTCGGTGTTCCATAAAAGNAAATGAAAACGCATNATATAGTAGCTTACCA??ATAATCAGCCTTCATTACAGATGGCTCAATCTGCTTATTAAGTACTTTAAGACTTTTATTATTACAAGTACAAGTATTAATTGGCGAACTCAATGTTCTTACATCAAAATCTTGTAACNTTTAGTAAGCAAATCG?ACTAACTAAGCTGTCCAGATAAGTTTTGAGGACAACTGTTCGAGNAATACTTCTGCCATGGCCTCCCTAAGTATGTTTTAAATGCACGAACCACTGGTTTAAGATCANTTTGCAGCTAAAATTCTTGAATTATGGA??TTCTTCTTGAAGCAGGATAAAGAAGGACCAAATATGGCAGAGGCAGCCGTTACAGCAGCACTCTTTCTGATCGAGAAGGTATCAAGCATGCTTGATAAAGAAGTAAAGCTTAAAAAAGAATTGCAGGATGGTATAAAGAAGTCAAGGANTTTTGAAGAGGGAACCTTATGCATCAAAGAGGTGTGGTTGTGGATTTAGGATTAGGGCAATAGTGCCAATTGCCAATTACNAATGAGAAGGATAAGACATTTGTTTATCAAGAGGAAGGGA??????????????????????????????????????????????????????????????????????????????????????????????????????????????????????????????????????????TGAAGGGAACAGACTACAAAACACATGATGGCACTTGCATACGTGATTATATCGATGTTACTGACCTGGTTGATGCTCATGTTAAAGCTCTTCAAAATGCAAAGCCCCGTAAAGTAGGNAATCTACNAATGTTGGC??AAAACCAAGGACCAGCAGTACCTGGAGNAATGAAATTTCAATTAAGTGAATCAAATGCTTTCTTAAGATCTACCTTGATAGCACATCGAGGAGACAAATTTGTCTTATGGTATCCATTCACCAATTCTTGGGTCA?TTCCCAGATAGTAGCAAAGTGAATTACGGTGATCATTGTTGAGTATATTGAGGTAAACGCCATTATTGTAGGAAGAGAGAAGGATGCGAGTAAGCTATGTCAATGGCAAGCACCATCGGTGGGGATAATAAATGTTGATGAGAGGGGCATACGATGGTTTTACACTGGAGACATTGGACGATTTGTCGATTTTANTTTTGATGGATGCCTTGAGATTATTGATAGGNAAAAAAGATATTGTCAAACTTCAACATGGAGAGTATACATCTC??CTGCAAATTCTTGAACTGCTGCTGATCAATGGCGAGGCTGTTGGACTCGCCACTTCCACTGGTTGGCCCTACCACTGATGCTGAAGAGGATAAGACAGTAGGCTTCAGCTTGGTGGTAGTGGCGGTGGTGGCTG?TGTATATTCTACTACTTCCAGAAGTCAAATCGTCTCTCACCCCTATCACTCGAGGACATGTACGACGATTATGACCACTTTTGCGACAAATCTTGCAACGGTGACGCCTTCTACCAGAGCTTCTATGATTGCTC??CAATTCGGCCATTGGTTCGGATGATCCGCTAAAATCAGAATCGGTCCAAACTGATTCTTTTACTGTATTGAGTTCAGAAACTTTAGGTACAGAATTGATGAGGAATCTCCAAGATACAAAGATAGAGAGCGACT?CAGCAGATGTACACTTTAGTTTTACTACATAACCTTCAACAGATTTTCTTTCATCTGGCGGCNAATCTTAAACCATGTTAGTTTATCCTTTATATTACATCATACCTTTCTTCTTCTTCCCACCAACTTTCTTCT???TTGCCTTAAAATCGTCGCTAGTCATACAATCATGATGTGTCTAATATAAGTGCTCGTTTCCCACTCACCGATTCTCGGATTTCTTATTTTTCTTATGATATTGCCCTTGAACGATAATAGATTGTTTTTTTTT??ATGATTNGGGGGGCCAGCAAGAACAGAACTCATGTTGCAGATTCACTAGTAAAGCAGTCGAGTAGAGTCAGTGACGGAGAAAGCCATCATCGTAATAGACAGAAAAACTCAGGAAACCTGAACCAAGTTTTAGGA??TAGGGTGTGACCAGGCATATTTTGCCGATCAAGTCCAGAATTTATCTGACGAGCCAACTGCTCATCACCTAAAGCTCCTTCTGTGCGAAAATTTGCTTCANTTTTCAGTTCTGCCCAGAAAAAGTGGCTTTCTACTAATCTATTGCTTGTGCCAGTTTCGATGTATGGCGAATCTGAAGTATAATTTATGCCTGTTGTGGTTTCATTGTAGCTTGAACCTTCAGGCAACCCACAATCTAAGCTAATGAAACCTGGGNAAAAAACATGGGG? [4917 bp]
'GTM3_2_1' TTCTGTGTTCCTAGGGCAGTGGACGCCAGAGAGTGTGGGAGACTATGCAAGTGGGACCAACCATGCTCTTCCAACATATGTCTATGCAAGGATGTATGGTGGGTTATCTCTTGATTCTTTCCTTAAGTACATGA?????AGTAACGCGAGAAGCAGCATCAGGGATGAAATTTTCAGGGACAAGAAAGACTTCAATGGCGTTTACGAAAGCTAGATGTGATCCTTCAGAAGGTATGAAGTTGATTCTAAATCTTCCTACATTGATCGTAACCA?TGAGTAAGCAGAAGCACGAAGATCTTGACATGGATCTGGACCAAGAGCTTGGACAATATCTGACATTTTCTGCCATAAGCCAGTTTTCCGGCTTCCATTAGGAGGCGGAATCAACCCACAAAAACAATTAGGGT?ACAGGTCAGAGAGAAGGAAAGGAGAAATATTACCGGCGCCGTCTCCGAGAAGCATTTTTATTAATCTACCAGTCTGCTTTTCCCNAAATAAACCACCTCCCATCATCACTCCCNNGCTAGCAACATATTCACCTACA?AAGCTTCAGATTACTTGATAACGCCAAAGAGAAAAAGTCGGATAACATTGCTGGAGGAGGATGAAGATGATGATGAAAACCCAGTCAAAATGGCTGACCAGAAACAATTGGATATGTCAAGATTTTCTTTTGGC?AAGATATATGGCTGCCATTGCCACTGCCGATGCTTGTGATTCNAAATCCGGCACTTCTGGCNAGCGGCGACCTGCGCGCTCTCGATCCAATCTTCAAGATTTATGGCCAGCGTCGTNGCATTTTNCNGGGGCCCATTGACAATTTTACGGTTTCCATGGTTCTAGGACTTCACAGTTCCCTCCAGATGNAAAATGGGGTATGAGAAACTCCTTGTATATTAACTGTTTTCTTCTTATTATTTTAATTGTTAATAGTTTTTTCTGNTTTATTCTG?TAATTGCCTTGGAAACCTATTGGCAATGATCCGTAATCAAGCGCCTAACATTGTAACCCTTGTTGAACAAGAAGCAAGCCATAATGGCCCTTACTTCTCAGGCCGTTTCCTCGAGGCATTGCACTATTATTCAG?ACGGGCAGCAACAGCCGGCTACAGGTTATTCATTGGTACTCTCAGTGGTTATCCACAAGCCATGTGTATCTTACAACAGAATTGGCACAACCACCACTTCACAGCTACAGCTACGGTCACGGGCAANTTTTGCTA???????AGCAAGGGAAAACTCGGATTCGGGTGAGTGTCGAATACGCNNNNGTGTTAGACAAGGGTATGCTTTATTTGGAGAATCATACCCTCATACTTTTGTACGAATATGTGTCGGACATGGGTGTCGAACACGAATAT??????TTCAGTTGCATCAAGGTTAGTTAAGTTGTTTTTACTGACTAGTGATTTACNAATACATGTTCTTATAAAGGTTGATTGCACGATTGCTCCGACTCTTCATTTCTCTTGAAGTACCCGTGTCTGACACATATNCCAA?TGTTGTTGCTTCCGAGAACAATAATAAGCAATCTGACCCTCGAATGGGACTACATTTTGTCGACAATGAGGCACTTGTGGGCATTGATTCTTCTCGACAAGTGTTGGCTAGTAGATTGGCAGATGCAGAGCNTCA?TACTCGTGAATTGCATGATCGCGCAATGATTTTTGGATCTTGAACTGACAACTTCACATAATTTACCTAAAAACGCTTACCCGCAAGGCCTTCTTTTTGAATCTATTCATCACAGAAAACTGCTTGAGCCTTGT?TAGCCAATCCATTGACAATCTCTAAACACCACATAAACTGAAAACGGTTTTAAGGATTCTAAAAGAAAAACAAGAGACACCATTGCAAAGTTATTAAAGATAAGTTTACCGAATATCAAATTACAAGCACCGAT??TCAAACCAATCAAATATTAGAAAAANGGGGATAAATGCGAAGAAGCTATCATCTTATTCTAGAGGAAACTTACTGCAACTTCCTGCATTAAATCTGCAGCTTCAGCAATAAGGCCCTGTTCTTCNTTTAATCTTTGATTTCACTAGCTGATTTCGCCATTTTCAGCGGTAAATTGGACAAGAGAATCACGGTCGAGCATCTTATGATCATCTGTTGGAACTTGCATCTTCCCCATATAATGTTGTTGCTGGTGTTGCTCCTTTTCATCCT?ACAGGGGAAAGAAAAATCATAACAATTTTAGACAAGCAACAAGGTATAGATAAGAAAATCATATAAATAGAGAAAATGTTAACGACAGCATGAAATGCCACCTTGGCAACTCTTTACAACAAAGTCTGTTACTC?ANTTTTCAGTTCTGCGTGNAAAATTTGCCGTGGGCATTCGGATGCCCTATCTGAAAATTCNAAAAAATATATCCGTTGGACACGATACTTCATTCCAGAAATGATGATTTTTCNATCCTAGTGTTGCTTCATACTCTATTGTATCTAGCAACAAGTCCCGCGCNAATACCACTCCCAATCACAACNAACATCAGCCGCTGGCTTCCCTGCAAATCATCAAGCAAAGCTCGGTGTTCCATAAAAGNAAATGAAAACGCATNATATAGTAGCTTACCA??ATAATCAGCCTTCATTACAGATGGCTCAATCTGCTTATTAAGTACTTTAAGACTTTTATTATTACAAGTACAAGTATTAATTGGCGAACTCAATGTTCTTACATCAAAATCTTGTAACNTTTAGTAAGCAAATCG?ACTAACTAAGCTGTCCAGATAAGTTTTGAGGACAACTGTTCGAGNAATACTTCTGCCATGGCCTCCCTAAGTATGTTTTAAATGCACGAACCACTGGTTTAAGATCANTTTGCAGCTAAAATTCTTGAATTATGGA??TTCTTCTTGAAGCAGGATAAAGAAGGACCAAATATGGCAGAGGCAGCCGTTACAGCAGCACTCTTTCTGATCGAGAAGGTATCAAGCATGCTTGATAAAGAAGTAAAGCTTAAAAAAGAATTGCAGGATGGTATAAAGAAGTCAAGGANTTTTGAAGAGGGAACCTTATGCATCAAAGAGGTGTGGTTGTGGATTTAGGATTAGGGCAATAGTGCCAATTGCCAATTACNAATGAGAAGGATAAGACATTTGTTTATCAAGAGGAAGGGA??????????????????????????????????????????????????????????????????????????????????????????????????????????????????????????????????????????TGAAGGGAACAGACTACAAAACACATGATGGCACTTGCATACGTGATTATATCGATGTTACTGACCTGGTTGATGCTCATGTTAAAGCTCTTCAAAATGCAAAGCCCCGTAAAGTAGGNAATCTACNAATGTTGGC??AAAACCAAGGACCAGCAGTACCTGGAGNAATGAAATTTCAATTAAGTGAATCAAATGCTTTCTTAAGATCTACCTTGATAGCACATCGAGGAGACAAATTTGTCTTATGGTATCCATTCACCAATTCTTGGGTCA?TTCCCAGATAGTAGCAAAGTGAATTACGGTGATCATTGTTGAGTATATTGAGGTAAACGCCATTATTGTAGGAAGAGAGAAGGATGCGAGTAAGCTATGTCAATGGCAAGCACCATCGGTGGGGATAATAAATGTTGATGAGAGGGGCATACGATGGTTTTACACTGGAGACATTGGACGATTTGTCGATTTTANTTTTGATGGATGCCTTGAGATTATTGATAGGNAAAAAAGATATTGTCAAACTTCAACATGGAGAGTATACATCTC??CTGCAAATTCTTGAACTGCTGCTGATCAATGGCGAGGCTGTTGGACTCGCCACTTCCACTGGTTGGCCCTACCACTGATGCTGAAGAGGATAAGACAGTAGGCTTCAGCTTGGTGGTAGTGGCGGTGGTGGCTG?TGTATATTCTACTACTTCCAGAAGTCAAATCGTCTCTCACCCCTATCACTCGAGGACATGTACGACGATTATGACCACTTTTGCGACAAATCTTGCAACGGTGACGCCTTCTACCAGAGCTTCTATGATTGCTC??CAATTCGGCCATTGGTTCGGATGATCCGCTAAAATCAGAATCGGTCCAAACTGATTCTTTTACTGTATTGAGTTCAGAAACTTTAGGTACAGAATTGATGAGGAATCTCCAAGATACAAAGATAGAGAGCGACT?CAGCAGATGTACACTTTAGTTTTACTACATAACCTTCAACAGATTTTCTTTCATCTGGCGGCNAATCTTAAACCATGTTAGTTTATCCTTTATATTACATCATACCTTTCTTCTTCTTCCCACCAACTTTCTTCT???TTGCCTTAAAATCGTCGCTAGTCATACAATCATGATGTGTCTAATATAAGTGCTCGTTTCCCACTCACCGATTCTCGGATTTCTTATTTTTCTTATGATATTGCCCTTGAACGATAATAGATTGTTTTTTTTT??ATGATTNGGGGGGCCAGCAAGAACAGAACTCATGTTGCAGATTCACTAGTAAAGCAGTCGAGTAGAGTCAGTGACGGAGAAAGCCATCATCGTAATAGACAGAAAAACTCAGGAAACCTGAACCAAGTTTTAGGA??TAGGGTGTGACCAGGCATATTTTGCCGATCAAGTCCAGAATTTATCTGACGAGCCAACTGCTCATCACCTAAAGCTCCTTCTGTGCGAAAATTTGCTTCANTTTTCAGTTCTGCCCAGAAAAAGTGGCTTTCTACTAATCTATTGCTTGTGCCAGTTTCGATGTATGGCGAATCTGAAGTATAATTTATGCCTGTTGTGGTTTCATTGTAGCTTGAACCTTCAGGCAACCCACAATCTAAGCTAATGAAACCTGGGNAAAAAACATGGGG? [4917 bp]
'GTM3_3_0' TTCTGTGTTCCTAGGGCAGTGGACGCCAGAGAGTGTGGGAGACTATGCAAGTGGGACCAACCATGCTCTTCCAACATATGTCTATGCAAGGATGTATGGTGGGTTATCTCTTGATTCTTTCCTTAAGTACATGA?????AGTAACGCGAGAAGCAGCATCAGGGATGAAATTTTCAGGGACAAGAAAGACTTCAATGGCGTTTACGAAAGCTAGATGTGATCCTTCAGAAGGTATGAAGTTGATTCTAAATCTTCCTACATTGATCGTAACCA?TGAGTAAGCAGAAGCACGAAGATCTTGACATGGATCTGGACCAAGAGCTTGGACAATATCTGACATTTTCTGCCATAAGCCAGTTTTCCGGCTTCCATTAGGAGGCGGAATCAACCCACAAAAACAATTAGGGT?ACAGGTCAGAGAGAAGGAAAGGAGAAATATTACCGGCGCCGTCTCCGAGAAGCATTTTTATTAATCTACCAGTCTGCTTTTCCCNAAATAAACCACCTCCCATCATCACTCCCNNGCTAGCAACATATTCACCTACA?AAGCTTCAGATTACTTGATAACGCCAAAGAGAAAAAGTCGGATAACATTGCTGGAGGAGGATGAAGATGATGATGAAAACCCAGTCAAAATGGCTGACCAGAAACAATTGGATATGTCAAGATTTTCTTTTGGC?AAGATATATGGCTGCCATTGCCACTGCCGATGCTTGTGATTCNAAATCCGGCACTTCTGGCTAGCGGCGACCTGCGCGCTCTCGATCCAATCTTCAAGATTTATGGCCAGCGTCGTNGCATTTTNCNGGGGCCCATTGACAATTTTACGGTTTCCATGGTTCTAGGACTTCACAGTTCCCTCCAGATGNAAAATGGGGTATGAGAAACTCCTTGTATATTAACTGTTTTCTTCTTATTATTTTAATTGTTAATAGTTTTTTCTGNTTTATTCTG?TAATTGCCTTGGAAACCTATTGGCAATGATCCGTAATCAAGCGCCTAACATTGTAACCCTTGTTGAACAAGAAGCAAGCCATAATGGCCCTTACTTCTCAGGCCGTTTCCTCGAGGCATTGCACTATTATTCAG?ACGGGCAGCAACAGCCGGCTACAGGTTATTCATTGGTACTCTCAGTGGTTATCCACAAGCCATGTGTATCTTACAACAGAATTGGCACAACCACCACTTCACAGCTACAGCTACGGTCACGGGCAANTTTTGCTA???????AGCAAGGGAAAACTCGGATTCGGGTGAGTGTCGAATACGCNNNNGTGTTAGACAAGGGTATGCTTTATTTGGAGAATCATACCCTCATACTTTTGTACGAATATGTGTCGGACATGGGTGTCGAACACGAATAT??????TTCAGTTGCATCAAGGTTAGTTAAGTTGTTTTTACTGACTAGTGATTTACNAATACATGTTCTTATAAAGGTTGATTGCACGATTGCTCCGACTCTTCATTTCTCTTGAAGTACCCGTGTCTGACACATATNCCAA?TGTTGTTGCTTCCGAGAACAATAATAAGCAATCTGACCCTCGAATGGGACTACATTTTGTCGACAATGAGGCACTTGTGGGCATTGATTCTTCTCGACAAGTGTTGGCTAGTAGATTGGCAGATGCAGAGCNTCA?TACTCGTGAATTGCATGATCGCGCAATGATTTTTGGATCTTGAACTGACAACTTCACATAATTTACCTAAAAACGCTTACCCGCAAGGCCTTCTTTTTGAATCTATTCATCACAGAAAACTGCTTGAGCCTTGT?TAGCCAATCCATTGACAATCTCTAAACACCACATAAACTGAAAACGGTTTTAAGGATTCTAAAAGAAAAACAAGAGACACCATTGCAAAGTTATTAAAGATAAGTTTACCGAATATCAAATTACAAGCACCGAT??TCAAACCAATCAAATATTAGAAAAANGGGGATAAATGCGAAGAAGCTATCATCTTATTCTAGAGGAAACTTACTGCAACTTCCTGCATTAAATCTGCAGCTTCAGCAATAAGGCCCTGTTCTTCNTTTAATCTTTGATTTCACTAGCTGATTTCGCCATTTTCAGCGGTAAATTGGACAAGAGAATCACGGTCGAGCATCTTATGATCATCTGTTGGAACTTGCATCTTCCCCATATAATGTTGTTGCTGGTGTTGCTCCTTTTCATCCT?ACAGGGGAAAGAAAAATCATAACAATTTTAGACAAGCAACAAGGTATAGATAAGAAAATCATATAAATAGAGAAAATGTTAACGACAGCATGAAATGCCACCTTGGCAACTCTTTACAACGAAGTCTGTTACTC?ANTTTTCAGTTCTGCGTGNAAAATTTGCCGTGGGCATTCGGATGCCCTATCTGAAAATTCNAAAAAATATATCCGTTGGACACGATACTTCATTCCAGAAATGATGATTTTTCNATCCTAGTGTTGCTTCATACTCTATTGTATCTAGCAACAAGTCCCGCGCNAATACCACTCCCAATCACAACNAACATCAGCCGCGGGCTTCCCTGCAAATCATCAAGCAAAGCTCGGTGTTCCATAAAAGNAAATGAAAACGCATNATATAGTAGCTTACCA??ATAATCAGCCTTCATTACAGATGGCTCAATCTGCTTATTAAGTACTTTAAGACTTTTATTATTACAAGTACAAGTATTAATTGGCGAACTCAATGTTCTTACATCAAAATCTTGTAACGTTTAGTAAGCAAATCG?ACTAACTAAGCTGTCCAGATAAGTTTTGAGGACAACTGTTCGAGNAATACTTCTGCCATGGCCTCCCTAAGTATGTTTTAAATGCACGAACCACTGGTTTAAGATCANTTTGCAGCTAAAATTCTTGAATTATGGA??TTCTTCTTGAAGCAGGATAAAGAAGGACCAAATATGGCAGAGGCAGCCGTTACAGCAGCACTCTTTCTGATCGAGAAGGTATCAAGCATGCTTGATAAAGAAGTAAAGCTTAAAAAAGAATTGCAGGATGGTATAAAGAAGTCAAGGANTTTTGAAGAGGGAACCTTATGCATCAAAGAGGTGTGGTTGTGGATTTAGGATTAGGGCAATAGTGCCAATTGCCAATTACNAATGAGAAGGATAAGACATTTGTTTATCAAGAGGAAGGGA??ATTAATTCTATGGTCCAAGCTGCAAAAACTTTGCTCTTCCACCTGCTTGTCTAACATCCCATCATCGAAGAATAAATTTTCTGGGATGTTTGAGATCCGCCGTTGTAGCCAATATTCGACNAAGATCTTTGAATA?TGAAGGGAACAGACTACAAAACACATGATGGCACTTGCATACGTGATTATATCGATGTTACTGACCTGGTTGATGCTCATGTTAAAGCTCTTCAAAATGCAAAGCCCCGTAAAGTAGGNAATCTACNAATGTTGGC??AAAACCAAGGACCAGCAGTACCTGGAGNAATGAAATTTCAATTAAGTGAATCAAATGCTTTCTTAAGATCTACCTTGATAGCACATCGAGGAGACAAATTTGTCTTATGGTATCCATTCACCAATTCTTGGGTCA?TTCCCAGATAGTAGCAAAGTGAATTACGGTGATCATTGTTGAGTATATTGAGGTAAACGCCATTATTGTAGGAAGAGAGAAGGATGCGGGTAAGCTATGTCAATGGCAAGCACCATCGGTGGGGATAATAAATGTTGATGAGAGGGGCATACGATGGTTTTACACTGGAGACATTGGACGATTTGTCGATTTTANTTTTGATGGATGCCTTGAGATTATTGATAGGNAAAAAAGATATTGTCAAACTTCAACATGGAGAGTATACATCTC??CTGCAAATTCTTGAACTGCTGCTGATCAATGGCGAGGCTGTTGGACTCGCCACTTCCACTGGTTGGCCCTACCACTGATGCTGAAGAGGATAAGACAGTAGGCTTCAGCTTGGTGGTAGTGGCGGTGGTGGCTG?TGTATATTCTACTACTTCCAGAAGTCAAATCGTCTCTCACCCCTATCACTCGAGGACATGTACGACGATTATGACCACTTTTGCGACAAATCTTGCAACGGTGACGCCTTCTACCAGAGCTTCTATGATTGCTC??CAATTCGGCCATTGGTTCGGATGATCCGCTAAAATCAGAATCGGTCCAAACTGATTCTTTTACTGTATTGAGTTCAGAAACTTTAGGTACAGAATTGATGAGGAATCTCCAAGATACAAAGATAGAGAGCGACT?CAGCAGATGTACACTTTAGTTTTACTACATAACCTTCAACAGATTTTCTTTCATCTGGCGGCNAATCTTAAACCATGTTAGTTTATCCTTTATATTACATCATACCTTTCTTCTTCTTCCCACCAACTTTCTTCT???TTGCCTTAAAATCGTCGCTAGTCATACAATCATGATGTGTCTAATATAAGTGCTCGTTTCCCACTCACCGATTCTCGGATTTCTTATTTTTCTTATGATATTGCCCTTGAACGATAATAGATTGTTTTTTTTT??ATGATTNGGGGGGCCAGCAAGAACAGAACTCATGTTGCAGATTCACTAGTAAAGCAGTCGAGTAGAGTCAGTGACGGAGAAAGCCATCATCGTAATAGACAGAAAAACTCAGGAAACCTGAACCAAGTTTTAGGA??TAGGGTGTGACCAGGCATATTTTGCCGATCAAGTCCAGAATTTATCTGACGAGCCAACTGCTCATCACCTAAAGCTCCTTCTGTGCGAGAATTTGCTTCANTTTTCAGTTCTGCCCAGAAAAAGTGGCTTTCTACTAATCTATTGCTTGTGCCAGTTTCGATGTATGGCGAATCTGAAGTATAATTTATGCCTGTTGTGGTTTCATTGTAGCTTGAACCTTCAGGCAACCCACAATCTAAGCTAATGAAACCTGGGNAAAAAACATGGGG? [4917 bp]
'GTM3_3_1' TTCTGTGTTCCTAGGGCAGTGGACGCCAGAGAGTGTGGGAGACTATGCAAGTGGGACCAACCATGCTCTTCCAACATATGTCTATGCAAGGATGTATGGTGGGTTATCTCTTGATTCTTTCCTTAAGTACATGA?????AGTAACGCGAGAAGCAGCATCAGGGATGAAATTTTCAGGGACAAGAAAGACTTCAATGGCGTTTACGAAAGCTAGATGTGATCCTTCAGAAGGTATGAAGTTGATTCTAAATCTTCCTACATTGATCGTAACCA?TGAGTAAGCAGAAGCACGAAGATCTTGACATGGATCTGGACCAAGAGCTTGGACAATATCTGACATTTTCTGCCATAAGCCAGTTTTCCGGCTTCCATTAGGAGGCGGAATCAACCCACAAAAACAATTAGGGT?ACAGGTCAGAGAGAAGGAAAGGAGAAATATTACCGGCGTCGTCTCCGAGAAGCATTTTTATTAATCTACCAGTCTGCTTTTCCCNAAATAAACCACCTCCCATCATCACTCCCNNGCTAGCAACATATTCACCTACA?AAGCTTCAGATTACTTGATAACGCCAAAGAGAAAAAGTCGGATAACATTGCTGGAGGAGGATGAAGATGATGATGAAAACCCAGTCAAAATGGCTGACCAGAAACAATTGGATATGTCAAGATTTTCTTTTGGC?AAGATATATGGCTGCCATTGCCACTGCCGATGCTTGTGATTCNAAATCCGGCACTTCTGGCTAGCGGCGACCTGCGCGCTCTCGATCCAATCTTCAAGATTTATGGCCAGCGTCGTNGCATTTTNCNGGGGCCCATTGACAATTTTACGGTTTCCATGGTTCTAGGACTTCACAGTTCCCTCCAGATGNAAAATGGGGTATGAGAAACTCCTTGTATATTAACTGTTTTCTTCTTATTATTTTAATTGTTAATAGTTTTTTCTGNTTTATTCTG?TAATTGCCTTGGAAACCTATTGGCAATGATCCGTAATCAAGCGCCTAACATTGTAACCCTTGTTGAACAAGAAGCAAGCCATAATGGCCCTTACTTCTCAGGCCGTTTCCTCGAGGCATTGCACTATTATTCAG?ACGGGCAGCAACAGCCGGCTACAGGTTATTCATTGGTACTCTCAGTGGTTATCCACAAGCCATGTGTATCTTACAACAGAATTGGCACAACCACCACTTCACAGCTACAGCTACGGTCACGGGCAANTTTTGCTA???????AGCAAGGGAAAACTCGGATTCGGGTGAGTGTCGAATACGCNNNNGTGTTAGACAAGGGTATGCTTTATTTGGAGAATCATACCCTCATACTTTTGTACGAATATGTGTCGGACATGGGTGTCGAACACGAATAT??????TTCAGTTGCATCAAGGTTAGTTAAGTTGTTTTTACTGACTAGTGATTTACNAATACATGTTCTTATAAAGGTTGATTGCACGATTGCTCCGACTCTTCATTTCTCTTGAAGTACCCGTGTCTGACACATATNCCAA?TGTTGTTGCTTCCGAGAACAATAATAAGCAATCTGACCCTCGAATGGGACTACATTTTGTCGACACTGAGGCACTTGTGGGCATTGATTCTTCTCGACAAGTGTTGGCTAGTAGATTGGCAGATGCAGAGCNTCA?TACTCGTGAATTGCATGATCGCGCAATGATTTTTGGATCTTGAACTGACAACTTCACATAATTTACCTAAAAACGCTTACCCGCAAGGCCTTCTTTTTGAATCTATTCATCACAGAAAACTGCTTGAGCCTTGT?TAGCCAATCCATTGACAATCTCTAAACACCACATAAACTGAAAACGGTTTTAAGGATTCTAAAAGAAAAACAAGAGACACCATTGCAAAGTTATTAAAGATAAGTTTACCGAATATCAAATTACAAGCACCGAT??TCAAACCAATCAAATATTAGAAAAANGGGGATAAATGCGAAGAAGCTATCATCTTATTCTAGAGGAAACTTACTGCAACTTCCTGCATTAAATCTGCAGCTTCAGCAATAAGGCCCTGTTCTTCNTTTAATCTTTGATTTCACTAGCTGATTTCGCCATTTTCAGCGGTAAATTGGACAAGAGAATCACGGTCGAGCATCTTATGATCATCTGTTGGAACTTGCATCTTCCCCATATAATGTTGTTGCTGGTGTTGCTCCTTTTCATCCT?ACAGGGGAAAGAAAAATCATAACAATTTTAGACAAGCAACAAGGTATAGATAAGAAAATCATATAAATAGAGAAAATGTTAACGACAGCATGAAATGCCACCTTGGCAACTCTTTACAACGAAGTCTGTTACTC?ANTTTTCAGTTCTGCGTGNAAAATTTGCCGTGGGCATTCGGATGCCCTATCTGAAAATTCNAAAAAATATATCCGTTGGACACGATACTTCATTCCAGAAATGATGATTTTTCNATCCTAGTGTTGCTTCATACTCTATTGTATCTAGCAACAAGTCCCGCGCNAATACCACTCCCAATCACAACNAACATCAGCCGCGGGCTTCCCTGCAAATCATCAAGCAAAGCTCGGTGTTCCATAAAAGNAAATGAAAACGCATNATATAGTAGCTTACCA??ATAATCAGCCTTCATTACAGATGGCTCAATCTGCTTATTAAGTACTTTAAGACTTTTATTATTACAAGTACAAGTATTAATTGGCGAACTCAATGTTCTTACATCAAAATCTTGTAACGTTTAGTAAGCAAATCG?ACTAACTAAGCTGTCCAGATAAGTTTTGAGGACAACTGTTCGAGNAATACTTCTGCCATGGCCTCCCTAAGTATGTTTTAAATGCACGAACCACTGGTTTAAGATCANTTTGCAGCTAAAATTCTTGAATTATGGA??TTCTTCTTGAAGCAGGATAAAGAAGGACCAAATATGGCAGAGGCAGCCGTTACAGCAGCACTCTTTCTGATCGAGAAGGTATCAAGCATGCTTGATAAAGAAGTAAAGCTTAAAAAAGAATTGCAGGATGGTATAAAGAAGTCAAGGANTTTTGAAGAGGGAACCTTATGCATCAAAGAGGTGTGGTTGTGGATTTAGGATTAGGGCAATAGTGCCAATTGCCAATTACNAATGAGAAGGATAAGACATTTGTTTATCAAGAGGAAGGGA??ATTAATTCTATGGTCCAAGCTGCAAAAACTTTGCTCTTCCACCTGCTTGTCTAACATCCCATCATCGAAGAATAAATTTTCTGGGATGTTTGAGATCCGCCGTTGTAGCCAATATTCGACNAAGATCTTTGAATA?TGAAGGGAACAGACTACAAAACACATGATGGCACTTGCATACGTGATTATATCGATGTTACTGACCTGGTTGATGCTCATGTTAAAGCTCTTCAAAATGCAAAGCCCCGTAAAGTAGGNAATCTACNAATGTTGGC??AAAACCAAGGACCAGCAGTACCTGGAGNAATGAAATTTCAATTAAGTGAATCAAATGCTTTCTTAAGATCTACCTTGATAGCACATCGAGGAGACAAATTTGTCTTATGGTATCCATTCACCAATTCTTGGGTCA?TTCCCAGATAGTAGCAAAGTGAATTACGGTGATCATTGTTGAGTATATTGAGGTAAACGCCATTATTGTAGGAAGAGAGAAGGATGCGGGTAAGCTATGTCAATGGCAAGCACCATCGGTGGGGATAATAAATGTTGATGAGAGGGGCATACGATGGTTTTACACTGGAGACATTGGACGATTTGTCGATTTTANTTTTGATGGATGCCTTGAGATTATTGATAGGNAAAAAAGATATTGTCAAACTTCAACATGGAGAGTATACATCTC??CTGCAAATTCTTGAACTGCTGCTGATCAATGGCGAGGCTGTTGGACTCGCCACTTCCACTGGTTGGCCCTACCACTGATGCTGAAGAGGATAAGACAGTAGGCTTCAGCTTGGTGGTAGTGGCGGTGGTGGCTG?TGTATATTCTACTACTTCCAGAAGTCAAATCGTCTCTCACCCCTATCACTCGAGGACATGTACGACGATTATGACCACTTTTGCGACAAATCTTGCAACGGTGACGCCTTCTACCAGAGCTTCTATGATTGCTC??CAATTCGGCCATTGGTTCGGATGATCCGCTAAAATCAGAATCGGTCCAAACTGATTCTTTTACTGTATTGAGTTCAGAAACTTTAGGTACAGAATTGATGAGGAATCTCCAAGATACAAAGATAGAGAGCGACT?CAGCAGATGTACACTTTAGTTTTACTACATAACCTTCAACAGATTTTCTTTCATCTGGCGGCNAATCTTAAACCATGTTAGTTTATCCTTTATATTACATCATACCTTTCTTCTTCTTCCCACCAACTTTCTTCT???TTGCCTTAAAATCGTCGCTAGTCATACAATCATGATGTGTCTAATATAAGTGCTCGTTTCCCACTCACCGATTCTCGGATTTCTTATTTTTCTTATGATATTGCCCTTGAACGATAATAGATTGTTTTTTTTT??ATGATTNGGGGGGCCAGCAAGAACAGAACTCATGTTGCAGATTCACTAGTAAAGCAGTCGAGTAGAGTCAGTGACGGAGAAAGCCATCATCGTAATAGACAGAAAAACTCAGGAAACCTGAACCAAGTTTTAGGA??TAGGGTGTGACCAGGCATATTTTGCCGATCAAGTCCAGAATTTATCTGACGAGCCAACTGCTCATCACCTAAAGCTCCTTCTGTGCGAGAATTTGCTTCANTTTTCAGTTCTGCCCAGAAAAAGTGGCTTTCTACTAATCTATTGCTTGTGCCAGTTTCGATGTATGGCGAATCTGAAGTATAATTTATGCCTGTTGTGGTTTCATTGTAGCTTGAACCTTCAGGCAACCCACAATCTAAGCTAATGAAACCTGGGNAAAAAACATGGGG? [4917 bp]
'GTM3_4_0' ??????????????????????????????????????????????????????????????????????????????????????????????????????????????????????????????????????????????????????????????????????????????????????????????????????????????????????????????????????????????????????????????????????????????????TGAGTAAGCAGAAGCACGAAGATCTTGACATGGATCTGGACCAAGAGCTTGGACAATATCTGACATTTTCTGCCATAAGCCAGTTTTCCGGCTTCCATTAGGAGGCGGAATCAACCCACAAAAACAATTAGGGT?ACAGGTCAGAGAGAAGGAAAGGAGAAATATTACCGGCGCCGTCTCCGAGAAGCATTTTTATTAATCTACCAGTCTGCTTTTCCCNAAATAAACCACCTCCCATCATCACTCCCNNGCTAGCAACATATTCACCTACA??????????????????????????????????????????????????????????????????????????????????????????????????????????????????????????????????????????????????????????????????????????????????????????????????????????????????????????????????????????????????????????????????????????????????ACAATTTTACGGTTTCCATGGTTCTAGGACTTCACAGTTCCCTCCAGATGNAAAATGGGGTATGAGAAACTCCTTGTATATTAACTGTTTTCTTCTTATTATTTTAATTGTTAATAGTTTTTTCTGNTTTATTCTG?TAATTGCCTTGGAAACCTATTGGCAATGATCCGTAATCAAGCGCCTAACATTGTAACCCTTGTTGAACAAGAAGCAAGCCATAATGGCCCTTACTTCTCAGGCCGTTTCCTCGAGGCATTGCACTATTATTCAG?ACGGGCAGCAACAGCCGGCTACAGGTTATTCATTGGTACTCTCAGTGGTTATCCACAAGCCATGTGTATCTTACAACAGAATTGGCACAACCACCACTTCACAGCTACAGCNNNNNNCACGGGCAANTTTTGCTA???????AGCAAGGGAAAACTCGGATTCGGGTGAGTGTCGAATACGCNNNNGTGTTAGACAAGGGTATGCTTTATTTGGAGAATCATACCCTCATACTTTTGTACGAATATGTGTCGGACATGGGTGTCGAACACGAATAT??????TTCAGTTGCATCAAGGTTAGTTAAGTTGTTTTTACTGACTAGTGATTTACNAATACATGTTCTTATAAAGGTTGATTGCACGATTGCTCCGACTCTTCATTTCTCTTGAAGTACCCGTGTCTGACACATATNCCAA?TGTTGTTGCTTCCGAGAACAATAATAAGCAATCTGACCCTCGAATGGGACTACATTTTGTCGACAATGAGGCACTTGTGGGCATTGATTCTTCTCGACAAGTGTTGGCTAGTAGATTGGCAGATGCAGAGCNTCA?TACTCGTGAATTGCATGATCGCGCAATGATTTTTGGATCTTGAACTGACAACTTCACATAATTTACCTAAAAACGCTTACCCGCAAGGCCTTCTTTTTGAATCTATTCATCACAGAAAACTGCTTGAGCCTTGT?????????????????????????????????????????????????????????????????????????????????????????????????????????????????????????????????????????TCAAACCAATCAAATATTAGAAAAANGGGGATAAATGCGAAGAAGCTATCATCTTATTCTAGAGGAAACTTACTGCAACTTCCTGCATTAAATCTGCAGCTTCAGCAATAAGGCCCTGTTCTTCTTTTAATCTTTG???????????????????????????????????????????????????????????????????????????????????????????????????????????????????????????????????????ACAGGGGAAAGAAAAATCATAACAATTTTAGACAAGCAACAAGGTATAGATAAGAAAATCATATAAATAGAGAAAATGTTAACGACAGCATGAAATGCCACCTTGGCAACTCTTTACAACAAAGTCTGTTACTC?ANTTTTCAGTTCTGCGTGNAAAATTTGCCGTGGGCATTCGGATGCCCTATCTGAAAATTCNAAAAAATATATCCGTTGGACACGATACTTCATTCCAGAAATGATGATTTTTCNATCCTAGTGTTGCTTCATACTCTA????????????????????????????????????????????????????????????????????????????????????????????????????????????????????????????????????????????ATAATCAGCCTTCATTACAGATGGCTCAATCTGCTTATTAAGTACTTTAAGACTTTTATTATTACAAGTACAAGTATTAATTGGCGAACTCAATGTTCTTACATCAAAATCTTGTAACNTTTAGTAAGCAAATCG?ACTAACTAAGCTGTCCAGATAAGTTTTGAGGACAACTGTTCGAGNAATACTTCTGCCATGGCCTCCCTAAGTATGTTTTAAATGCACGAACCACTGGTTTAAGATCANTTTGCAGCTAAAATTCTTGAATTATGGA??TTCTTCTTGAAGCAGGATAAAGAAGGACCAAATATGGCAGAGGCAGCCGTTACAGCAGCACTCTTTCTGATCGAGAAGGTATCAAGCATGCTTGATAAAGAAGTAAAGCTTAAAAAAGAATTGCAGGATGGTATAAAGAAGTCAAGGANTTTTGAAGAGGGAACCTTATGCATCAAAGAGGTGTGGTTGTGGATTTAGGATTAGGGCAATAGTGCCAATTGCCAATTACNAATGAGAAGGATAAGACATTTGTTTATCAAGAGGAAGGGA??ATTAATTCTATGGTCCAAGCTGCAAAAACTTTGCTCTTCCACCTGCTTGTCTAACATCCCTTCATCGAAGAATAAATTTTCTGGGATGTTTGTGATCCGCCGTTGTAGCCAATATTCGACNAAGATCTTTGAATA?TGAAGGGAACAGACTACAAAACACATGATGGCACTTGCATACGTGATTATATCGATGTTACTGACCTGGTTGATGCTCATGTTAAAGCTCTTCAAAATGCAAAGCCCCGTAAAGTAGGNAATCTACNAATGTTGGC??AAAACCAAGGACCAGCAGTACCTGGAGNAATGAAATTTCAATTAAGTGAATCAAATGCTTTCTTAAGATCTACCTTGATAGCACATCGAGGAGACAAATTTGTCTTATGGTATCCATTCACCAATTCTTGGGTCA?TTCCCAGATAGTAGCAAAGTGAATTACGGTGATCATTGTTGAGTATATTGAGGTAAACGCCATTATTGTAGGAAGAGAGAAGGATGCGAGTAAGCTATGTCAATGGCAAGCACCATCGGTGGGGATAATAAATGTTGATGAGAGGGGCATACGATGGTTTTACACTGGAGACATTGGACGATTTGTCGATTTTANTTTTGATGGATGCCTTGAGATTATTGATAGGNAAAAAAGATATTGTCAAACTTCAACATGGAGAGTATACATCTC?????????????????????????????????????????????????????????????????????????????????????????????????????????????????????????????????????????TGTATATTCTACTACTTCCAGAAGTCAAATCGTCTCTCACCCCTATCACTCGAGGACATGTACGACGATTATGACCACTTTTGCGACAAATCTTGCAACGGTGACGCCTTCTACCAGAGCTTCTATGATTGCTC??CAATTCGGCCATTGGTTCGGATGATCCGCTAAAATCAGAATCGGTCCAAACTGATTCTTTTACTGTATTGAGTTCAGAAACTTTAGGTACAGAATTGATGAGGAATCTCCAAGATACAAAGATAGAGAGCGACT???????????????????????????????????????????????????????????????????????????????????????????????????????????????????????????????????????????TTGCCTTAAAATCGTCGCTAGTCATACAATCATGATGTGTCTAATATAAGTGCTCGTTTCCCACTCACCGATTCTCGGATTTCTTATTTTTCTTATGATATTGCCCTTGAACGATAATAGATTGTTTTTTTTT??ATGATTNGGGGGGCCAGCAAGAACAGAACTCATGTTGCAGATTCACTAGTAAAGCAGTCGAGTAGAGTCAGTGACGGAGAAAGCCATCATCGTAATAGACAGAAAAACTCAGGAAACCTGAACCAAGTTTTAGGA??TAGGGTGTGACCAGGCATATTTTGCCGATCAAGTCCAGAATTTATCTGACGAGCCAACTGCTCATCACCTAAAGCTCCTTCTGTGCGAGAATTTGCTTCANTTTTCAGTTCTGCCCAGAAAAAGTGGCTTTCTACTAATCTATTGCTTGTGCCAGTTTCGATGTATGGCGAATCTGAAGTATAATTTATGCCTGTTGTGGTTTCATTGTAGCTTGAACCTTCAGGCAACCCACAATCTAAGCTAATGAAACCTGGGNAAAAAACATGGGG? [4917 bp]
'GTM3_4_1' ??????????????????????????????????????????????????????????????????????????????????????????????????????????????????????????????????????????????????????????????????????????????????????????????????????????????????????????????????????????????????????????????????????????????????TGAGTAAGCAGAAGCACGAAGATCTTGACATGGATCTGGACCAAGAGCTTGGACAATATCTGACATTTTCTGCCATAAGCCAGTTTTCCGGCTTCCATTAGGAGGCGGAATCAACCCACAAAAACAATTAGGGT?ACAGGTCAGAGAGAAGGAAAGGAGAAATATTACCGGCGCCGTCTCCGAGAAGCATTTTTATTAATCTACCAGTCTGCTTTTCCCNAAATAAACCACCTCCCATCATCACTCCCNNGCTAGCAACATATTCACCTACA??????????????????????????????????????????????????????????????????????????????????????????????????????????????????????????????????????????????????????????????????????????????????????????????????????????????????????????????????????????????????????????????????????????????????ACAATTTTACGGTTTCCATGGTTCTAGGACTTCACAGTTCCCTCCAGATGNAAAATGGGGTATGAGAAACTCCTTGTATATTAACTGTTTTCTTCTTATTATTTTAATTGTTAATAGTTTTTTCTGNTTTATTCTG?TAATTGCCTTGGAAACCTATTGGCAATGATCCGTAATCAAGCGCCTAACATTGTAACCCTTGTTGAACAAGAAGCAAGCCATAATGGCCCTTACTTCTCAGGCCGTTTCCTCGAGGCATTGCACTATTATTCAG?ACGGGCAGCAACAGCCGGCTACAGGTTATTCATTGGTACTCTCAGTGGTTATCCACAAGCCATGTGTATCTTACAACAGAATTGGCACAACCACCACTTCACAGCTACAGCNNNNNNCACGGGCAANTTTTGCTA???????AGCAAGGGAAAACTCGGATTCGGGTGAGTGTCGAATACGCNNNNGTGTTAGACAAGGGTATGCTTTATTTGGAGAATCATACCCTCATACTTTTGTACGAATATGTGTCGGACATGGGTGTCGAACACGAATAT??????TTCAGTTGCATCAAGGTTAGTTAAGTTGTTTTTACTGACTAGTGATTTACNAATACATGTTCTTATAAAGGTTGATTGCACGATTGCTCCGACTCTTCATTTCTCTTGAAGTACCCGTGTCTGACACATATNCCAA?TGTTGTTGCTTCCGAGAACAATAATAAGCAATCTGACCCTCGAATGGGACTACATTTTGTCGACAATGAGGCACTTGTGGGCATTGATTCTTCTCGACAAGTGTTGGCTAGTAGATTGGCAGATGCAGAGCNTCA?TACTCGTGAATTGCATGATCGCGCAATGATTTTTGGATCTTGAACTGACAACTTCACATAATTTACCTAAAAACGCTTACCCGCAAGGCCTTCTTTTTGAATCTATTCATCACAGAAAACTGCTTGAGCCTTGT?????????????????????????????????????????????????????????????????????????????????????????????????????????????????????????????????????????TCAAACCAATCAAATATTAGAAAAANGGGGATAAATGCGAAGAAGCTATCATCTTATTCTAGAGGAAACTTACTGCAACTTCCTGCATTAAATCTGCAGCTTCAGCAATAAGGCCCTGTTCTTCTTTTAATCTTTG???????????????????????????????????????????????????????????????????????????????????????????????????????????????????????????????????????ACAGGGGAAAGAAAAATCATAACAATTTTAGACAAGCAACAAGGTATAGATAAGAAAATCATATAAATAGAGAAAATGTTAACGACAGCATGAAATGCCACCTTGGCAACTCTTTACAACAAAGTCTGTTACTC?ANTTTTCAGTTCTGCGTGNAAAATTTGCCGTGGGCATTCGGATGCCCTATCTGAAAATTCNAAAAAATATATCCGTTGGACACGATACTTCATTCCAGAAATGATGATTTTTCNATCCTAGTGTTGCTTCATACTCTA????????????????????????????????????????????????????????????????????????????????????????????????????????????????????????????????????????????ATAATCAGCCTTCATTACAGATGGCTCAATCTGCTTATTAAGTACTTTAAGACTTTTATTATTACAAGTACAAGTATTAATTGGCGAACTCAATGTTCTTACATCAAAATCTTGTAACNTTTAGTAAGCAAATCG?ACTAACTAAGCTGTCCAGATAAGTTTTGAGGACAACTGTTCGAGNAATACTTCTGCCATGGCCTCCCTAAGTATGTTTTAAATGCACGAACCACTGGTTTAAGATCANTTTGCAGCTAAAATTCTTGAATTATGGA??TTCTTCTTGAAGCAGGATAAAGAAGGACCAAATATGGCAGAGGCAGCCGTTACAGCAGCACTCTTTCTGATCGAGAAGGTATCAAGCATGCTTGATAAAGAAGTAAAGCTTAAAAAAGAATTGCAGGATGGTATAAAGAAGTCAAGGANTTTTGAAGAGGGAACCTTATGCATCAAAGAGGTGTGGTTGTGGATTTAGGATTAGGGCAATAGTGCCAATTGCCAATTACNAATGAGAAGGATAAGACATTTGTTTATCAAGAGGAAGGGA??ATTAATTCTATGGTCCAAGCTGCAAAAACTTTGCTCTTCCACCTGCTTGTCTAACATCCCTTCATCGAAGAATAAATTTTCTGGGATGTTTGTGATCCGCCGTTGTAGCCAATATTCGACNAAGATCTTTGAATA?TGAAGGGAACAGACTACAAAACACATGATGGCACTTGCATACGTGATTATATCGATGTTACTGACCTGGTTGATGCTCATGTTAAAGCTCTTCAAAATGCAAAGCCCCGTAAAGTAGGNAATCTACNAATGTTGGC??AAAACCAAGGACCAGCAGTACCTGGAGNAATGAAATTTCAATTAAGTGAATCAAATGCTTTCTTAAGATCTACCTTGATAGCACATCGAGGAGACAAATTTGTCTTATGGTATCCATTCACCAATTCTTGGGTCA?TTCCCAGATAGTAGCAAAGTGAATTACGGTGATCATTGTTGAGTATATTGAGGTAAACGCCATTATTGTAGGAAGAGAGAAGGATGCGAGTAAGCTATGTCAATGGCAAGCACCATCGGTGGGGATAATAAATGTTGATGAGAGGGGCATACGATGGTTTTACACTGGAGACATTGGACGATTTGTCGATTTTANTTTTGATGGATGCCTTGAGATTATTGATAGGNAAAAAAGATATTGTCAAACTTCAACATGGAGAGTATACATCTC?????????????????????????????????????????????????????????????????????????????????????????????????????????????????????????????????????????TGTATATTCTACTACTTCCAGAAGTCAAATCGTCTCTCACCCCTATCACTCGAGGACATGTACGACGATTATGACCACTTTTGCGACAAATCTTGCAACGGTGACGCCTTCTACCAGAGCTTCTATGATTGCTC??CAATTCGGCCATTGGTTCGGATGATCCGCTAAAATCAGAATCGGTCCAAACTGATTCTTTTACTGTATTGAGTTCAGAAACTTTAGGTACAGAATTGATGAGGAATCTCCAAGATACAAAGATAGAGAGCGACT???????????????????????????????????????????????????????????????????????????????????????????????????????????????????????????????????????????TTGCCTTAAAATCGTCGCTAGTCATACAATCATGATGTGTCTAATATAAGTGCTCGTTTCCCACTCACCGATTCTCGGATTTCTTATTTTTCTTATGATATTGCCCTTGAACGATAATAGATTGTTTTTTTTT??ATGATTNGGGGGGCCAGCAAGAACAGAACTCATGTTGCAGATTCACTAGTAAAGCAGTCGAGTAGAGTCAGTGACGGAGAAAGCCATCATCGTAATAGACAGAAAAACTCAGGAAACCTGAACCAAGTTTTAGGA??TAGGGTGTGACCAGGCATATTTTGCCGATCAAGTCCAGAATTTATCTGACGAGCCAACTGCTCATCACCTAAAGCTCCTTCTGTGCGAGAATTTGCTTCANTTTTCAGTTCTGCCCAGAAAAAGTGGCTTTCTACTAATCTATTGCTTGTGCCAGTTTCGATGTATGGCGAATCTGAAGTATAATTTATGCCTGTTGTGGTTTCATTGTAGCTTGAACCTTCAGGCAACCCACAATCTAAGCTAATGAAACCTGGGNAAAAAACATGGGG? [4917 bp]
[truncated: 307,085 more chars]
